# Supplementary material for: Novel Microdialysis Technique Reveals a Dramatic Shift in Metabolite Secretion during the Early Stages of the Interaction between the Ectomycorrhizal Fungus Pisolithus microcarpus and Its Host Eucalyptus grandis
Source: Microorganisms. 2021 Aug 26;9(9):1817. doi: 10.3390/microorganisms9091817 (PMC8465077; doi:10.3390/microorganisms9091817)
Supplement: Supplementary file 1 [file microorganisms-09-01817-s001.zip]

Archive with 4 entries (4 files):
- Figure S1.pdf
- Table S4 - Raw Values.xlsx
- Table S5 - Raw Values.xlsx
- Tables S1-3.pdf
