# Supplementary material for: Novel Microdialysis Technique Reveals a Dramatic Shift in Metabolite Secretion during the Early Stages of the Interaction between the Ectomycorrhizal Fungus Pisolithus microcarpus and Its Host Eucalyptus grandis
Source: Microorganisms. 2021 Aug 26;9(9):1817. doi: 10.3390/microorganisms9091817 (PMC8465077; doi:10.3390/microorganisms9091817)
Supplement: Supplementary file 1 [file microorganisms-09-01817-s001.zip › Table S4 - Raw Values.xlsx]

## Sheet: Table S4
Table S4: Raw peak area data for 3886 molecular features (ESI-) for fungal only (SI14), plant only, indirect contact (Si14+Plant) conditions and media controls
Compound	RT (min)	m/z	Neutral mass (Da)	Si14	Si14	Si14	Plant	Plant	Plant	Plant	Plant	Plant	Plant	Plant	Plant	Plant	Plant	Si14+Plant	Si14+Plant	Si14+Plant	Si14+Plant	Si14+Plant	Si14+Plant	Si14+Plant	Si14+Plant	Si14+Plant	Si14+Plant	Si14+Plant	Si14+Plant	Media Control	Media Control
0.68_337.0155m/z	0.6831	337.016		3.01436	0.84163	2.66535	0	0	0	0	0	0	0	0	0	0	0	0	0	0	0	0	0	0	0	0	0	0	0	0	0
3.54_763.2542m/z	3.54102	763.254		0.967199	3.49771	0.887054	0.016	0	0	0.228951	0	0	0	0	0	0	0	0	0	0	0	0	0	0	0	0	0	0	0	0	0
3.77_801.9492m/z	3.7691	801.949		3.29369	6.27062	3.7238	0.293747	0	0	0	0	0	0	0	0	0	0	0	0	1.08063	0	0	0	0	0	0	0	0	0	0	0
4.13_278.9174m/z	4.12545	278.917		47.2138	24.2214	25.2824	53.9861	30.1218	214.364	35.198	113.098	76.7578	64.9086	123.301	62.1958	60.8007	213.151	38.2864	26.7681	44.2516	48.6389	47.3971	14.041	177.94	91.3026	166.254	147.981	80.2371	97.7473	0.843689	0
0.48_375.7458n	0.476017	374.736	375.746	10.0477	1.2753	2.18876	0.12413	0	0	0.68064	0	0	0	0	0	0	0	0.00639705	0	0.776279	0	0	0	0	0.000166803	0	0	0	0	0	0
3.05_321.0288m/z	3.0485	321.029		0	0	0.304769	0	0	0.30678	0.3343	0	0	0	0	0	0	0	0.903432	0.575348	0	14.9342	21.4162	6.19909	17.2617	7.44032	12.1581	20.7922	3.04111	30.8211	0	0
2.96_242.9213m/z	2.96352	242.921		7.31203	0.269471	0.27102	1.54909	0.82438	8.70966	3.78413	1.09561	0.878487	0.574952	0	0.762703	1.18262	0	6.0255	1.69863	2.60761	223.062	116.994	91.6744	195.182	103.134	94.7929	131.213	144.931	85.0225	0	0.123716
0.48_346.8439n	0.476017	327.826	346.844	106.033	112.337	116.442	97.7146	81.4347	343.522	135.46	56.9029	60.2834	87.8642	96.0894	92.5486	144.493	102.923	139.459	169.691	99.3087	553.446	60.5187	99.227	72.918	57.5319	88.2187	37.7154	61.5488	141.361	2.51278	9.61404
3.95_913.0759m/z	3.95477	913.076		3.70994	2.14114	1.5761	1.00043	0.124333	0	1.6696	0	0	0	0	0	0	0	0	0.030001	0	0	0	0	0	0	0	0	0	0	0	0
2.96_213.9166m/z	2.96352	213.917		4.85294	8.39481	9.26967	3.32685	9.17847	3.72821	6.99338	0.0972522	0.383529	1.07866	0.523342	1.37509	0.0865842	0.0672716	7.24338	5.74922	5.05294	12.043	34.2615	13.1195	35.9924	19.2465	14.6193	40.0775	60.4479	66.7683	0.0638623	0.0188598
4.20_295.0646m/z	4.204	295.065		13.695	12.369	1.38395	1.38842	6.6938	33.7432	8.04905	5.29415	5.31316	3.47063	2.30563	1.32323	3.78118	3.79241	6.98415	19.0989	9.39923	570.32	99.4724	82.1765	412.62	150.08	142.882	313.575	146.192	201.045	4.68828	2.45358
3.98_278.9182m/z	3.98333	278.918		44.6146	34.6584	63.9213	34.2394	35.0865	10.3521	24.0527	0	0	0	2.31168	1.21936	3.11853	3.22145	32.6638	25.5816	34.6079	131.739	81.0394	31.3359	301.166	55.1252	20.4789	63.7577	129.729	67.356	0	0
5.29_211.0420m/z	5.28735	211.042		0	0	0	2.63917	2.35682	6.60527	5.77438	3.89578	3.64372	2.87498	7.24423	4.51596	1.32315	12.4308	3.31172	0	1.71195	12.57	4.83603	2.31308	5.91872	10.2768	4.90381	7.84338	4.6482	5.13135	7.88925	1.98001
1.72_124.0202m/z	1.7159	124.02		1.91058	0.00103777	0	0	0	0.520939	0	0	0	0	1.21158	0	0	0	1.08443	1.09948	0.412807	87.8865	11.4136	5.64824	79.9779	5.51247	8.4774	15.4047	18.8414	1.0758	1.558	0.818016
1.11_322.8854m/z	1.11015	322.885		29.0348	23.8198	23.8121	16.6753	19.3784	10.2396	25.6706	2.89279	0.0802277	1.32708	0.345654	0.0380246	0	1.71125	30.0765	44.396	31.1898	56.0673	61.7549	307.68	145.842	208.233	127.517	266.055	346.9	698.433	1.41936	3.67223
3.11_662.5821m/z	3.10563	662.582		0.618737	0.64214	0	0	0	0	0	0	0	0	0	0	0	0	0	0	0.0552861	0	0	0	0	0	0	0	0	0	0	0
3.54_717.0345m/z	3.54102	717.034		0	0	0	0	0	0	0	0	0	0	0	0	0	0	0	0	1.85866	6.65866	2.93418	2.91891	54.0524	2.39072	2.69561	79.1034	11.0681	4.2301	0	0
2.90_254.9190n	2.89925	289.888	254.919	41.3091	34.5104	28.0897	18.6109	25.815	32.9139	26.8872	8.33766	9.79978	8.2065	7.98178	5.49156	2.1377	11.5782	26.835	24.5833	38.7258	288.865	153.093	200.747	591.427	224.371	436.951	559.048	610.973	1479.17	23.5786	14.1045
1.10_320.8867m/z	1.10302	320.887		5.93367	4.92429	0	1.28543	2.79553	4.71455	6.39956	0.893034	0.773983	0.714681	1.24066	0.297169	0.239983	1.74011	4.5698	7.77611	7.92536	17.6413	269.055	1045.01	505.719	595.863	438.17	813.59	1003.15	1231.39	0.0290942	5.41158
0.37_524.2050m/z	0.3689	524.205		1.81717	0	3.82755	0	0	0	0	0	0	0	0	0	0	0	0	0	0	0	0	0	0	0	0	0	0	0	0	0
2.96_153.1286m/z	2.96352	153.129		0	0	0	0	0	0	0	0	0	0	0	0	0	0	0	0	0	121.789	87.7971	49.5981	193.716	72.7992	72.4608	92.7653	84.1771	53.4163	0	0
2.96_153.0864m/z	2.96352	153.086		0	0	0	0	0	0	0	0	0	0	0	0	0	0	0	0	0	66.9454	43.6822	25.7055	106.004	38.2965	38.4952	53.4146	46.6923	28.7637	0	0
1.12_216.9272n	1.1173	215.92	216.927	22.0207	13.262	12.7298	11.2382	13.7955	14.6928	23.373	5.21964	8.42415	2.85463	0.157318	1.70573	2.06789	11.418	27.0851	27.8796	18.9053	349.742	59.198	392.513	329.627	267.858	139.286	177.687	183.843	144.551	7.28227	3.98643
2.96_153.3643m/z	2.96352	153.364		0	0	0	0	0	0	0	0	0	0	0	0	0	0	0	0	0	23.3132	17.3511	7.54165	27.5538	12.309	14.1556	17.3687	14.3114	10.3442	0	0
3.31_317.5275m/z	3.31297	317.528		0	0	0	0	0	0	0	0	0	0	0	0	0	0	0	0	0	81.1297	67.1456	51.4023	64.9868	53.6276	49.4074	42.2795	42.8097	31.5276	0	0
3.50_355.5714m/z	3.49817	355.571		0	0	0	0	0	0	0	0	0	0	0	0	0	0	0	0	0	161.454	72.2633	84.4028	89.4581	40.8081	65.6024	111.614	70.4971	108.291	0	0
0.95_211.9245m/z	0.946617	211.925		8.62206	5.38466	4.55676	4.3386	6.46898	8.26884	6.22931	0.494055	0.611571	0.862948	1.33908	0.953267	0.000172737	0.0682968	4.70657	5.09571	3.4872	31.8974	56.1826	3.73423	70.0951	50.656	17.546	18.6322	49.7323	12.6794	0	0
2.96_153.1865m/z	2.96352	153.186		0	0	0	0	0	0	0	0	0	0	0	0	0	0	0	0	0	46.3127	33.0258	18.9432	87.4849	31.4926	25.491	44.6997	31.456	18.9429	0	0
3.59_411.3010m/z	3.591	411.301		0	0	0	0	0	0	0	0	0	0	0	0	0	0	0	0	0	666.715	459.955	87.2046	633.113	263.516	508.898	465.588	217.458	341.187	0	0
3.50_355.2926m/z	3.49817	355.293		0	0	0	0	0	0	0	0	0	0	0	0	0	0	0	0	0	934.314	482.383	598.86	889.39	148.719	493.841	997.048	368.477	781.271	0	0
3.21_671.0982m/z	3.20585	671.098		0	0	0	0	0	0	0	0	0	0	0	0	0	0	0	0	0	50.2847	85.2218	29.2729	70.4952	35.1689	63.8084	79.0794	49.0335	70.8033	0	0
3.31_317.2653m/z	3.31297	317.265		0	0	0	0	0	0	0	0	0	0	0	0	0	0	0	0	0	484.084	845.117	370.955	691.856	744.756	665.378	495.013	446.896	156.941	0	0
3.13_203.2254m/z	3.12705	203.225		0	0	0	0	0	0	0	0	0	0	0	0	0	0	0	0	0	130.012	86.8178	66.2371	289.991	93.7834	130.1	350.002	73.4051	227.793	0	0
3.31_229.1828m/z	3.31297	229.183		0	0	0	0	0	0	0	0	0	0	0	0	0	0	0	0	0	288.381	560.388	212.164	481.88	495.599	468.703	337.204	300.302	114.014	0	0
2.96_277.8876m/z	2.96352	277.888		23.0338	20.2725	18.5915	13.608	15.3731	11.043	10.5228	5.59499	2.80622	3.38097	1.18652	2.50569	1.98871	1.2031	18.3298	7.60019	4.80813	167.671	461.599	279.741	513.296	375.526	319.426	400.799	803.107	748.542	0.440237	2.87382
3.50_311.2084m/z	3.49817	311.208		0	0	0	0	0	0	0	0.00289504	0	0	0	0.0143713	0	0	0	0	0	1205.41	647.797	838.854	1299.5	187.29	618.401	1693.29	516.773	1438.89	0	0
6.54_489.1121m/z	6.5424	489.112		0	0.218129	0.317197	0	0	0	0	0	0	0	0	0	0	0	0	0	0	0	0	0	0	0	0	0	0	0	0.0373928	0
3.56_357.0164m/z	3.56243	357.016		0	0	0	0	0	0	0	0	0	0	0	0	0	0	0	0	0	211.247	59.5599	122.924	309.415	103.554	166.383	331.605	83.5319	356.899	0	0
3.55_710.0507n	3.54815	755.047	710.051	0	0	0	0	0	0.0849944	0	0	0	0	0	0	0	0	0	0	0	746.927	256.617	111.861	851.766	136.568	184.592	720.261	151.391	511.433	0	0
3.50_357.8680m/z	3.49817	357.868		0	0	0	0	0	0	0	0	0	0	0	0	0	0	0	0	0	29.6553	12.4	14.6337	25.0524	10.079	11.2184	29.5838	6.66154	21.726	0	0
4.87_349.0761m/z	4.86672	349.076		0	0	0	0	0	2.97286	0.124414	0	0	0.0776678	0.00776182	0	0.488935	0	1.41124	0.703636	0	12.702	0.602575	2.49288	12.591	5.29097	5.31165	9.44661	9.54	18.4612	0.382715	0
3.68_739.2862m/z	3.68383	739.286		0	0	0	0	0	0	0	0	0	0	0	0	0.0165628	0	0	0	0	351.076	310.254	294.445	661.317	118.088	296.309	970.202	175.429	648.941	0	0
3.48_202.4486m/z	3.48388	202.449		0	0	0	0	0	0	0	0	0	0	0	0	0	0	0	0	0	42.5481	48.6253	42.6867	33.2526	32.5456	24.83	41.0348	39.6152	19.8453	0	0
2.82_219.1278m/z	2.82067	219.128		0	0	0	0	0	0	0	0	0	0	0	0	0	0	0	0	0	79.4944	28.1086	12.5955	98.301	40.3064	36.1883	76.3903	57.7682	76.1059	0	0
3.48_158.1729m/z	3.48388	158.173		0	0	0	0	0	0	0	0	0	0	0	0	0	0	0	0	0	177.543	373.339	344.225	234.799	224.483	183.16	267.423	311.458	99.8633	0	0
3.75_295.2104m/z	3.75482	295.21		0	0	0	0	0	0	0	0	0	0	0	0	0	0	0	0	0	316.03	172.544	211.866	572.256	84.1492	167.443	718.307	102.392	420.232	0	0
3.48_202.1261m/z	3.48388	202.126		0	0	0	0	0	0.080838	0	0	0	0	0	0	0	0	0	0	0	129.625	205.436	178.71	135.724	141.76	113.519	130.524	161.976	63.2719	0	0
3.68_739.8066m/z	3.68383	739.807		0	0	0	0	0	0	0	0	0	0	0	0	0	0	0	0	0	34.5453	32.3246	35.4868	58.5511	15.6666	30.3891	60.6515	22.3005	57.1319	0	0
4.64_320.0581m/z	4.63892	320.058		0.353074	0.0756791	26.3695	0.103505	2.38428	1.99604	0.584588	0	0.296999	0.307977	0	0	0	0	25.259	17.8353	0.104871	5.87798	27.0293	42.8689	96.3578	17.7908	4.85556	104.059	8.93584	31.111	0	0
3.55_365.0054m/z	3.54815	365.005		0	0	0	0	0	0	0	0	0	0	0	0	0	0	0	0	0	235.926	32.2804	86.5111	239.564	65.1176	101.309	241.556	55.9079	191.896	0	0
3.55_335.5218m/z	3.54815	335.522		0	0	0	0	0	0	0	0	0	0	0	0	0	0	0	0	0	152.607	74.4454	174.455	345.389	106.694	167.304	391.27	111.969	532.672	0	0
3.72_283.2065m/z	3.71912	283.206		0	0	0	0	0	0	0	0	0	0	0	0	0	0	0	0	0	70.3954	27.7424	22.1062	50.2401	24.8245	12.4433	58.5236	10.1973	48.1322	0	0
3.48_704.1339n	3.47675	703.127	704.134	0	0	0	0	0	0	0	0	0	0	0	0	0	0	0	0	0	320.324	469.902	213.669	173.733	237.597	339.055	153.142	187.883	66.3209	0	0
3.48_158.4135m/z	3.48388	158.413		0	0	0	0	0	0	0	0	0	0	0	0	0	0	0	0	0	33.9316	41.069	42.6243	31.2556	31.3872	20.9111	30.0941	40.2708	17.8957	0	0
3.48_158.1293m/z	3.48388	158.129		0	0	0	0	0	0	0	0	0	0	0	0	0	0	0	0	0	92.06	190.98	177.517	124.831	114.518	90.9988	136.714	164.611	49.1477	0	0
3.31_229.4740m/z	3.31297	229.474		0	0	0	0	0	0	0	0	0	0	0	0	0	0	0	0	0	51.4541	70.3137	30.5855	62.6719	66.7599	58.0112	45.6312	38.19	14.1987	0	0
3.50_311.2887m/z	3.49817	311.289		0	0	0	0	0	0	0	0	0	0	0	0	0	0	0	0	0	615.199	353.699	458.554	897.774	81.9874	331.292	1214.23	249.334	952.683	0	0
3.65_461.0515m/z	3.64813	461.052		0	0	0	0	0	0	0	0	0	0.17861	0.0442077	0	0	0	0	0	0	197.34	372.312	118.411	310.22	139.385	124.567	214.355	160.497	159.692	0	0
3.35_730.0748n	3.34868	729.068	730.075	0	0	0	0	0	0	0	0	0	0	0	0	0	0	0	0	0	407.751	295.333	573.366	909.988	186.784	404.828	1903.43	244.676	1539.84	0	0
3.26_681.0481m/z	3.25585	681.048		0	0	0	0	0	0	0	0	0	0	0	0	0	0	0	0	0	316.207	277.667	135.647	888.03	169.798	198.271	689.33	104.107	1243.22	0	0
3.54_402.4646m/z	3.54102	402.465		0	0	0	0	0	0	0	0	0	0	0	0	0	0	0	0	0	75.7441	14.6793	62.5134	108.809	32.4594	52.6302	92.8215	23.1751	58.5816	0	0
2.13_142.0554m/z	2.12938	142.055		0	0	0	0	0	0	0	0	0	0	0.0524251	0	0	0	0	0	0	39.3349	9.15911	8.05093	17.5402	7.54914	10.2179	17.1921	4.59106	9.34021	0	0
3.75_339.5627m/z	3.75482	339.563		0	0	0	0	0	0	0	0	0	0	0	0	0	0	0	0	0	43.3191	25.166	25.6295	41.535	10.0216	24.1644	56.7788	10.1548	40.1201	0	0
2.96_123.0133m/z	2.96352	123.013		0	0	0	0	0	0	0	0	0	0	0	0	0	0	0	0	0	17.3853	10.9354	6.33645	31.76	8.658	12.365	16.3837	10.3328	4.34919	0	0
3.31_317.1841m/z	3.31297	317.184		0	0	0	0	0	0.359147	0	0.186405	0	0.00129386	0	0	0	0	0	0	0	913.439	1214.92	613.395	1024.88	1115.77	1044.72	793.774	755.244	341.415	0	0
3.01_547.0145m/z	3.00637	547.014		0	0	0	0	0	0.0842589	0	0	0	0	0	0	0.048133	0	0	0	0	169.138	98.7581	104.414	448.471	138.618	332.681	450.994	71.621	281.33	0.0929932	0
3.55_375.9964m/z	3.54815	375.996		0	0	0	0	0	0	0	0	0	0	0	0	0	0	0	0	0	67.6544	16.676	76.5146	160.534	46.4999	77.6792	145.032	32.5128	76.8338	0	0
3.62_671.0974m/z	3.61957	671.097		0	0	0	0	0	0.139366	0	0	0	0	0	0	0	0	0	0	0	291.958	51.1357	33.918	124.723	26.2251	63.1657	169.592	36.1653	131.754	0	0
3.56_738.0275n	3.5553	368.006	738.028	0	0	0	0	0	0	0	0.0450414	0	0	0	0	0.194664	0.000325661	0	0	0	437.492	246.782	768.564	1215.11	458.922	639.454	1244.42	364.035	960.747	0.0557737	0
3.13_247.1607m/z	3.12705	247.161		0	0	0	0	0	0.0956856	0	0	0	0	0	0	0	0	0	0	0	10.0443	13.1429	10.0606	27.3574	9.55078	15.0071	29.7376	10.3341	19.0927	0	0
3.53_695.2892m/z	3.53387	695.289		0	0	0	0	0	0	0	0	0	0	0	0	0	0	0	0	0	274.439	66.7981	102.008	1222.29	127.798	144.633	791.932	128.677	350.84	0	0
3.55_350.9901m/z	3.54815	350.99		0	0	0	0	0	0	0	0	0	0	0	0	0	0	0	0	0	731.197	59.9447	211.262	848.013	155.717	231.171	705.085	113.315	901.632	0	0
3.48_202.2413m/z	3.48388	202.241		0	0	0	0	0	0	0	0	0	0	0	0	0	0	0	0	0	48.5958	188.834	156.644	110.716	114.237	91.8493	121.19	137.017	52.5815	0	0
3.56_343.0080m/z	3.5553	343.008		0	0	0	0	0	0	0	0	0	0	0	0	0	0	0	0	0	130.262	32.8456	97.3014	274.724	55.6386	98.5481	320.566	65.4199	370.498	0	0
5.27_594.3747n	5.26592	575.357	594.375	0	0	0	0	0	0	0	0	0	0	0	0	0	0	0	0	0	115.133	19.7755	17.6756	145.422	36.2827	27.7789	53.6035	91.6955	125.716	0	0
3.71_327.2066m/z	3.71197	327.207		0	0	0	0	0	0.635625	0	0	0	0	0	0	0	0	0	0	0	116.247	37.9946	30.7861	75.1143	38.7637	39.2694	81.692	22.8159	27.515	0	0
3.26_742.0708m/z	3.25585	742.071		0	0	0	0	0	0	0	0	0	0	0	0	0	0	0	0	0	197.301	86.3265	55.337	391.454	28.0941	93.0547	359.694	62.4263	345.15	0	0
3.28_553.0258m/z	3.2844	553.026		0	0	0	0	0	0.040722	0	0	0	0	0	0	0	0	0	0	0	48.8627	7.60061	9.34498	90.3989	22.0755	23.2113	56.8668	19.2333	32.6033	0	0
3.68_783.0159m/z	3.68383	783.016		0	0	0	0	0	0.29944	0	0	0	0	0	0	0	0	0	0	0	76.2486	78.5315	79.9361	59.6265	19.9887	72.8759	129.109	42.5167	48.0749	0	0
3.05_411.2076m/z	3.0485	411.208		0	0	0	0	0	0.0241927	0	0	0	0	0	0	0	0	0	0	0	36.8039	20.5535	4.56383	28.327	15.9814	19.3593	17.2312	5.48983	34.7764	0	0
2.81_203.1594m/z	2.80638	203.159		0	0	0	0	0	0	0	0	0	0	0	0	0	0	0	0	0	60.4425	24.4054	13.5758	86.2114	18.1263	17.3722	65.7186	18.5242	131.179	0	0
1.50_327.8610m/z	1.50222	327.861		31.8155	25.2072	12.7366	15.1444	25.0908	27.3564	34.5846	1.47566	0.321139	0.273724	0.172294	1.44196	1.67105	2.44518	27.934	31.8061	29.5403	14.3897	80.3938	49.2336	23.4204	37.6862	49.6285	76.9715	65.3824	916.766	0	0
3.83_336.8979m/z	3.82623	336.898		0	0	0	0	0	0	0	0	0	0	0	0	0	0	0	0	0	49.8413	110.23	31.5785	76.3793	161.427	98.6005	165.484	264.882	191.9	0	0
2.42_710.2720m/z	2.42147	710.272		0	0	0	0	0	0	0	0	0	0	0	0	0	0	0	0	0	127.425	222.926	35.189	128.265	151.157	93.3223	47.5301	78.7382	31.8598	0.234013	0
3.12_644.1249n	3.11992	689.11	644.125	0	0	0	0	0	0.369329	0	0	0	0	0	0	0	0	0	0	0	42.6727	40.9825	13.7785	36.8609	16.1092	11.1659	18.4405	8.06945	23.5505	0	0
3.48_135.0738n	3.48388	116.056	135.074	0	0	0	0	0	0	0	0	0	0	0	0	0	0	0	0	0	59.1228	307.082	266.26	121.209	141.743	101.976	157.662	219.994	52.6218	0	0
5.45_445.2955m/z	5.45102	445.296		0	0	0	0	0	0	0	0	0	0	0	0	0	0	0	0	0	22.8163	5.55529	3.61298	17.9491	11.1025	11.7978	11.6128	4.84787	28.6382	0	0
3.61_687.0329m/z	3.61243	687.033		0	0	0	0	0	0.7099	0	0	0	0	0	0	0	0	0	0	0	996.49	115.853	224.54	625.56	164.959	354.628	1156.28	159.971	927.399	0	0
3.38_780.0508n	3.37677	779.044	780.051	0	0	0	0	0	0.941884	0	0	0	0	0	0	0	0	0	0	0	451.571	430.029	585.92	730.868	215.984	661.842	1662.1	290.007	1372.43	0	0
3.38_703.1261m/z	3.37677	703.126		0	0	0	0	0	0	0	0.271873	0	0	0	0	0.0871495	0	0	0	0	332.258	402.331	122.235	117.628	109.645	169.39	131.44	162.543	97.1885	0	0
3.38_732.0245n	3.38392	731.017	732.024	0	0	0	0	0	2.15108	0	0	0	0	0	0	0.151465	0	0.247376	0	0	1141.43	253.92	719.193	4240.8	356.151	906.465	3527.92	538.511	6334.71	0.118489	0
3.31_273.1839m/z	3.31297	273.184		0	0	0	0	0	0	0	0	0	0	0	0	0	0	0	0	0	33.5626	69.062	22.4436	54.8947	66.3856	53.5363	36.3389	29.7405	8.11482	0	0
3.31_229.2515m/z	3.31297	229.252		0	0	0	0	0	0	0	0	0	0	0	0	0	0	0	0	0	45.3601	283.01	102.726	238.369	326.506	223.409	154.078	143.532	40.9811	0	0
3.48_158.2299m/z	3.48388	158.23		0	0	0	0	0	0	0	0	0	0	0	0	0	0	0	0	0	36.7294	170.315	151.547	102.268	97.8966	69.2881	125.245	155.537	30.4711	0	0
3.02_283.2064m/z	3.02065	283.206		0	0	0	0	0	0	0	0	0	0	0	0	0	0	0	0	0	50.2187	13.6416	8.38072	25.9525	8.12313	9.81119	16.621	6.23974	52.1792	0	0
3.34_303.1658m/z	3.34153	303.166		0	0	0	0	0	0	0	0	0	0	0	0	0	0	0	0	0	50.144	180.577	65.822	111.523	151.531	111.8	62.2649	55.9703	15.7636	0	0
2.57_561.1597m/z	2.57143	561.16		0	0	0	0	0	0	0	0	0	0	0	0	0	0	0	0	0	964.896	43.8281	29.9315	492.346	75.5448	55.0774	99.1653	107.987	331.731	0	0
3.58_742.0750n	3.57672	741.068	742.075	0	0	0	0	0	1.88608	0	0	0	0	0	0	0	0	0	0	0	1270.12	444.64	469.099	1274.1	254.581	793.84	1256.17	355.157	1043.62	0	0
3.45_449.6371m/z	3.44818	449.637		0	0	0	0	0	0	0	0	0	0	0	0	0	0	0	0	0	52.353	7.79681	5.06612	24.1822	13.0966	20.2458	47.0973	8.53491	44.6301	0	0
3.25_160.1519m/z	3.2487	160.152		0	0	0	0	0	0	0	0	0	0	0	0	0	0	0	0	0	12.6811	23.5618	17.4641	13.3987	6.8488	7.27407	19.9729	11.4002	5.20921	0	0
3.59_490.9769m/z	3.591	490.977		0	0	0	0	0	0	0	0.0523669	0	0	0	0	0.0387365	0	0	0	0	72.8004	108.496	42.2346	42.0109	71.9194	111.313	39.106	84.7481	14.3521	0	0
3.36_471.0935m/z	3.36318	471.094		0	0	0	0	0	0.655276	0	0	0.0103605	0	0	0.00471414	0.182068	0	0	0	0	118.235	219.562	72.4621	215.644	102.911	163.986	218.264	69.6462	60.3057	0	0
2.69_429.1202m/z	2.68568	429.12		0	0	0	0	0	0.222709	0	0	0	0	0	0	0	0	0	0	0	1370.63	72.6763	41.2613	493.085	102.929	70.5447	65.3652	101.433	302.947	0	0
5.13_575.3566m/z	5.13023	575.357		0	0	0	0	0	0	0	0	0	0	0	0	0	0	0	0	0	75.7457	6.48159	20.501	101.624	40.1229	32.6305	36.66	89.4502	75.7119	0	0
3.55_383.9839m/z	3.54815	383.984		0	0	0	0	0	0	0	0	0	0	0	0	0	0	0	0	0	13.0468	2.58591	8.59704	27.2435	6.73462	7.48544	18.2079	3.65625	6.87301	0	0
4.22_170.0655m/z	4.21828	170.066		0	0	0	0	0	0	0	0	0	0	0	0	0	0	0	0	0	48.3039	22.2692	68.9023	24.5114	11.7314	18.7971	121.577	13.5054	29.2061	0	0
3.38_174.1722m/z	3.37677	174.172		0	0	0	0	0	0	0	0	0	0	0	0	0	0	0	0	0	69.3001	11.1342	7.7174	12.911	11.3499	15.6006	21.0522	23.7874	4.36063	0	0
3.60_516.9778m/z	3.59815	516.978		0	0	0	0	0	0	0	0	0	0	0	0	0	0	0	0	0	78.8217	56.0047	24.2249	27.0472	45.7475	53.092	19.7252	25.943	7.86146	0.169245	0
3.08_397.0101m/z	3.0842	397.01		0	0	0	0	0	0	0	0	0	0	0	0	0	0.0914466	0	0	0	151.417	120.753	256.27	281.615	24.6044	188.234	675.409	74.7539	430.434	0	0
5.07_337.1135m/z	5.06597	337.113		0	0	0	0	0	0	0	0	0	0	0	0	0	0	0	0	0	16.3385	3.62912	3.25954	13.586	3.62402	7.7908	4.68167	8.75742	16.7611	0	0
3.43_716.0365m/z	3.4339	716.036		0	0	0	0	0	0	0	0	0	0	0	0	0	0	0	0	0	58.9935	25.1065	31.8944	219.936	20.0147	54.6373	201.796	15.5853	184.519	0	0
4.11_391.2703m/z	4.11117	391.27		0	0	0	0	0	0	0	0	0	0	0	0	0	0	0	0	0	111.316	43.9577	4.58098	207.925	70.7428	32.1533	37.6735	64.4775	95.1381	0	0
3.30_487.0883m/z	3.29868	487.088		0	0	0	0	0	0	0	0	0	0.448196	0	0	0	0	0	0	0	84.0581	35.4729	60.4647	132.435	32.5097	65.9255	192.828	32.6326	64.051	0	0
5.32_561.3778m/z	5.32305	561.378		0	0	0	0	0	0	0	0	0	0	0	0	0	0	0	0	0	57.5305	34.9227	6.74701	105.334	63.0664	6.29034	33.0303	28.6151	14.1754	0	0
1.77_283.8982m/z	1.77303	283.898		0.0738989	0.17152	0.104612	0.0673985	0	0.394045	0.15109	0.199553	0	0.181055	0	0	0	0	0.136147	0.000716709	0.583921	24.3095	167.507	83.5448	134.623	179.991	142.296	213.592	133.738	289.71	0	2.17174
3.31_371.2056m/z	3.30583	371.206		0	0	0	0	0	0	0	0.056479	0	0	0	0	0	0	0	0	0	6.58784	5.40825	2.92255	8.77752	4.28272	2.47171	5.90195	2.28212	13.8546	0	0
3.25_131.0426m/z	3.2487	131.043		0	0	0	0	0	0	0	0	0	0	0	0	0	0	0	0	0	13.6623	14.6293	15.8439	7.90154	3.42589	5.37279	15.2183	8.53004	5.36421	0	0
3.15_231.1619m/z	3.14848	231.162		0	0	0	0	0	0	0	0	0	0	0	0	0	0	0	0	0	24.9771	8.26291	3.58762	60.992	11.7246	13.9099	17.7447	9.24792	56.5914	0	0
3.41_706.0455n	3.41247	705.044	706.045	0	0	0	0	0	0	0	0.0706718	0	0	0	0	0.264402	0	0	0	0	36.9025	30.8864	20.0857	81.2604	11.5764	34.3227	85.1676	13.7712	26.0809	0	0
3.63_677.2754m/z	3.63385	677.275		0	0	0	0	0	0	0	0	0	0	0	0	0	0	0	0	0	91.5291	7.6431	22.1018	173.864	30.567	52.419	174.365	15.787	97.9247	0	0
0.57_648.4140m/z	0.56885	648.414		0	0	0	0	0	0	0	0	0	0	0	0	0	0	0	0	0	201.255	8.08701	96.4266	77.7752	39.7148	19.4363	36.6848	64.9225	108.834	0	0
1.10_318.8906m/z	1.10302	318.891		73.7403	70.5064	66.8541	29.268	24.6651	19.8967	51.7424	1.27137	2.2482	4.81639	4.13106	4.47126	5.72823	1.20084	45.2603	83.7767	47.8556	18.4113	288.779	1125.79	568.626	804.048	525.544	882.579	1259.57	2290.63	14.3492	18.0473
2.78_561.1602m/z	2.77782	561.16		0	0	0	0	0	0	0	0	0	0	0	0	0	0	0	0	0	155.564	23.5855	18.074	92.3655	25.7895	31.6696	35.0345	28.0378	98.9452	0.931276	0
3.49_94.0932n	3.49103	131.043	94.0932	0	0	0	0	0	0	0	0	0.0763964	0	0	0	0	0	0	0	0	18.8524	68.6801	66.0536	35.0827	33.1715	22.023	39.7699	51.3965	12.2642	0	0
2.96_244.9159n	2.96352	279.885	244.916	5.3264	6.85924	4.49803	4.1781	5.70885	2.13464	6.66528	4.9755	0.224964	0.493393	1.76414	0.00066083	0	0	6.51898	3.39577	1.95372	87.6954	329.468	196.544	340.897	259.127	227.644	300.963	596.344	548.579	2.77848	0.178087
3.46_639.0711m/z	3.46247	639.071		0	0	0	0	0	0.482015	0	0	0	0	0	0	0	0	0	0	0	340.757	69.0298	19.885	306.567	28.4117	59.6952	250.722	33.1809	267.138	0	0
3.54_749.9885n	3.54102	748.981	749.988	0	0	0	0	0	0	0	0	0	0	0	0	0	0	0	0	0	532.988	18.5344	59.5176	505.489	45.0108	45.0169	334.382	20.6783	124.477	0	0
3.48_639.0748m/z	3.48388	639.075		0	0	0	0	0	0	0	0	0	0	0	0	0	0	0	0	0	1004.86	2005.14	84.9548	2015.12	283.373	288.339	316.674	199.313	321.144	0	0.917904
3.75_785.0307m/z	3.74767	785.031		0	0	0	0	0	0	0	0	0	0	0	0	0	0	0	0	0	167.01	33.8912	40.4154	153.953	6.88889	68.9084	248.459	27.633	130.016	0	0
3.74_710.0498n	3.74053	709.043	710.05	0	0	0	0	0	0.00699955	0	0	0	0	0	0	0	0	0	0	0	1503.47	139.805	224.956	1133.8	216.938	304.522	1426.48	145.88	1076.53	0	1.40113
3.31_318.5308m/z	3.31297	318.531		0	0	0	0	0	0	0	0	0	0	0	0	0	0	0	0	0	31.8078	26.1632	3.98672	108.437	18.5817	21.4328	68.7921	14.0526	98.1936	0	0
3.16_636.1297n	3.15562	671.099	636.13	0	0	0	0	0	1.14831	0	0	0	0	0	0	0	0	0	0	0	92.9454	84.2238	36.4961	93.2043	28.0443	76.6242	114.041	48.5143	91.2672	0.267874	0
3.19_502.0412m/z	3.19157	502.041		0	0	0	0	0	0	0	0	0	0	0	0	0	0	0	0	0	56.2981	16.9316	9.24648	38.4217	5.88177	37.6498	51.0059	8.65364	93.9625	0	0
2.81_321.1793m/z	2.80638	321.179		0	0	0	0	0	0	0	0	0	0	0	0	0	0	0	0	0	6.97402	8.01642	5.28775	25.5183	5.79783	5.12085	12.7945	3.40504	29.4548	0	0
2.93_729.0688m/z	2.9278	729.069		0	0	0	0	0	0	0	0	0	0.699911	0	0	0	0	0	0	0	517.741	544.074	1020.56	1322.99	171.809	631.292	4335.24	350.738	2817.55	0	1.25e-05
3.55_406.9770m/z	3.54815	406.977		0	0	0	0	0	0	0	0	0	0	0	0	0	0	0	0	0	128.366	6.67264	68.4028	131.72	17.2387	42.1595	102.677	12.7096	66.0849	0	0
2.09_177.0809m/z	2.08653	177.081		0	0	0	0	0	0.314652	0	0	0	0	0	0	0	0	0	0	0	31.1599	34.9204	14.4488	46.7064	28.6626	29.1258	29.1643	10.3561	23.7748	0.854599	0
3.68_739.4070m/z	3.68383	739.407		0	0	0	0	0	0	0	0	0	0	0	0	0	0	0	0	0	107.08	122.316	101.565	332.375	10.7153	113.001	527.548	46.7115	344.919	0	0
3.09_367.0285m/z	3.09135	367.029		0	0	0	0	0	0	0	0	0	0	0	0	0	0	0	0	0	46.759	17.1722	59.2366	72.7086	8.19429	42.4235	168.523	14.3213	95.9545	0	0
4.01_186.1288m/z	4.0119	186.129		0	0	0	0	0	0	0	0	0	0	0	0	0	0	0	0	0	11.6855	14.8761	47.8158	44.0815	15.9263	4.29022	30.3552	15.4831	23.6517	0	0
0.70_263.9881m/z	0.696683	263.988		0	0	0	0	0	0	0	0	0	0	0	0	0	0	0	0	0	63.8509	4.47038	55.1987	55.4293	35.1299	13.2735	27.457	58.7757	65.7994	0	0
2.76_513.0307m/z	2.7564	513.031		0	0	0	0	0	0	0	0	0	0	0	0	0	0	0	0	0	80.0869	7.18933	4.11249	31.4183	20.0651	6.89764	10.079	9.75467	47.0559	0	0
3.42_669.0831m/z	3.41962	669.083		0	0	0	0	0	2.30185	0	0	0	0	0	0	0	0	0	0	0	182.598	118.281	61.8181	176.886	75.3857	80.3467	100.478	32.2718	90.9864	0	0
3.57_516.3786n	3.56958	537.353	516.379	0	0	0	0	0	0	0	0	0	0	0	0	0	0	0	0	0	380.166	15.8581	10.1929	313.942	60.2955	37.1881	58.5786	37.9993	272.483	0	0
0.67_486.1463m/z	0.668817	486.146		0	0	0	0	0	0	0	0	0	0	0	0	0	0	0	0	0	398.457	40.472	230.283	226.612	109.95	90.1306	161.066	151.177	180.647	2.9483	0
3.06_567.0179m/z	3.05565	567.018		0	0	0	0	0	0	0	0	0	0	0	0	0	0	0	0	0	19.3031	9.29626	3.14139	56.0142	10.7425	15.7233	3.78764	13.4011	16.5737	0	0
3.75_295.2880m/z	3.75482	295.288		0	0	0	0	0	0	0	0	0	0	0	0	0	0	0	0	0	118.217	44.8579	99.0566	274.573	12.621	57.9868	409.018	14.9726	206.893	0	0
3.01_720.0889n	3.0135	741.067	720.089	0	0	0	0	0	0	0	0	0	0	0	0	0	0	0	0	0	34.313	20.6247	4.82587	62.3553	4.64537	19.6194	79.1066	10.4647	43.9581	0	0
3.75_313.0264m/z	3.75482	313.026		0	0	0	0	0	0	0	0	0	0	0.0190708	0	0	0	0	0.326997	0	65.9429	2.76945	17.3283	36.5589	12.9384	20.8546	155.724	3.97945	180.222	0	0
3.96_179.0392m/z	3.96192	179.039		0	0.046935	0.353212	0.36039	0.17219	0.387268	1.33753	1.51695	1.99416	2.4415	0.0187881	0	1.36382	1.80564	0.698562	1.69845	0.144613	572.945	314.415	121.384	337.877	123.848	122.619	253.546	199.61	521.888	0.347377	0.00136151
3.97_687.0356m/z	3.96905	687.036		0	0	0	0	0	0.0132185	0	0	0	0.0639645	0	0	0	0	0	0	0	1248.42	47.5752	125.755	845.591	40.8586	285.878	1992.88	71.6438	836.539	0	0
3.38_378.0275m/z	3.37677	378.028		0	0	0	0	0	0.134814	0	0	0	0	0	0	0.0691579	0	0	0	0	82.8426	32.9834	55.2411	98.8036	17.2854	52.4104	225.905	14.1329	211.717	0.224417	0
5.06_505.3158m/z	5.05883	505.316		0	0	0	0	0	0.518788	0	0	0	0	0	0	0	0	0	0	0	39.0775	11.4894	2.28051	43.3531	19.9219	9.22887	14.3524	10.1496	19.1623	0.00238414	0
2.84_541.0253m/z	2.84208	541.025		0	0	0	0	0	0	0	0	0.377456	0	0	0	0	0	0	0	0	24.9414	25.7443	10.0165	71.8507	48.7311	22.2484	58.5623	21.2329	68.6254	0	0
3.54_324.1829m/z	3.54102	324.183		0	0	0	0	0	0	0	0	0	0	0	0	0	0	0	0	0	22.437	24.179	54.0915	252.495	53.1625	57.7234	226.831	45.1415	537.067	0	0
3.40_721.0424m/z	3.3982	721.042		0	0	0	0	0	0	0	0	0	0	0	0	0	0	0	0	0	108.554	17.0003	39.1965	153.055	7.88145	45.7781	270.021	48.2501	216.433	0	0
3.59_323.2102m/z	3.591	323.21		0	0	0	0	0	0	0	0	0	0	0	0	0.0060119	0	0	0	0	41.0656	34.3042	1.78282	57.4571	11.5683	36.3095	43.456	14.2106	26.9026	0	0
3.70_724.0599m/z	3.69838	724.06		0	0	0	0	0	0	0	0	0	0	0	0	0	0	0	0	0	33.1375	7.65739	6.29449	46.7808	23.8947	34.8315	65.9628	4.23498	71.6024	0	0
4.01_186.1754m/z	4.0119	186.175		0	0	0	0	0	0	0	0	0	0	0	0	0	0	0	0	0	9.08007	29.1422	78.3597	78.1752	27.465	8.11311	65.8628	29.6265	43.6642	0	0
3.46_527.0453m/z	3.45532	527.045		0	0	0	0	0	0.262145	0	0.281912	0	0	0	0	0.402411	3.67e-06	0	0	0	189.679	40.7881	20.5946	160.388	54.7715	58.9766	72.5225	28.4738	101.891	0	0
2.57_242.9191m/z	2.57143	242.919		1.8308	3.03513	1.52936	0.303997	2.23942	5.56741	0.838473	5.69964	1.597	5.32682	9.63135	10.4845	14.4365	3.2953	3.41463	2.66921	3.65053	103.255	11.9425	20.9499	61.1994	37.9013	20.093	24.7776	21.6329	17.4585	0	0
3.68_236.0032m/z	3.6767	236.003		0	0	0	0	0	0.091978	0	0	0	0	0	0.659729	0	0	0	0.184953	0	65.4507	23.8719	18.9811	61.2472	27.4275	31.1391	54.3866	5.82095	28.1293	0.675273	0.877158
3.38_716.7583m/z	3.37677	716.758		2.09509	2.48406	0.682751	0	0.607072	0	0.315942	0	0	0	0	0	0	0	0.0186374	1.06401	0.0140636	0	0	0	0	0	0	0	0	0	0	0
3.54_350.4871m/z	3.54102	350.487		0	0	0	0	0	0	0	0	0	0	0	0	0	0	0	0	0	13.5518	24.3634	58.5639	153.24	38.9617	35.4268	127.526	34.0357	422.754	0	0
3.32_498.2657n	3.32012	479.248	498.266	0	0	0	0	0	0	0	0	0	0.00915137	0	0	0	0	0	0	0	15.5098	7.27477	8.56779	42.0636	16.9012	31.454	134.792	36.343	32.8232	0.254013	0
4.55_158.0658m/z	4.55322	158.066		0	0	0	0	0	0	0	0	0	0.505356	0	0	0	0	0	0	0	49.7108	174.585	88.6794	130.001	40.3132	43.7379	132.317	104.542	17.1344	0	0
3.39_310.5341m/z	3.39105	310.534		0	0	0	0	0	0	0	0	0	0	0	0	0	0	0	0	0	139.638	15.4471	83.456	670.696	29.6439	113.11	454.854	109.925	1104.4	0	0
2.93_501.0311m/z	2.93495	501.031		0	0	0	0	0	0.146606	0	0.315995	0	0	0	0	0	0	0	0	0	153.116	88.6468	48.6369	185.767	64.1474	55.1467	102.303	100.688	180.368	1.80159	0
3.46_644.1039n	3.46247	681.048	644.104	0	0	0	0	0	0.184381	0	0	0	0	0	0	0.401097	0	0	0	0	566.11	169.603	34.3768	776.315	47.2659	67.4567	834.651	97.307	825.855	0	0
3.59_367.5753m/z	3.591	367.575		0	0	0	0	0	0	0	0	0	0	0	0	0	0	0	0	0	16.1726	10.364	0.825554	8.03915	5.87263	10.2556	12.7918	3.59384	8.85029	0	0
3.36_559.0145m/z	3.35605	559.014		0	0	0	0	0	0	0	0	0	0	0	0	0	0	0	0	0	3.11197	18.0403	7.62924	26.0645	11.6597	10.6486	19.4105	6.03814	4.18683	0	0
3.91_663.0378m/z	3.91192	663.038		0	0	0	0	0	0	0	0	0	0	0	0	0	0	0	0	0	152.548	55.3464	23.7798	209.729	14.5084	38.5952	144.001	4.58984	192.631	0	0
5.19_577.3719m/z	5.19452	577.372		0	0	0	0	0	0	0	0	0	0	0	0	0	0	0	0	0	66.8546	9.99688	5.89569	84.9474	23.181	2.65076	35.7979	29.1286	41.6768	0	0
3.41_743.0817m/z	3.40533	743.082		0	0	0	0	0	0.504639	0	0	0	0	0	0	0	0	0	0	0	35.3416	31.3028	86.7781	139.441	19.1389	56.5133	331.108	18.6166	216.664	0	0
0.57_648.3219m/z	0.56885	648.322		0	0	0	0	0	0	0	0	0	0	0	0	0	0	0	0	0	111.633	3.73059	38.4254	37.1819	14.9097	7.16541	17.1818	37.0476	42.4816	0	0
3.22_784.0226n	3.22013	783.015	784.023	0	0	0	0	0	0.261239	0	0	0	0	0	0	0	0	0	0	0	106.385	165.653	145.467	159.621	6.42422	155.818	525.928	113.898	298.866	0	0
3.27_699.0578m/z	3.27013	699.058		0	0	0	0	0	0.45229	0	0	0	0	0	0	0	0	0	0	0	51.2854	26.8801	40.5768	293.022	36.4987	53.3747	295.875	22.4067	555.727	0	0
3.48_130.0710m/z	3.48388	130.071		0	0	0	0	0	0	0	0	0.0147062	0	0	0	0	0	0	0	0	6.12381	44.2589	43.4128	17.92	21.0753	15.9318	25.5232	38.1207	10.2553	0	0
3.36_132.0498m/z	3.36318	132.05		0	0	0	0	0	0	0	0	0	0	0	0	0	0	0	0	0	24.6799	6.36287	3.75591	5.26931	4.60931	7.40245	7.56284	14.0084	1.69295	0	0
3.38_174.1268m/z	3.37677	174.127		0	0	0	0	0	0	0	0	0	0	0	0	0	0	0	0	0	36.405	7.53516	4.69208	7.58269	5.4698	6.79165	7.9917	14.6602	1.65383	0	0
3.54_674.0631n	3.54102	673.056	674.063	0	0	0	0	0	0	0	0.991705	0.026977	0.110061	0.148959	0	0.145232	0	0.0864448	0	0	1037.24	319.316	510.269	2086.97	498.069	597.187	1614.14	399.778	570.405	1.64476	0.0671562
3.63_677.1812m/z	3.63385	677.181		0	0	0	0	0	0.177969	0	0	0	0	0	0	0	0	0	0	0	55.9771	3.58963	12.5099	103.919	11.4	28.0352	93.5506	10.1728	50.616	0	0
1.33_459.9038m/z	1.33153	459.904		0	0	0	0	0	37.7195	0	27.2599	35.3563	30.5462	26.4296	31.0236	20.8957	20.6368	0	0	0	4.31429	0	0	0	0	0	0	0	0.00932408	25.2996	7.00712
3.21_715.0817m/z	3.213	715.082		0	0	0	0	0	0.204285	0	0	0	0	0	0	0	0	0	0	0	12.9624	8.52926	13.332	21.4754	2.16313	8.54231	22.983	2.66968	9.21087	0	0
2.89_285.1738m/z	2.8921	285.174		0	0	0	0	0	0	0	0	0	0	0	0	0	0	0	0	0	244.358	13.7948	3.42592	164.257	31.7788	63.9334	31.2735	73.2485	145.465	0	0
4.46_638.3259n	4.46038	619.308	638.326	0	0	0	0	0	0.545219	0	0	0	0	0	0	0	0	0	0	0	110.396	63.7552	465.708	46.9477	31.045	230.262	75.5547	308.261	420.528	0	0
3.32_319.7023m/z	3.32012	319.702		0	0	0	0	0	0	0	0	0	0	0	0	0	0	0	0	0	7.30044	24.8946	9.47161	18.3984	20.2043	16.5187	11.2344	13.5492	1.95685	0	0
3.04_728.0603n	3.04137	727.053	728.06	0	0	0	0	0	0	0	0	0	0	0	0	0.69762	0	0	0	0	198.625	552.187	203.138	586.924	196.652	224.531	569.452	104.616	808.126	1.55551	0
3.53_637.0592m/z	3.53387	637.059		0	0	0	0	0	3.34952	0	0	0	0	0	0	0	0	0	0	0	540.157	750.909	64.9548	893.291	154.939	193.999	1213.52	108.285	1340.28	0	0
3.25_160.1090m/z	3.2487	160.109		0	0	0	0	0	0	0	0	0	0	0	0	0	0	0	0	0	4.33302	13.2789	10.8138	7.41753	3.62228	2.56316	10.3364	5.56611	2.83998	0	0
0.50_529.3510m/z	0.497433	529.351		0	0	0	0	0	17.598	0	4.21451	5.31058	4.73605	5.50223	8.44222	1.23947	7.2923	0	0	0	0	0	0	0	0	0	0	0.487579	0	2.73909	5.19945
3.55_313.0260m/z	3.54815	313.026		0	0	0	0	0	0	0	0	0	0	0	0.0220204	1.38914	0	0	0	0	80.2191	79.1994	146.25	275.837	108.313	143.04	377.861	72.714	475.651	0	0
3.09_706.1135n	3.09135	743.068	706.114	0	0	0	0	0	0	0	0	0	0	0	0	0	0	0	0	0	20.7366	14.2268	11.915	108.702	7.01675	32.1184	205.529	32.1695	141.83	0	0
3.51_482.9162n	3.50532	481.909	482.916	0	0	0	0	0	0	0	0	0	0	0	0	0	0	0	0	0	35.6607	103.081	257.11	133.522	15.1662	103.823	392.064	126.89	1245.11	0	0
2.78_605.1493m/z	2.77782	605.149		0	0	0	0	0	0	0	0	0	0	0	1.25058	0	0	0	0	0	254.226	58.6879	15.3241	163.868	46.1179	72.4724	71.2978	47.1062	139.77	0	0
3.48_663.0367m/z	3.47675	663.037		0	0	0	0	0	0	0	0.0467865	0	0	0.311829	0	1.0404	0	0	0	0	594.205	67.243	161.682	458.757	90.4284	226.772	723.066	187.591	904.186	0	0
4.12_289.2052m/z	4.11832	289.205		0	0	0	0	0	2.49718	0	0	0	0	0	0	0.374278	0	0	0	0	156.165	74.4168	61.602	357.057	171.251	89.1641	77.6323	131.236	151.083	0	0
2.78_525.0299m/z	2.77782	525.03		0	0	0	0	0	0.838126	0	0	0	0	0	0	0	0	0	0	0	55.6735	57.8221	7.83515	33.2207	12.0736	17.8164	13.3625	14.1229	11.4648	0.323596	0
3.43_666.0524n	3.4339	665.053	666.052	0	0	0	0	0	3.23371	0	0	0	0	0	0	0	0	0	0	0	158.934	83.0443	187.674	636.83	115.645	234.585	1032.16	84.3728	856.405	0	0
3.15_231.1104m/z	3.14848	231.11		0	0	0	0	0	0.483971	0	0	0	0	0	0	0	0	0	0	0	16.8286	5.92087	4.23843	52.826	8.71086	9.59031	14.4747	4.48735	47.7509	0	0
4.01_107.1016n	4.0119	142.071	107.102	0	0	0	0	0	0.686409	0	0.411316	0.419312	0	0.435081	0	0	0	0	0	0	312.842	557.738	1409.47	1292.3	531.346	229.045	1216.71	632.837	1412.57	0	0
3.50_480.9184n	3.49817	479.911	480.918	0	0	0	0	0	0.0547191	0	0.272369	0	0	0	0	0	0	0	0	0	71.1357	219.727	564.083	247.12	25.7512	227.041	757.234	268.71	2225.08	0	0
4.25_327.9500m/z	4.24685	327.95		0	0	0	0	0	0.330403	0	0.147705	0.281171	0.228299	0.0213391	0.0648215	0.00101446	0.0208878	0	0	0	273.585	439.168	242.666	416.223	98.7359	36.6963	308.883	410.864	125.322	0.215002	0
2.97_725.0700m/z	2.97065	725.07		0	0	0	0	0	0	0	0	0	0	0	0	0	0	0	0	0	7.73282	17.3611	11.8895	90.4514	5.29313	22.2215	122.026	17.6968	55.2911	0	0
3.27_158.0657m/z	3.27013	158.066		0	0	0	0	0	0.765254	0	0	0	0	0	0	0	0	0	0	0	43.7497	283.806	56.0564	52.4513	26.692	30.4132	60.7523	140.636	48.1886	0.485039	0
3.25_728.0593n	3.2487	727.052	728.059	0	0	0	0	0	1.57583	0	0.134933	0	0	0	0	0	0	0	0	0	1201.89	504.323	275.415	3124.85	234.509	590.263	2680.9	453.439	2606.64	0	1.69991
2.96_151.0089m/z	2.96352	151.009		0.00506574	0	0	0.181197	0.068702	0.222123	0.0496725	0.416186	0	0.924257	0.0223026	0.168568	0.0640129	0.408379	0.00449492	0.193354	0	249.306	187.264	109.327	366.718	145.59	140.855	216.718	160.343	97.7487	0.29894	0
3.26_340.0251m/z	3.25585	340.025		0	0	0	0	0	0.100663	0	0	0	0	0.270768	0	0.212843	9.02e-05	0	0	0	492.778	102.292	85.4894	973	22.7159	144.992	717.032	142.832	972.576	0.354682	0
4.06_722.0253n	4.06118	721.018	722.025	0	0	0	0	0	0.577678	0	0	0	0	0	0	0	0	0	0	0	1655.98	28.9768	139.532	703.796	36.1875	118.782	1186.91	79.8288	1756.67	0	0
3.48_737.0116m/z	3.47675	737.012		0	0	0	0	0	0	0	0	0	0	0	0	0	0	0	0	0	32.5585	4.96934	15.8641	63.593	10.7393	18.1929	94.5017	7.48751	182.572	0	0
4.01_142.1721m/z	4.0119	142.172		0	0	0	0	0	0	0	0	0	0	0	0	0	0	0	0	0	5.81515	17.7098	63.1831	51.4223	17.5345	5.41354	51.4209	23.2938	65.4342	0	0
3.66_721.0756m/z	3.65527	721.076		0	0	0	0	0	0	0	0	0	0	0	0	0	0	0	0	0	32.2286	14.432	18.3584	74.6803	4.40887	26.3173	100.136	5.82442	153.212	0	0
3.73_343.0103m/z	3.7334	343.01		0	0	0	0	0	0	0	0	0	0	0	0	0.00829874	0	0	0	0	45.876	4.07559	15.4969	48.31	11.3811	14.5392	87.6545	3.52177	92.6517	0	0
3.53_696.1987n	3.53387	695.191	696.199	0	0	0	0	0	3.58082	0	0	0	0	0	0	0	0	0	0	0	119.768	34.2157	37.7285	406.388	45.9797	64.0675	272.712	53.2999	101.771	0	0
3.65_255.1683m/z	3.64813	255.168		0	0	0	0	0	0	0	0	0	0	0	0	0	0	0	0	0	14.2587	28.5677	1.36729	12.559	7.64055	10.0162	4.84803	2.29593	4.55544	0	0
3.46_718.0515n	3.46247	717.044	718.051	0	0	0	0	0	0	0	0	0	1.26716	0	0	0	0	0	0	0	1251.03	120.256	190.909	2258.62	119.056	378.875	1788.79	161.774	1039.26	0.735064	0
3.08_811.9888n	3.0842	810.982	811.989	0	0	0	0	0	0	0	0	0	0	0	0	0.0875424	0	0	0	0	500.081	46.9111	209.645	518.096	7.04075	162.323	1100.22	39.8553	537.172	0	0
3.48_659.0416m/z	3.48388	659.042		0	0	0	0	0	0	0	0	0	0	0	0	0	0	0	0	0	31.9814	120.95	1.92746	67.1808	9.01809	22.4092	38.769	8.19749	29.0036	0	0
5.01_575.3564m/z	5.00955	575.356		0	0	0	0	0	0	0	0	0	0	0	0	0	0	0	0	0	46.4466	1.44048	14.4819	36.9496	26.4116	21.0188	26.7359	70.2533	47.7575	0	0
3.04_310.0333m/z	3.04137	310.033		0	0	0	0	0	0.391533	0	0	0.0242881	0	0	0.156149	0	0.169371	0	0	0	53.1259	134.935	50.1084	79.9969	68.9792	74.533	92.7578	23.1705	145.77	1.47618	0
3.68_740.0585n	3.68383	739.051	740.059	0	0	0	0	0	0.90497	0	0.0442862	0	2.50404	0	0	2.91451	0	0	0	0	12149.7	9027.27	8723.79	15731.8	4390.54	8933.83	20492.3	6017.63	16315.3	0.0383659	0
4.86_251.2489m/z	4.85958	251.249		0	0	0	0	0	0	0	0	0	0	0	0	0	0	0	0	0	19.1176	2.12078	2.96445	45.6339	20.6855	14.9737	14.881	27.7592	52.0768	0	0
3.50_437.6289m/z	3.49817	437.629		0	0	0	0	0	0	0	0	0	0	0	0	0	0	0	0	0	3.05167	36.3721	11.6169	32.1764	25.2554	37.9102	39.9108	4.67981	14.4633	0	0
3.53_521.0699m/z	3.53387	521.07		0	0	0	0	0	0.0888119	0	0	0	0.0242155	0	0	0.532623	0	0	0	0	162.923	74.8232	9.24315	179.253	9.8377	37.7293	86.089	66.52	222.87	0	0
2.93_730.0758n	2.9278	751.05	730.076	0	0	0	0	0	0	0	0	0	0	0	0	0	0	0	0	0	25.3471	68.7712	256.656	205.381	9.99663	112.147	902.502	47.8968	417.858	0	0
4.69_346.9562n	4.6889	381.926	346.956	0.344402	7.46853	10.5841	0.54827	10.5198	0.180522	2.31841	0	0.31913	0.0138176	0.01989	3.22354	0.936536	0.816826	4.31816	5.13737	1.80365	27.3569	76.4433	18.5584	118.163	128.721	70.5813	91.014	182.615	358.473	0.0271314	1.63009
3.46_325.5379m/z	3.46247	325.538		0	0	0	0	0	0.092163	0	0.0982365	0	0	0	8.07e-05	0	0	0	0	0	62.7258	6.42391	13.7881	144.511	6.83219	22.6795	150.044	9.13535	93.1333	0	0
3.68_615.0549m/z	3.68383	615.055		0	0	0	0	0	0	0	0	0	0	0	0	0.122008	0	0	0	0	23.3048	12.0726	5.59985	64.6893	4.61928	7.95825	96.7692	8.19806	65.975	0	0
2.90_293.8827m/z	2.89925	293.883		0	0	0	0	0	0	0.980537	1.04479	0	0	0	0	0	0	0.857826	0	0.753771	2.97035	6.48506	2.4377	21.0098	7.6981	5.29904	18.4934	31.009	89.8017	0.993831	1.11827
3.04_332.0276m/z	3.04137	332.028		0	0	0	0	0	0.0139933	0	0.284344	0.357797	0.308413	0.00447388	0	0	0.0127882	0	0	0	84.3125	214.678	99.0442	154.269	95.2762	123.743	177.438	63.0526	257.689	0.605855	0.0458923
3.11_503.2161m/z	3.10563	503.216		0	0	0	0	0	0	0	0	0	0	0	0	0	0	0	0	0	89.8578	7.8352	15.3411	109.208	20.9151	26.1809	127.203	8.73086	123.609	1.25423	0
3.86_700.0448n	3.86193	699.038	700.045	0	0	0	0	0	0.619746	0	0	0	0	1.00524	0	0	0	0	0	0	4975	254.226	748.201	3398.07	152.598	701.671	5752.64	409.495	7635.29	0.665905	0
3.74_709.0743m/z	3.74053	709.074		0	0	0	0	0	0	0	0	0	1.67584	0	0	0	0	0	0	0	1232.32	41.7396	136.571	936.833	106.235	156.781	986.278	116.754	1314.02	0	0
3.30_346.0242m/z	3.29868	346.024		0	0	0	0	0	0.0666024	0	0	0	0.238879	0	0	0.0453768	0	0	0	0	110.552	56.2124	43.486	127.779	10.4246	85.1029	279.048	36.0552	268.994	0.0673287	0.625458
0.82_311.1008m/z	0.818083	311.101		0	0	0	0	0	0	0	0	0	0	0	0	1.04745	0	0	0	0	337.559	35.7808	79.8949	64.1044	41.3058	50.3155	51.2982	42.1585	100.22	4.75058	4.5706
2.91_165.1325m/z	2.90638	165.132		0	0	0	0	0	0	0	0	0	0	0	0	0	0	0	0	0	23.7265	3.66826	1.22404	44.0065	4.27732	10.9942	23.578	13.0956	25.3805	0	0
3.40_338.0267m/z	3.3982	338.027		0	0	0	0	0	0.489298	0	0	0	0	0.303493	0	0	0.0055155	0	0	0	84.4635	28.315	42.5273	87.9921	8.68214	4.85136	106.965	35.3188	45.0009	0	0
3.49_437.3255m/z	3.49103	437.325		0	0	0	0	0	0	0	0	0	0	0	0	0	0	0	0	0	11.995	204.158	12.2273	98.4199	105.541	141.719	224.166	8.48789	21.9489	0	0
3.36_355.0274m/z	3.36318	355.027		0	0	0	0	0	0.568243	0	0.131568	0	0	0	0	0	0	0	0	0	608.981	33.4221	122.961	1221.48	29.3951	177.958	1006.49	107.414	1360.75	0.500464	0
2.96_491.0259m/z	2.95637	491.026		0	0	0	0	0	0	0	0.0280928	0	0	0	0	1.69	0	0	0	0	244.238	60.7943	32.6561	310.955	59.6872	95.9665	105.189	50.1831	613.991	0	0
3.97_722.0848n	3.96905	721.077	722.085	0	0	0	0	0	4.21298	0	0	0	0.09257	0	0	0	0	0	0	0	6615.64	411.327	734.487	2375.04	203.178	849.907	2947.67	672.239	11024.6	0	0.640926
3.08_132.0505m/z	3.0842	132.051		0	0	0	0	0	0.148398	0	0	0	0.171204	0	0.721034	0	0	0	0	0	68.8237	37.7667	36.4016	68.5304	29.5136	43.8694	51.4314	63.1729	40.998	0.838562	0
3.58_525.0639m/z	3.58387	525.064		0	0	0	0	0	0	0	0	0.660645	0	0	0	0	0	0	0	0	37.1485	8.02228	5.40856	74.431	20.2349	34.1852	23.9938	11.2367	17.7912	0	0
3.28_642.0615n	3.2844	663.036	642.061	0	0	0	0	0	0.00320384	0	0.0504323	0	0	0	0.714021	1.3816	0.162619	0	0	0	627.916	152.298	195.177	794.525	145.233	145.879	491.278	225.638	1235.5	0	0
3.50_312.2122m/z	3.49817	312.212		0	0	0	0	0	0	0	0	0.626744	0.00418932	0	9.13e-06	0	0	0	0	0	132.165	69.0978	99.0535	172.751	5.645	64.2832	232.47	49.0991	192.332	0	0
3.08_818.0104n	3.0842	816.999	818.01	0	0	0	0	0.000294887	0.70494	0	0	0	0	0	0	0	0	0	0	0	109.936	87.7429	299.312	325.173	6.31046	191.795	971.277	49.079	417.554	0	0
3.48_445.2356m/z	3.47675	445.236		0	0	0	0	0	0.000922926	0	0.123493	0	0.537511	0	0.355981	0	0.052644	0	0	0	83.1814	9.19319	21.4744	192.907	39.6647	37.7435	40.456	42.9696	65.0619	0	0
3.30_673.0760m/z	3.29868	673.076		0	0	0	0	0	0	0	0.0372548	0	0	0	0	0	0	0	0	0	173.889	40.652	1.8269	290.643	9.188	21.3922	71.2681	24.1238	39.7698	0	0
3.20_641.0544m/z	3.19872	641.054		0	0	0	0	0	1.15284	0	0.76602	0.474394	0	0	0	0	0	0	0	0	637.384	147.544	284.428	1087.72	153.964	316.737	1256.44	337.656	3359.79	0	0.0441886
3.09_802.0337n	3.09135	801.026	802.034	0	0	0	0	0	3.45106	0	0	0	0	0	0	1.43058	0	0	0	0	640.571	510.819	1273.76	1399.4	142.472	1088.61	3495.72	544.885	1639.16	0	0
3.74_526.2764m/z	3.74053	526.276		0	0	0	0	0	0	0	0	0	0	0	0	0	0.369886	0	0	0	23.3957	59.9661	2.06241	75.5322	21.8785	12.5332	18.3929	30.9404	26.0192	0	0
3.75_339.2104m/z	3.75482	339.21		0	0	0	0	0	0.401238	0	0.497462	0	0	1.35492	0	0.0173237	0	0	0	0	378.543	202.07	269.544	563.521	87.4482	185.048	704.011	111.387	428.997	0.343635	0
3.46_357.0163m/z	3.46247	357.016		0	0	0	0	0	0	0	0	0	0	0.982301	0.0531209	0	0.103796	0	0	0	91.6864	53.0761	67.8318	211.032	67.2022	107.29	240.641	39.8646	315.063	0.916309	0
3.29_519.0207m/z	3.29155	519.021		0	0	0	0	0	4.76772	0	0	0	0	0	0	0	0	0	0	0	622.289	300.498	191.685	628.702	205.084	233.44	268.188	222.768	556.473	0	1.45251
4.06_634.0786n	4.06118	316.032	634.079	0.561075	0	2.39494	15.9208	4.17114	25.4883	0.29155	12.2875	1.02761	1.70804	5.39121	4.57551	14.7951	1.92871	6.82105	13.3718	4.4184	2891.44	59.1852	134.576	1173	66.5484	192.148	1711.09	68.8672	2582.13	8.58075	3.22012
3.11_745.0603m/z	3.11277	745.06		0	0	0	0	0	0	0	0	0	0	0	0	0	0	0	0	0	18.7464	2.17714	5.19055	28.7747	12.269	1.67271	43.0665	6.65575	25.0187	0	0
3.31_694.2793n	3.30583	693.272	694.279	0	0	0	0	0	0	0	0	0	0	0	0	0	0	0	0	0	23.2325	17.5557	14.6048	53.4102	2.2319	17.5298	118.441	9.42372	126.444	0	0
3.45_449.3285m/z	3.44818	449.329		0	0	0	0	0	0	0	0	0	0	0	0	0	0	0	0	0	134.511	12.7046	11.5592	60.8887	3.9384	55.0925	246.45	10.3207	196.855	0	0
3.51_353.5516m/z	3.50532	353.552		0	0	0	0	0	0	0	0	0	0	0	0	0	0	0	0	0	6.90897	18.0434	24.0867	20.6485	1.85669	12.3741	23.2391	14.0973	67.3107	0	0
3.51_772.0844n	3.51245	771.077	772.084	0	0	0	0	0	1.29962	0	0	0	0	0	0	0	0	0	0	0	89.6106	148.145	68.0755	126.309	9.85333	77.3031	212.696	73.4453	903.38	0.332576	0
3.13_293.9413n	3.12705	292.934	293.941	1.14756	0	0	0	0	0.345882	0	0	0.0601958	0	0	0	0	0	0	0	0	73.1063	26.1441	62.9202	94.0239	41.6697	66.7721	180.615	46.9423	105.046	1.70458	1.57645
2.97_500.0807n	2.97065	535.05	500.081	0	0	0	0	0	2.932	0	0.113689	0	0.145906	0	0.452281	0.260483	0	0	0	0	788.314	304.531	64.3003	653.163	84.9984	132.499	316.604	203.272	820.741	0	0
3.08_333.1898m/z	3.0842	333.19		0	0	0	0	0	0.0584291	0	0	0	0	0	0	0	0	0	0	0	26.8895	15.5375	38.3726	69.1652	3.27208	29.1818	211.548	7.94627	152.331	0	0
2.95_499.9543n	2.94923	520.928	499.954	0	0	0	0	0	0	0	0	0	0	0	0	0	0	0	0	0	1.91653	14.3812	18.299	11.1345	10.4256	8.60604	15.8973	3.68869	22.1848	0.0831782	0
3.63_700.0511n	3.63385	699.038	700.051	0.0321605	0	0	0	0	2.79329	0	0	0	0	0	0	0	3.43995	0	0	0	2551.04	326.395	964.916	2513.33	681.335	1373.73	2996.35	645.787	1065.25	0.0149701	0.112907
4.08_653.0887m/z	4.07547	653.089		0	0	0	0	0	0.93957	0	0	0	0	0	0.633582	0	0	0	0	0	198.912	8.55771	25.2411	131.936	24.151	42.6783	189.311	26.032	91.7865	0	0
3.38_400.0126m/z	3.37677	400.013		0	0	0	0	0	0	0	0	0	0	0	0	0	0	0	0	0	14.2698	3.58012	12.6704	20.5714	1.32713	3.06421	32.4646	6.26563	18.1497	0	0
4.03_533.0698m/z	4.03332	533.07		0	0	0	0	0	0	0	0.0337621	0	0.532958	0	0	0	0.210935	0	0	0	621.736	109.548	36.7765	251.099	37.4153	145.331	535.83	79.4053	553.294	3.25174	1.31216
3.50_310.1982m/z	3.49817	310.198		0	0	0	0	0	0	0	0	0	0	0	0	0	0	0	0	0	19.7443	21.1605	33.21	37.1601	1.65694	22.3718	48.7475	3.86036	58.1871	0	0
3.36_568.0799n	3.36318	549.062	568.08	0	0	0	0	0	0.0629675	0	0	0	0	0	1.07602	0	0	0	0	0	92.1049	9.19397	24.5747	116.633	14.1884	30.7209	43.5464	31.1871	160.506	0	0.0250724
3.54_324.1210m/z	3.54102	324.121		0	0	0	0	0	0	0	0	0	0	0	0	0	0	0	0	0	6.14728	12.1573	33.5241	161.427	21.4826	35.9983	156.311	20.1634	390.183	0	0
3.31_465.2286m/z	3.31297	465.229		0	0	0	0	0	0	0	0	0	0	0	0	0	0	0	0	0	32.6939	1.37973	3.03276	18.563	8.13124	11.5646	42.7769	14.4793	56.5753	0	0
3.25_703.0294m/z	3.2487	703.029		0	0	0	0	0	0	0	0	0	0	0	0	0	0	0	0	0	4.63031	9.77334	4.59691	28.5551	4.85104	14.5711	47.076	4.63173	79.1239	0	0
5.44_447.2753m/z	5.43673	447.275		0	0	0	0	0	0	0	0	0	0	0	0	0	0	0	0	0	20.5738	4.20657	1.3911	10.3912	4.43364	2.80769	6.13671	1.9623	11.2108	0.914832	0
4.00_187.0680n	4.00475	186.061	187.068	0.150202	0	0	0	0	2.58463	0	0	0.220779	0	0.0999697	0	0	0.863113	0	0	0	568.728	823.367	1734.9	1632.86	796.172	364.521	1400.42	790.952	1155.76	0.79373	0
3.31_523.0262m/z	3.31297	523.026		0	0	0	0	0	5.76035	0	0	0	0	0	0	0	0	0	0	0	56.2289	24.6768	42.0369	122.036	49.2357	95.537	231.975	96.5618	104.141	0	0
3.22_347.5332m/z	3.22013	347.533		0	0	0	0	0	0	0	0	0	0	0	0	0	0	0	0	0	26.1409	20.4191	17.4845	62.6036	1.39214	23.0769	119.179	18.5516	114.224	0	0
4.24_622.0727n	4.2397	621.065	622.073	0	0	0	0	0	0.0828945	0	0	0	2.12847	0.609429	0.00216918	0	0	0	0	0	358.005	715.726	559.272	1135.93	467.79	1361.16	2676	342.743	1940.66	0	0.703338
3.25_640.0874n	3.2487	639.073	640.087	0	0	0	0	0	2.03414	0	0	0	0	0.0520426	0.0372114	0.106182	0	0	0	0	316.551	68.3019	78.3927	505.486	57.8392	104.418	427.264	28.1878	184.064	1.70935	0
3.60_522.9873m/z	3.59815	522.987		0	0	0	0	0	0.161096	0	0.0142014	0	0	0	0	0	0	0	0	0	23.8326	26.2671	5.60531	16.917	21.3538	22.2014	2.46605	7.9379	1.98484	0	0
3.16_565.0249m/z	3.16277	565.025		0	0	0	0	0	0	0	0	0	0	0	0	0	0	0	0	0	4.79463	1.84717	1.52422	23.5066	2.08843	4.44128	7.58485	0.888053	4.29063	0	0
3.33_549.0307m/z	3.32725	549.031		0	0	0	0	0	7.22113	0	0	0	0	0	0	0	0	0	0	0	344.598	34.4689	74.8089	441.331	38.5775	113.153	178.983	107.876	370.255	0	0
3.27_726.0772n	3.27013	725.07	726.077	0	0	0	0	0	0	0	0	0.0201177	0	0	0	0	0	0	0	0	60.451	19.5237	23.6291	257.231	5.71843	45.1093	289.022	3.43203	115.528	0	0
3.54_302.1822m/z	3.54102	302.182		0	0	0	0	0	0	0	0	0	0	0	0	0	0	0	0	0	5.53727	16.8429	40.2815	218.721	33.2797	45.9987	226.871	29.683	544.808	0	0
4.01_142.1312m/z	4.0119	142.131		0	0	0	0	0	0	0	0	0	0	0	0	0	0	0	0	0	2.84812	9.86156	33.6714	26.2428	10.3343	2.84664	25.978	11.4961	34.2782	0	0
3.17_644.0719m/z	3.1699	644.072		0	0	0	0	0	0	0	0	0	0	0	0	0	0	0	0	0	9.26535	5.74484	4.92994	57.1254	4.74385	12.171	66.1426	9.15966	127.627	0	0
3.75_742.0739n	3.75482	741.067	742.074	0	0	0	0	0	3.47356	0	0	0	4.95721	0	0	0	0	0	0	0	3252.4	1088.28	947.997	4601.61	301.751	1837.2	5253.05	768.629	5423.58	0.0371791	0
3.25_132.0500m/z	3.2487	132.05		0	0	0	0	0	0	0	0	0	0	0	1.09798	0	0	0	0	0	14.5712	29.7431	26.631	16.7334	8.88575	10.0696	22.1819	16.0626	12.6734	0	0
2.98_668.0762n	2.98493	667.069	668.076	0	0	0	0	0	0	0	0	0	0	0	0	0	0	0	0	0	5.72275	13.7561	24.7072	87.0788	4.76911	37.0768	180.178	15.9216	120.868	0	0
3.19_311.2087m/z	3.19157	311.209		0	0	0	0	0	0	0	0	0.03014	0	0	0	0	0	0	0.0786081	0	13.213	5.05708	7.19038	35.5681	3.07326	3.92059	24.8265	6.49467	158.776	0.00694525	0
3.73_752.9940m/z	3.72625	752.994		0	0	0	0	0	0	0	0.0195347	0	0	0	0	0	0	0	0	0	51.7626	2.06667	3.90369	34.1946	8.76045	31.7748	132.006	8.82908	63.5129	0	0
3.20_397.0085m/z	3.19872	397.009		0	0	0	0	0	0	0	0	0	0	0	0	0	0	0	0	0	13.8556	12.6967	26.0995	39.1889	1.90517	18.4079	83.3462	2.62907	28.8954	0	0
3.31_627.0737m/z	3.30583	627.074		0	0	0	0	0	0	0	0	0	0	0	1.0938	0	0	0	0	0	139.488	59.2142	29.0769	282.016	42.6232	124.249	496.437	77.5702	296.178	0.445879	1.71571
3.53_294.5373m/z	3.53387	294.537		0	0	0	0	0	0	0	0	0	0	0	0	0	0	0	0	0	4.81841	0.945602	5.90465	24.2806	6.22624	2.883	22.8814	2.79919	6.47797	0.00931582	0
3.08_668.0768n	3.0842	667.07	668.077	0	0	0	0	0	0.150999	0	0	0	0	0.185805	0.666466	0	0	0	0	0	296.781	211.173	395.613	963.569	47.5432	395.324	2294.2	143.993	1703.67	0	1.77789
4.01_304.0286n	4.0119	607.05	304.029	0	0	0	0	0	1.09801	0	0	0	0.0398929	0	0	0.404728	0	0	0	0	255.9	15.7169	25.1821	373.14	33.8896	45.5097	376.323	24.0654	492.464	0	0
2.83_745.0631m/z	2.8278	745.063		0	0	0	0	0	0	0	0	0	0	0	0	1.56562	0	0	0	0	27.6588	64.1322	69.1191	117.637	18.4085	67.4638	420.064	42.5826	237.507	0	0
3.20_547.0140m/z	3.19872	547.014		0	0	0	0	0	0	0	0.0774697	0	0	0	0.28406	0.435601	0	0	0	0	96.4293	33.0884	13.003	106.858	5.034	24.6764	51.4143	6.91821	82.2549	0	0
3.23_477.2314m/z	3.22728	477.231		0	0	0	0	0	0	0	0	0	0	0	0	0	0	0	0	0	26.7152	11.1485	4.25788	24.5026	3.44972	18.1327	82.7848	1.22774	30.2403	0	0
3.50_734.0839n	3.49817	733.077	734.084	0	0	0	0	0	0	0	0	0	0	0	0	0	0	0	0	0	230.678	244.958	541.913	557.99	2.06378	188.302	1292.89	244.595	1715.4	0	0
3.36_712.0634n	3.36318	757.062	712.063	0	0	0	0	0	2.04338	0	2.43652	3.61415	0	0	0.0306268	0.147788	0	0	0	0	7080.22	2696.61	3294.09	16216.9	1648.18	4445.08	16094.7	2857.57	21319.1	0	0
3.56_354.5262m/z	3.5553	354.526		0	0	0	0	0	0	0	0	0	0	0	0	0	0	0	0	0	85.194	3.21412	20.0763	111.994	5.22569	25.9841	108.86	8.67463	81.3672	0.600655	0
3.91_360.0219m/z	3.91192	360.022		0	0	0	0	0	0	0	0	0	0	0	0	0	0	0	0	0	28.7409	13.313	4.84666	22.2686	1.36725	7.82981	26.1196	1.88053	44.6058	0	0
3.54_646.0707n	3.54102	627.053	646.071	0	0	0	0	0	0.364491	0	0.00263484	0	0	0	0	2.57574	0.23822	0	0	0	202.768	73.0941	106.992	778.982	97.1166	175.097	824.324	89.5085	1067.2	0.079991	0
3.48_133.0571n	3.48388	132.049	133.057	0	0	0	0	0	0	0	0	0	0	0.0709289	0	0	0	0	0	0	2.25002	29.915	29.8667	10.9421	18.8277	9.63811	23.1357	28.9938	5.90788	0	0
5.30_424.3212n	5.30163	445.296	424.321	0	0	0	0	0	1.86123	0	0	0	0	0	0	0	0	0	0	0	32.5313	20.3166	11.3697	59.7476	24.5004	26.1942	28.4424	18.1512	205.815	0.641052	0.00153407
2.30_44.0176n	2.30077	147.049	44.0176	0	0	0	0	0.0404358	1.2918	0	0	0	0	0	0.435806	0	0.473282	0	0.344197	0	50.2308	20.8282	5.36897	42.0889	19.8659	21.4211	20.6337	6.09689	50.5499	1.78944	0.329399
3.32_579.0144m/z	3.32012	579.014		0	0	0	0	0	0	0	0	0	0	0.728189	0	0	0	0	0	0	62.5048	12.104	9.70901	47.9842	2.58318	14.6725	48.124	22.1827	69.6824	0	0
3.31_318.7483m/z	3.31297	318.748		0	0	0	0	0	0	0	0	0	0	0	0	0	0	0	0	0	8.60754	30.5023	4.05048	31.2668	33.8985	17.9345	8.45793	10.4615	1.0563	0	0
3.89_671.0994m/z	3.8905	671.099		0	0	0	0	0	0	0	0.236493	0	0	0	0	0	0	0	0	0	6.83706	49.3004	29.068	84.1122	8.25545	8.23264	96.1062	5.28862	7.73845	0	0
3.09_513.0664m/z	3.09135	513.066		0	0	0	0	0	0.648071	0	0.166957	0	0	0	0	0	0	0	0	0	7.89253	30.1538	12.7885	33.6436	7.35345	3.14743	32.5588	2.93383	19.041	0	0
0.80_810.4888m/z	0.8038	810.489		0	0	0	0	0	0	0	0	0	0	0	0	0	0	0	0	0	33.3021	1.50037	36.1322	52.9975	37.0312	5.67402	17.1001	13.6842	45.4522	0.612239	0
3.91_656.0773n	3.91192	637.059	656.077	0	0	0	0	0	5.37874	0	0	0	0	0	0	0	0	0	0	0	318.665	695.216	27.6251	750.777	40.0735	47.8986	180.575	50.3875	369.906	0.120012	0
4.20_622.0726n	4.19687	621.065	622.073	0	0	0	0	0	2.21697	0	0	0	1.24294	0.429388	0	0	0	0	0	0	575.3	60.1134	307.224	915.051	320.642	472.175	1097.23	82.5093	333.519	0.273729	0
2.78_544.2722m/z	2.77782	544.272		0	0	0	0	0	0	0	0	0	0	0	0	0	0	0	0	0	1.87549	5.19746	12.1729	45.2367	16.6496	5.64767	24.8657	2.99161	27.2532	0	0
3.60_664.1028n	3.59815	645.085	664.103	0	0	0	0	0	1.22284	0	0	0.728216	0	0.263519	0	0	0	0	0	0	432.382	13.9089	74.7473	333.183	50.8289	42.7378	148.683	35.7192	175.521	0	0
3.49_213.0599m/z	3.49103	213.06		0	0	1.72221	0	0	1.31633	0	0.0776407	9.37e-07	0	0	0.532231	0.106075	3.49097	1.43726	0	0	241.064	53.0976	57.1133	351.652	113.187	146.827	79.0667	183.589	151.259	24.4405	3.9335
3.31_694.0565n	3.30583	693.049	694.056	0	0	0	0	0	5.42762	0	0	0	0.894196	1.86285	0	0	1.21365	0	0	0	4394.67	2201.15	2517	7374.51	1190.92	3196.94	10491.9	2002.5	9526.3	0	0
1.02_320.0224m/z	1.01803	320.022		0	0	0	0	0	0	0	0.215535	0.109009	0	0	0	0	0	0	0	0	468.74	145.231	50.8139	44.5888	20.5752	44.5371	30.3894	3.26124	71.5233	0.516764	0
3.11_688.1027n	3.11277	687.095	688.103	0	0	0	0	0	0	0	0	0	0.1591	0	0	13.5392	0	0	0	0	354.922	719.554	309.147	753.24	335.812	691.636	716.27	356.17	574.454	0	0
3.02_507.0209m/z	3.02065	507.021		0	0	0	0	0	1.61501	0	0	0	0	1.81446	0	0	0.0714751	0	0	0	319.979	105.705	37.4742	753.351	93.3936	138.274	165.25	156.369	739.199	0.321014	0
3.51_347.9393m/z	3.51245	347.939		0	0	0	0	0	0.777473	0	15.9162	1.33561	11.6085	2.17149	3.98441	3.00668	3.74002	0	0	0	0	0	0	0	0	0	0	0	0	5.23799	1.85371
3.45_449.2328m/z	3.44818	449.233		0	0	0	0	0	1.8651	0	0.124956	1.01705	0	0	0	0.00305108	0	0	0	0	417.679	62.9685	80.0711	180.821	77.0646	155.648	537.317	63.1033	453.322	0.472324	0
3.54_727.0242m/z	3.54102	727.024		0	0	0	0	0	0	0.00151175	0	0	0	0	0	0	0	0	0	0	5.25357	3.04507	17.2389	103.954	6.39642	21.2754	123.947	8.10349	42.4572	0	0
3.56_245.1819m/z	3.56243	245.182		0	0	0	0	0	0	0	0	0	0	0	0	0	0	0	0	0	50.2219	82.1845	26.8093	38.5969	74.0875	40.5404	21.1896	30.363	0.742294	0	0
4.24_621.2766m/z	4.2397	621.277		0	0	0	0	0	0.649822	0	0	0	0	0	0	0	0	0	0	0	6.14285	12.1598	8.39249	29.8944	4.66254	30.5916	59.7716	2.49931	39.8788	0	0
3.08_532.0508n	3.0842	553.028	532.051	0	0	0	0	0	1.28457	0	0	0	0	0	0	1.61363	0	0	0	0	69.8237	104.986	15.3847	191.958	47.4089	32.4802	39.6654	34	121.993	0	0
3.08_369.0272m/z	3.0842	369.027		0	0	0	0	0	0.584549	0	0.769795	0.251955	0	0	0.139191	0.360659	0.104454	0	0	0	358.758	173.829	332.443	638.681	47.9524	313.29	1502.08	192.298	1183.34	0.678873	0
3.63_678.0575m/z	3.63385	678.057		0	0	0	0	0	2.05813	0	0	0	0	0	2.61075	0	1.65408	0	0	0	1627.31	207.946	524.36	2188.82	491.456	840.949	2112.42	363.622	1564.67	0	0
3.31_532.9810m/z	3.31297	532.981		0	0	0	0	0	1.54209	0	0	0	0	0	1.02469	0	0	0	0	0	69.3489	17.2659	14.2007	46.0231	17.4895	52.6592	143.732	35.6329	36.304	0	0.0366115
0.73_153.0238m/z	0.732383	153.024		3.77176	3.64926	3.48519	2.96387	1.90096	8.28045	3.82689	1.32765	0.850393	0.597784	1.87829	2.16776	0.664966	0	3.00695	1.37792	2.38302	111.431	88.0973	42.3557	176.919	48.9806	35.0076	66.1583	65.8379	168.097	2.29862	0.426605
4.15_584.3558n	4.14687	621.326	584.356	0	0	0	0	0	2.49257	0	0	0	0	0	0	0	0	0	0	0	81.7381	33.6294	5.34407	21.3284	9.99417	34.4883	6.70817	20.6589	44.0636	0	0
3.38_796.0219n	3.37677	795.015	796.022	0	0	0	0	0	1.79678	0	0	0	0	0	0	0	0	0	0	0	19.5804	13.9697	33.5042	38.5681	12.8322	40.8687	129.122	13.6893	127.977	0.571732	0
3.34_616.0813n	3.34153	615.074	616.081	0	0	0	0	0	2.16005	0	0	0	0	0	0	0	0	0	0	0	40.599	54.1668	7.4082	250.069	6.72199	24.5737	137.482	16.4401	123.05	0	0
5.22_677.3497m/z	5.22308	677.35		0	0	0	0	0	0	0	0	0	0	0	0	0	0	0	0	0	40.1123	31.5625	6.41934	16.2479	23.234	2.83755	3.57419	2.60931	1.7515	0	0
3.17_541.0339m/z	3.1699	541.034		0	0	0	0	0	0.909252	0	0	0	0	0	0	0	0	0	0	0	24.2049	4.06287	5.60782	45.3826	13.8368	7.22311	8.3171	9.39106	12.9921	1.6778	0
2.96_233.9669m/z	2.95637	233.967		0.0879145	0	0	0	0.351987	1.5537	0	1.24571	0	0	0.670354	0	0	0	0	1.01635	0	6.06196	15.7827	34.329	14.6184	30.9396	15.5935	31.4017	6.9192	49.8857	0.0342019	0
2.81_523.0148m/z	2.81352	523.015		0	0	0	0	0	0	0	0	0	0	0	0	0.838837	0	0	0	0	48.1596	17.6551	3.44065	92.7681	21.0668	13.4716	18.2055	5.09841	61.0887	0.277354	0
3.61_704.0682n	3.61243	725.042	704.068	0	0	0	0	0	0	0	0	0	0	0	0	0	0	0	0	0	60.6308	5.40249	4.48091	97.7171	6.49919	5.88766	73.9723	3.00076	142.073	0	0
0.46_585.6378m/z	0.461733	585.638		2.14722	5.74347	3.21005	1.86368	1.44952	0	0	0	0	0	0	0	0	0	1.5802	0	0	0	0	0	0	0	0	0	0	0	0	0
3.91_665.1805m/z	3.91192	665.18		0	0	0	0	0	0.875046	0	0	0	0	0	0	0	0	0	0	0	13.3282	7.49239	2.97366	11.3243	1.70405	6.56894	35.5166	1.81472	5.63374	0	0
3.82_660.0731n	3.81908	705.046	660.073	0	0	0	0	0	3.66025	0	0	0	0	0	0	0	0	0	0	0	1524.56	38.4587	235.056	1009.87	65.6362	310.71	1544.16	178.395	4378.92	2.16609	0.188748
1.51_404.8923n	1.50948	403.878	404.892	0.118645	0.824796	0.459016	0.063236	0	0	0	0.417252	4.01648	0	0.424746	0	0	0.489675	0.0728642	0.652715	1.88974	4.42245	24.7291	15.6737	11.8297	7.63406	15.4841	30.0869	16.5212	124.157	14.0467	8.93303
3.48_670.0864n	3.47675	705.048	670.086	0	0	0	0	0	0	0	0	0	0.866598	0	0	0.46189	0	0	0	0	202.397	6.79644	9.05312	177.392	27.3242	75.8419	174.032	88.8994	110.486	0	0
3.53_639.2903m/z	3.53387	639.29		0	0	0	0	0	0	0	0	0	0	0	0	0	0	0	0	0	63.636	2.38355	4.89398	12.8036	4.64253	21.3548	109.646	2.20591	29.3606	0	0
2.93_435.0041m/z	2.93495	435.004		0	0	0	0	0	1.42291	0	0	0.0676087	0	0	0	0	0	0	0	0	8.64758	8.18461	11.8165	7.90179	5.25722	17.5426	46.5541	7.59832	24.4635	0.234203	0
3.47_475.1389m/z	3.4696	475.139		0	0	0	0	0	3.10453	0	0.000248261	0.276985	0.0759673	0	0	0	0	0	0	0	58.3478	11.6985	10.9703	47.5631	21.2812	12.2266	30.6117	6.91332	14.1324	0	0
3.93_666.0936n	3.9262	665.086	666.094	0	0	0	0	0	0.0394011	0	0.210948	0	0	0.243302	0.191599	0.89817	0.0408728	0.172684	0	0	123.744	36.3415	15.6369	147.993	13.4124	21.0645	178.08	20.9747	398.936	0.646115	0
3.48_246.9530n	3.48388	291.95	246.953	0	0	0	0	0	1.70294	0	0.126072	0.072538	1.7437	0	0.0581834	0.00135893	0.694594	0	0.406032	0	52.1048	86.6984	111.993	31.0291	40.7555	18.8618	18.2921	61.5429	25.8572	0	0
2.89_219.1582m/z	2.8921	219.158		0	0	0	0	0	0	0	0	0	0	0	0	0	0	0	0	0	27.1863	2.19909	0.637268	67.7935	12.8716	17.4492	41.3782	16.9418	30.2403	0	0
3.53_687.0270m/z	3.53387	687.027		0	0	0	0	0	0	0	0	0	0	0	0	0	0	0	0	0	28.4787	4.43784	6.5482	48.3775	3.56567	15.5439	47.7199	0.950104	59.3004	0	0
3.59_278.0597m/z	3.591	278.06		0	0	0	0	0	0.629898	0	0	0	0	0	0	0	0	0	0	0	5.40205	4.12206	0.713425	3.50069	8.07957	3.78458	4.55576	2.14154	3.28586	0.396393	0
3.23_566.0326n	3.22728	565.025	566.033	0	0	0	0	0	0	0	0.0579535	0	0.717293	0	0.206657	0	0	0	0	0	32.2079	9.08431	2.68614	44.9103	3.79996	15.8728	27.7292	10.6075	13.5382	0.0995435	0
3.08_758.3068n	3.0842	757.299	758.307	0	0	0	0	0	0	0	0	0	0	2.09547	0	0	0	0	0	0	62.1517	48.0652	110.021	318.064	12.1335	116.358	1070.55	50.5078	781.288	0	0
3.08_758.0704n	3.0842	757.063	758.07	0	0	0	0	0	2.31346	0	0	0	0	0	3.89798	13.4984	0	0	0	0	7165.1	4751.95	8295.03	16420.9	1801.58	7870.71	36349	4652.41	28544.1	0.157096	0
3.33_655.0681m/z	3.3344	655.068		0	0	0	0	0	0	0	0	0	0	0	0	5.21478	0.892297	0	0	0	773.063	131.566	79.8639	712.539	85.4414	156.798	736.788	138.858	758.822	0	0
2.92_405.2544m/z	2.92067	405.254		0	0	0	0	0	0	0	0	0	0	0	0	0	0	0	0	0	14.2511	24.031	7.6417	10.7609	2.25137	2.34684	4.47546	7.71718	89.8229	0	0
3.09_687.0599m/z	3.09135	687.06		0	0	0	0	0	0	0	0	0	0	0	0	0	0	0	0	0	38.6108	7.72982	1.47308	37.5276	1.24858	31.249	22.1042	3.56962	36.2283	0	0
2.91_165.0890m/z	2.90638	165.089		0	0	0	0	0	0	0	0	0	0	0	0	0	0	0	0	0	14.5808	1.69429	0.51606	25.5847	2.13874	6.47105	10.0057	6.05881	14.9085	0	0
4.12_576.0394m/z	4.11832	576.039		0	0	0	0	0	0.30572	0	0.0457085	0	0.0513771	0	0.0266769	0	0	0	0	1.80774	12.6893	0.79908	18.1678	40.4002	12.7323	17.1902	60.1815	2.99021	486.272	1.17525	0
3.30_694.1852n	3.29868	693.178	694.185	0	0	0	0	0	1.74026	0	0.358308	0	0	0	0.00249949	0	0	0	0	0	16.7593	17.8412	7.10555	39.9166	7.04334	8.2842	72.2259	8.81357	73.9842	0	0
4.06_639.0748m/z	4.06118	639.075		0	0	0	0	0	2.15661	0	0	0.0048698	0.676173	0	0	0	0	0	0	0	883.002	12.253	94.6104	519.572	59.6587	111.163	1396.8	32.7164	1025.77	0	0
3.68_538.3607n	3.68383	537.353	538.361	0	0	0	0	0	1.48575	0	2.13085	0	0	0	0	0	0	0	0	0	226.143	31.0584	15.6855	206.96	39.7107	42.5763	43.9299	70.4606	304.765	0	0
3.73_651.2930m/z	3.72625	651.293		0	0	0	0	0	1.13727	0	0	0	0	0	0	1.4211	0	0	0	0	557.463	23.0319	32.629	310.033	27.1653	200.21	1457.81	40.1016	586.054	0	0
3.26_616.0829n	3.26298	651.074	616.083	0	0	0	0	0	0	0	0.00210464	0	0.423877	0	0	0	1.4458	0	0	0	169.957	51.1414	22.6167	349.149	9.37295	95.6363	311.89	25.3127	304.01	0	0
3.63_655.0478m/z	3.63385	655.048		0	0	0	0	0	3.41196	0	1.25449	0	0	0.00356166	0	2.59421	0.0108804	0	0	0	2193.72	360.501	636.553	2126.86	534.534	974.445	2213.73	423.052	1015.08	1.17226	0
3.36_579.0386m/z	3.36318	579.039		0	0	0	0	0	0	0	0	0	0	0	0.0471777	0.0541407	0	0	0	0	82.1983	0.821538	9.18574	34.2487	3.12692	5.48456	13.9075	4.16182	14.8065	0	7.98e-05
3.86_160.0450m/z	3.86193	160.045		0.982021	0	0	0	0	0	0	0	0	0	0	0.227478	0.16456	0	0	0	0	21.9286	14.4196	45.3562	47.4997	13.8798	5.37605	53.4884	17.8556	27.1566	0.666849	0
3.26_726.0598n	3.25585	362.023	726.06	0	0	0	0	0	0.429187	0	0.404914	0	0.147145	1.34617	0.132107	0	0.164673	0	0	0	657.588	36.9371	189.58	2680.51	46.4813	522.856	3585.2	454.233	4417.5	0	0
3.34_215.0390m/z	3.34153	215.039		0	0	0	0	0	1.77773	0	0.712236	0	4.47413	0.000339795	0.991837	0	0	0.454359	0	0	289.265	565.064	213.314	398.671	484.08	374.104	238.284	202.77	129.009	1.72411	0
4.72_339.9822m/z	4.71675	339.982		0	0	0	0	0	0.750593	0.00131075	0.424235	0	0	0	0	0	0	0	0	0	12.9406	4.75026	3.15404	18.1506	15.5496	1.84048	5.2031	3.09308	13.6337	0	0.00245363
3.23_201.1159m/z	3.22728	201.116		0	0	0	0	0	0	0	0	0	0	0.312851	0	0	0	0	0	0	7.87916	3.32759	4.21764	22.7315	1.54637	9.07389	11.0038	5.35184	4.1006	0.863104	0
3.47_687.0943m/z	3.4696	687.094		0	0	0	0	0	0.534634	0	2.65195	1.03027	0	0	1.68789	0	0	0	0	0	490.258	621.343	215.299	540.538	263.67	602.001	451.517	313.704	301.545	0	0
3.67_549.0046m/z	3.66955	549.005		0	0	0	0	0	0	0	0.505646	0	0.141829	0	0	0.644501	0	0	0	0	52.9441	2.92424	37.8717	123.88	15.9528	28.1766	50.4789	66.3745	71.2104	0	0
3.39_477.2319m/z	3.39105	477.232		0	0	0	0	0	0	0	0	0.122808	0	0.00304274	0	0	0	0	0	0	90.5267	226.571	7.60995	280.55	18.7235	26.3274	15.3042	20.6277	6.27196	1.9715	0
3.08_389.0231m/z	3.0842	389.023		0	0	0	0	0	7.38875	0	0	0	0	0	0	13.4023	0	0	0	0	1582.82	896.945	1769.82	2135.82	312.556	1553.95	4801.62	837.093	2816.05	0	0
2.96_551.0427m/z	2.96352	551.043		0	0	0	0	0	0	0	0	0	0	0	0	0	0	0	0	0	36.1641	1.2585	4.61397	108.785	3.33281	8.22343	12.6068	33.9092	60.5695	0	0
2.44_246.0995m/z	2.43575	246.1		0	0	0	0	0	0	0	0	0	0.738861	0	0	0	0	0	0	0	45.8235	29.8334	11.582	55.08	23.3594	25.4307	36.1735	3.64999	19.293	2.97078	0
3.68_739.1851m/z	3.68383	739.185		0	0	0	0	0	0	0	0	0	0.652081	0.587629	0	0	1.54622	0	0	0	223.598	173.637	160.66	368.785	68.1871	155.117	483.374	96.9396	329.853	1.43829	0
2.96_275.8925m/z	2.96352	275.892		5.24222	4.06685	1.76438	0	3.36237	0.358487	9.32272	0	0	0	0	0	0	0	6.08111	1.09618	0.785102	3.23485	13.8654	9.43933	14.83	15.3258	11.1296	4.97474	31.1574	38.39	0	0.875299
3.54_693.2725m/z	3.54102	693.272		0	0	0	0	0	0.000456723	0	0	0	0	0	0.787772	0.711356	0	0	0	0	26.1729	34.8192	83.8791	845.815	79.3606	82.3451	701.274	54.9329	2067.78	0	0
2.11_446.1087m/z	2.10795	446.109		0	0	0	0	0	0	0	0	0	0	0	0	0	0.697718	0	0	0	13.0996	3.08249	1.66107	15.434	3.9963	6.61467	19.6575	3.35999	10.7578	1.90436	1.13905
3.38_174.0609m/z	3.37677	174.061		0	0	0	0	0	1.70026	0	0.646613	0	0	1.22567	0.412106	0.115225	0	0	0	0	1777.69	431.108	306.189	497.648	383.838	446.874	535.909	694.625	210.458	4.06046	0.298057
3.54_322.0208m/z	3.54102	322.021		0	0	0	0	0	0	0	0	0	0	0	0	0	0	0	0	0	4.41959	4.06305	6.02201	57.4401	7.03355	17.1607	38.5113	2.931	1.10866	0	0
3.05_501.0058m/z	3.0485	501.006		0	0	0	0	0	0.512499	0	0.755107	0	0.898215	0	0	0	0.100105	0	0	0	61.7148	27.5193	15.2896	34.8905	26.5968	25.1847	15.8257	14.0316	8.68806	0	0
3.25_655.0660m/z	3.2487	655.066		0	0	0	0	0	0	0	0	0	0	0	1.20141	0	0	0	0	0	84.5244	82.3708	3.67532	170.807	11.8912	15.2525	74.8522	8.28215	186.101	0	0
3.40_630.0948n	3.3982	611.077	630.095	0	0	0	0	0	1.6055	0	0	0	0	0.0109546	0	0.80484	0.148707	0	0	0	201.794	280.055	13.3114	332.983	42.9342	55.3826	285.8	62.7471	234.875	2.16605	3.35905
4.52_617.2946m/z	4.5175	617.295		0	0	0	0	0	3.18537	0	0.298747	0	0	0	0	0	0	0	0	0	111.946	11.206	493.763	53.3155	79.9745	716.75	174.877	558.895	938.492	0.0324762	0
3.67_670.0885n	3.66955	705.047	670.089	0	0	0	0	0	2.4845	0	0	0	0	0	0	1.46255	0	0	0	0	454.76	117.65	79.2701	827.007	48.9679	186.954	973.404	84.9498	1500.15	1.42931	0
3.17_715.0590m/z	3.1699	715.059		0	0	0	0	0	0	0	0	0	0	0	0	0	0	0	0	0	5.41625	15.2709	3.85945	33.6097	0.859512	7.22919	50.2276	4.83549	37.5226	0	0
3.13_96.0841n	3.12705	133.034	96.0841	0.0283906	0.0194324	0	0	0	1.23618	0.122444	0.321719	0	0.171204	0	0.232605	0.63544	0	0	6.61e-05	0.000176543	54.2028	32.8577	31.081	158.293	38.0742	61.2672	180.44	34.63	124.59	0.657231	0
3.54_372.9940m/z	3.54102	372.994		0	0	0	0	0	0	0	0	0	0	0	0	0	0	0	0	0	74.2432	1.93668	14.1023	88.6458	1.59911	21.8036	76.5767	4.04819	44.2493	0	0
4.53_345.2640m/z	4.53178	345.264		0	0	0	0	0	0	0	0	0	0	0.101883	0.113934	0	0	0	0	0	25.0228	9.9805	1.94283	32.0243	14.5004	1.43872	3.84652	2.39072	13.2154	0.0406053	0.245
4.06_700.0390m/z	4.06118	700.039		0	0	0	0	0	0	0	0	0	0	0	0.729061	0	0	0	0	0	3342.54	3.92755	231.114	1422.39	36.2203	214.362	2328.02	133.349	3196.75	0	0
0.67_272.0604m/z	0.668817	272.06		0	0	0	0	0	0	0	0	0	0.345703	0	0	0	0	0	0	0	3.59654	4.46139	29.2818	34.5655	28.2313	10.2862	23.1666	42.0665	30.4544	0.785716	0
3.88_665.0537m/z	3.87622	665.054		0	0	0	0	0	3.48464	0	0	0	0.0200714	0	0	0	0	0	0	0	536.14	28.6766	64.3305	368.686	9.55015	316.007	1119.81	24.4388	628.771	0.418298	0
2.87_469.0417m/z	2.87068	469.042		0	0	0	0	0	9.43604	0	0	0	0.842415	0	0.0159499	0	0	0	0	0	289.837	25.0366	35.5492	160.792	58.5001	68.6288	176.632	72.3714	177.1	0	0
3.49_437.2304m/z	3.49103	437.23		0	0	0	0	0	0.287244	0	0.121014	1.86131	0	0.881286	0	0.627618	0.00749928	0	0	0	117.367	504.502	122.794	319.039	327.649	390.617	544.302	105.959	129.069	0	0.238166
3.32_535.2472m/z	3.32012	535.247		0	0	0	0	0	0.00496882	0	0	0	0	0	0	0	0	0	0	0	14.8796	6.18975	2.42357	21.5207	2.83529	0.955475	18.4642	4.27372	70.6875	0	0
3.72_769.0620m/z	3.71912	769.062		0	0	0	0	0	0	0	0	0	0	0	0	0	0	0	0	0	55.8761	14.9296	0.790736	54.5743	4.87386	15.164	45.6797	1.73477	3.98685	0	0
3.54_744.0008m/z	3.54102	744.001		0	0	0	0	0	0	0	0	0	0	0	0	0	0	0	0	0	8.30149	2.34616	1.41684	123.452	4.67503	8.01667	67.921	6.19173	22.7628	0	0
3.82_684.0667m/z	3.81908	684.067		0	0	0	0	0	0.188626	0	0.572328	0	0	0	0	0	0	0	0	0	717.724	3.20429	65.7724	331.47	11.176	43.3193	411.797	56.4767	804.358	0	0
1.38_286.9076n	1.38082	321.877	286.908	33.507	32.9292	49.3715	20.1128	37.0519	10.9158	27.2544	2.24193	0.00321174	0.920864	0.192307	0	0.232691	1.44798	23.9526	68.6493	23.0708	18.2096	59.0569	45.1144	149.845	46.1125	47.0117	121.574	164.528	443.268	2.95624	2.51369
3.50_311.9536m/z	3.49817	311.954		0	0	0	0	0	0.0640544	0	0	0.0603438	0	0	0	0	0	0	0	0	19.0421	9.47205	14.5394	32.6339	0.453574	8.2293	35.9966	7.57534	35.2001	0	0.0856776
3.47_693.2727m/z	3.4696	693.273		0	0	0	0	0	0	0	0	0	0	0	0	0	0	0	0	0	20.6646	16.4266	14.5495	296.461	6.51478	27.0284	374.044	4.91154	779.014	0	0
3.92_579.0757m/z	3.91907	579.076		0	0	0	0	0	4.86944	0	0	0	0	0	0	0.0451932	0	0	0	0	321.58	31.6414	16.3557	245.881	7.87428	164.12	187.507	106.02	1181.33	0.0715877	0
4.20_237.1528m/z	4.204	237.153		0	0	0	0	0	0	0	0.54483	0	0	0.264813	0	2.31817	0	0	0	0	120.824	65.6593	11.7383	139.854	18.7321	22.0854	42.4392	69.1191	82.6421	0	0
3.64_331.2027m/z	3.64098	331.203		0	0	0	0	0	3.47162	0	0	0	0.0518716	1.28603	0.126602	0.0157655	0.00245281	0	0	0	87.7524	138.623	18.5677	51.4621	44.3529	44.5274	26.4688	43.3532	25.402	0	0
2.49_139.0083m/z	2.48573	139.008		0	0	0	0	0	0.0079697	0	0	0.122577	0	0	1.00941	0	0.484085	0	0	0	66.5971	7.48417	5.30699	33.1208	8.73998	10.06	17.4669	6.75934	17.3626	0	0
3.13_124.9672n	3.12705	373.889	124.967	0	0.329561	0.0320238	0	0	0.74689	0.0861178	0.233533	0.00432049	1.54895	1.09755	0.351281	0	0.169298	0.0107448	0.875992	0	23.4074	51.0358	54.762	77.5715	54.6631	81.8321	166.78	78.86	376.265	2.18355	0.145072
3.18_491.2131m/z	3.18443	491.213		0	0	0	0	0	0.600666	0	0	0	0	0	0	0	0	0	0	0	4.84607	20.4093	1.46779	41.517	7.40194	7.47559	13.3972	3.72106	95.823	0	0
2.36_613.1964m/z	2.3579	613.196		0	0	0	0	0	3.65546	0	0	0	0	0	0	0	1.35705	0	0	0	170.751	52.2474	6.10757	104.132	31.2642	41.1969	73.3458	44.116	99.4068	0	0
3.56_571.0466m/z	3.56243	571.047		0	0	0	0	0	0	0	0	0	1.6729	0	0	0	0	0	0	0	23.4605	4.5805	6.45837	19.2459	3.95408	10.7552	14.9447	7.5564	4.53353	0	0
4.56_275.1894m/z	4.56035	275.189		0	0	0	0	0	30.0205	0	8.45983	29.9389	21.7783	37.886	8.37888	15.8397	28.3737	0	0	0	0	0	2.40807	0.999222	0	0	1.63431	0	0	25.8388	8.96071
3.11_712.0578n	3.11277	711.051	712.058	0	0	0	0	0	0	0	0	0	0	0	0	0	0	0	0	0	19.3387	22.0874	19.6831	141.955	3.30896	32.3248	269.999	8.20749	1331.81	0	0
3.51_309.1924m/z	3.50532	309.192		0	0	0	0	0	0	0	0.166513	0	0	0	0.257815	0	0	0	0	0	6.84245	47.6277	65.8951	92.2864	2.48648	37.5674	166.734	39.3217	420.671	0	0
1.57_351.9586m/z	1.56662	351.959		0	0	0	0	0	0.844061	0	0	0	0	0	0	0	0	0	0	0	37.0197	4.05588	27.6603	48.8825	9.8926	3.03584	14.491	12.4017	115.928	0.426086	0.958099
3.27_539.0285m/z	3.27013	539.029		0	0	0	0	0	0.828251	0	0	0	0	0	1.13963	0	0	0	0	0	23.1366	5.90501	9.82804	36.4167	15.5678	9.68984	5.85754	4.14797	5.44278	0	0
2.95_523.0480m/z	2.94923	523.048		0	0	0	0	0	0	0	0	0.266407	0.557952	0.552531	0	0	0	0	0	0	38.57	43.1419	6.42837	92.8665	14.9333	27.2074	70.8109	10.3127	30.8772	0.891939	0
3.22_793.9800n	3.22013	814.955	793.98	0	0	0	0	0	0	0	0	0	0	0	1.36439	0	0	0	0	0	280.433	40.696	34.9459	112.186	2.01703	53.7504	337.758	18.0138	293.067	0	0
3.96_482.0893n	3.96192	517.043	482.089	0	0	0	0	0	0	0	0	0	0.044672	1.16021	1.29468	0	0	0	0	0	69.7034	7.4516	17.5095	158.214	15.2007	36.6479	49.5638	45.3579	121.438	0	0
4.02_663.0361m/z	4.01903	663.036		0	0	0	0	0	0.433831	0	0	0	0.547652	0	0.607408	0	0	0	0	0	243.332	30.8866	21.831	243.009	4.80679	22.2236	257.008	23.5887	505.539	0	0
2.44_218.2325m/z	2.43575	218.233		0	0	0	0	0	0	0	0	0	0	0	0	0	0	0	0	0	7.01403	1.01981	1.36512	10.6285	1.04055	0.559069	4.46972	1.0662	6.99897	0	0
3.48_534.0155n	3.47675	568.985	534.016	0	0	0	0	0	0.0788981	0	0.0528578	0	0	0	0	3.04573	0.016258	0	0	0	140.897	52.5959	132.272	92.4223	130.99	78.2124	17.359	109.4	35.8122	0.363934	1.22307
3.60_365.0058m/z	3.59815	365.006		0	0	0	0	0	0	0	0	0	0	0	0	0	0	0	0	0	46.2662	0.919315	25.3157	73.8591	1.2666	28.0123	49.6026	11.2646	37.418	0	0
2.59_175.0653m/z	2.58572	175.065		0	0.0607239	0	0	0	0.62638	0	0.681805	0	0.733814	0	0	0	0.020958	0	0.0387362	0	81.8616	36.7846	11.1555	119.755	54.2283	40.3084	49.7716	23.2682	40.484	3.06508	0
3.31_173.0660m/z	3.31297	173.066		0	0	0	0	0	0.94707	0	0.394902	0.287222	0.0588126	0.240716	0.739583	0.403276	0.0415343	0	0	0	107.601	245.709	92.2057	205.715	223.481	205.995	140.323	123.051	49.0817	1.53229	0.477079
3.56_289.1831m/z	3.56243	289.183		0	0	0	0	0	0.012264	0	0	2.3986	0	0	0	0	0	0	0	0	122.4	191.209	63.8878	77.9298	155.737	84.5311	49.2707	61.2619	4.52519	0.467519	0
3.57_211.1521m/z	3.56958	211.152		0	0	0	0	0	0	0	0	0	0	0	0	0	0	0	0	0	20.1415	5.11988	0.241211	31.6145	1.79004	9.34379	12.8882	8.53934	13.6211	0	0
3.50_355.2086m/z	3.49817	355.209		0	0	0	0	0	1.24462	0	1.08405	1.65755	1.65799	0	0.0133521	0.0483557	0	0	0	0	1714.06	863.27	1132.16	1476.95	359.67	900.353	1663.65	772.069	1447.26	7.36213	2.80234
3.53_734.0228n	3.52673	715.029	734.023	0	0	0	0	0	4.78935	0	0.693993	0	0	0	0.854385	1.07532	2.53	0	0	0	6415.97	1865.17	3389.47	13238.2	2680.68	3842.86	12965.6	2543.8	17615.8	0.219185	3.83658
3.86_357.0058m/z	3.86193	357.006		0	0	0	0	0	0	0	0	0	0	0	0	0	0	0	0	0	61.4369	1.54356	7.58367	55.1961	4.53323	10.0946	83.8512	1.72897	112.712	0	0
3.46_657.0839m/z	3.45532	657.084		0	0	0	0	0	0.428156	0	0	0	0	0.854518	0.0305838	2.35611	0	0	0	0	490.883	692.961	16.4193	715.851	58.2307	45.0414	159.983	82.1756	81.1053	0.384783	0
0.68_336.9508m/z	0.675967	336.951		1.91351	0.357544	1.5427	0.704202	0	0.0667546	0	0	0	0	0	0	0	0	0.505798	0	0.761149	0	0	0	0	0	0	0	0	0	0	0
3.53_595.0855m/z	3.53387	595.086		0	0	0	0	0	3.91122	0	0	0	0	1.25388	0	4.4588	0	0	0	0	1070.47	143.888	134.345	462.654	121.176	372.031	1534.49	108.37	641.617	0	0.022362
0.44_330.8006m/z	0.4403	330.801		0	0.432836	2.34265	0	0	0	0	0	0	0	0	0	0	0	0	0	0	0	0	0	0	0	0	0	0	0	0	0
3.31_520.0613n	3.31297	519.05	520.061	0	0	0	0	0	5.85214	0	0	0	1.61803	0	0	0.0440033	1.51665	0	0	0	196.798	95.5757	130.987	304.701	165.72	289.455	661.62	272.235	533.871	0.160301	0.0411437
2.94_437.2283m/z	2.94208	437.228		0	0	0	0	0	0	0	0	0	0	0	0	0	0	0	0	0	1.62599	18.1083	1.09485	12.4354	6.87827	6.02332	22.8403	0.925493	11.4846	0	0
2.92_405.1837m/z	2.92067	405.184		0	0	0	0	0	0.0763011	0	0	0	0	0	0	0	0	0	0	0	10.8005	14.9497	5.61787	10.6069	1.90796	1.25729	4.35249	4.77927	41.3735	0.824308	0
2.58_277.9677m/z	2.57857	277.968		0	0	0	0	0	1.75948	0.828747	0.00103783	0	0.218294	1.2444	0.134861	0.492325	0.486406	0	0	1.03299	11.7109	4.74211	3.19101	14.0489	11.8405	17.3823	26.6355	15.1057	17.9738	8.13932	3.63451
0.78_450.8414m/z	0.775233	450.841		3.50684	4.16883	0.639807	0	0.190501	0	1.00252	0	0	0	0	0	0	0	2.08985	0	0	0	0.466803	0	0	0	0	0	0	0	0	0
4.46_618.3018n	4.46038	617.295	618.302	0	0	0	0	0	1.36842	0	0	0	1.55853	0	0.602247	0	0	0	0	0	88.3335	19.1728	263.318	30.2317	75.0962	514.7	164.566	429.341	513.534	0	0
3.45_697.0556n	3.44818	696.066	697.056	0	0	0	0	0	0.000623576	0	2.2637	0	2.14997	0	1.41658	1.42429	0	0	0	0	1604.96	202.45	239.448	3266.62	193.983	509.298	2945.53	235.477	1688.86	0.0102644	0
3.16_378.0311m/z	3.16277	378.031		0	0	0	0	0	0.29877	0	0.466844	0.123157	0	0	0.400596	3.49952	0	0	0	0	252.019	115.571	64.5205	392.079	14.5192	172.117	665.119	91.2322	749.826	0.0710398	0.057031
3.18_546.9601m/z	3.18443	546.96		0	0	0	0	0	0.203547	0	0	0	0	0	0	4.35571	0	0	0	0	171.268	33.0781	7.88997	75.2675	31.1308	23.0657	19.3708	13.9347	13.9668	0	0
3.91_665.2728m/z	3.91192	665.273		0	0	0	0	0	0	0	0	0	0	0	0	0	0	0	0	0	22.7642	9.92262	3.3202	20.7899	1.80043	6.34343	70.937	1.34003	20.344	1.38179	0
3.47_742.0743n	3.4696	741.067	742.074	0	0	0	0	0	0	0	0	0	4.46244	0	0.150154	1.31396	0.78357	0	0	0	979.361	214.534	216.52	1707.35	68.1167	557.292	1710.58	182.812	1720.55	0	0.277261
3.24_676.0704n	3.24157	721.041	676.07	0	0	0	0	0	1.31546	0	0	1.38981	0	0	0	0	0	0	0	0	137.684	94.024	20.9685	626.642	6.28888	129.338	642.74	102.516	1618.71	0	0
3.60_298.0328m/z	3.59815	298.033		0	0	0	0	0	0	0	0	0.339203	0.16063	0.185186	0	0.0181253	0.0797934	0	0	0	204.534	6.69668	11.25	139.597	5.99857	8.11364	94.8232	7.12715	158.616	0.171878	0
0.80_861.2433m/z	0.79665	861.243		0	0	0	0	0	0	0	0	0	0	0	0	0	0.756174	0	0	0	19.9502	22.0892	31.7313	21.8821	1.89389	13.4283	20.7215	8.30198	8.56131	0	0.579797
3.16_539.0225m/z	3.15562	539.022		0	0	0	0	0	3.69087	0	0	0	0.49646	0	0	0.010639	0	0	0	0	25.9126	6.28102	3.78381	42.3466	10.4913	38.0766	67.3454	36.0337	36.6498	0	0
3.00_469.0413m/z	2.99922	469.041		0	0	0	0	0	0.693483	0	0	0.409164	0	0	0	0	0	0	0	0	150.409	5.86669	0.918177	169.509	15.9018	47.3082	48.1156	34.3898	104.543	0	0
3.51_532.0219n	3.50532	513.004	532.022	0	0	0	0	0	1.68912	0	0	0	0	2.18302	0	0	0	0	0	0	29.7918	11.2163	42.1664	22.7817	18.8188	29.3561	21.1646	20.2646	27.9657	0.200074	0
3.63_708.0337n	3.63385	707.026	708.034	0	0	0	0	0	1.40744	0	0	0	6.32912	0	0	0	1.93936	0	0	0	1168.06	55.6102	267.079	1829.36	154.631	372.324	1358.93	127.095	2557.03	0	0
3.46_695.2883m/z	3.46247	695.288		0	0	0	0	0	0	0	0	0	0	0	0	0	0	0	0	0	47.8677	2.87636	3.25325	229.712	3.8064	5.52225	201.346	4.16908	66.3693	0	0
2.18_204.0912m/z	2.17937	204.091		0	0	0	0	0	0	0	0	0	0	0	0	0	0	0	0	0	21.9664	2.28733	2.43084	14.7085	1.60078	0.316654	8.43921	1.36049	4.99261	0	0
3.08_411.0047m/z	3.0842	411.005		0	0	0	0	0	2.68968	0	0	0	0	0	0	0	0	0	0	0	13.6385	13.985	40.8845	50.1372	1.43565	36.0595	111.073	9.32674	31.0026	0	0
3.59_411.5985m/z	3.591	411.598		0	0	0	0	0	0.407422	0	0.965936	0	0	2.96531	0	0	0	0	0	0	123.183	70.9887	35.8521	83.6163	52.2417	83.5467	85.849	37.3948	62.7227	1.31474	0
4.55_158.0647n	4.55322	157.057	158.065	0	0	0	0	0	0	0	0	0	0.175293	0	0	0	0	0	0	0	1.67751	11.0327	5.754	7.96334	3.12164	2.31636	9.37981	4.33389	0.616264	0	0
3.21_534.0427n	3.20585	533.035	534.043	0	0	0	0	0	15.8507	0	0	0.583819	0.365059	0	1.19521	1.06185	0	0	0	0	1151.09	649.261	259.455	2016.75	385.965	481.026	1015.48	385.356	3695.05	0.42038	0
3.38_375.0148m/z	3.37677	375.015		0	0	0	0	0	0	0	0	0	0	0	0	0	0	0	0	0	3.48695	4.86374	8.64919	17.4849	1.72328	14.771	47.9332	1.22653	65.2343	0	0
3.71_341.0325m/z	3.71197	341.032		0	0	0	0	0	4.48911	0	0.0573474	0	0	0.0684918	0	0.529467	0	0	0	0	772.822	5.21366	99.8927	295.28	23.525	53.1471	396.151	44.8025	649.454	0.0709133	0
2.40_360.9089m/z	2.40003	360.909		0.581055	0.183251	1.17582	0.570772	0.229221	3.33546	0.145189	0.899244	0	0	1.57153	0	0	0	1.56304	0.591971	1.31318	46.4748	2.89728	5.07226	19.3286	8.17902	2.96295	10.2594	4.78395	2.3723	3.05675	0
4.85_363.0416n	4.85243	362.034	363.042	0.253677	0	0	0	0	4.44282	0.466095	0.0138414	0	0.567482	1.41989	0.630357	1.77349	0	0.605778	0	1.51909	12.4361	36.5155	281.082	65.3636	71.3546	27.5789	66.8227	270.73	261.211	2.31607	1.30473
3.04_336.0363n	3.04137	731.082	336.036	0	0	0	0	0	0	0	0	0	0	0	0	4.45089	0	0	0	0	64.0614	59.8903	2.54501	160.704	19.5642	46.1504	34.0982	23.3132	53.5771	0	0
3.11_660.0737n	3.10563	681.048	660.074	0	0	0	0	0	0	0	0	0	0	0	0	0	0	0	0	0	7.36149	7.79193	3.99255	87.4699	15.0149	6.45192	83.325	1.49387	294.709	0	0
2.90_109.0344m/z	2.89925	109.034		0	0	0	0	0	0	0	0	0	0	0	0.869076	0	0	0	0	0	12.87	2.0225	1.25591	36.4828	2.94525	10.9174	19.2052	8.62352	19.9217	0	0
1.55_359.0330m/z	1.55233	359.033		0	0	0	0	0	0.169754	0	0	0	0	0	0	0	0	0	0	0	57.9587	0.374452	35.8325	82.9606	5.32816	4.05304	23.4865	24.6543	26.2571	0	0
3.63_621.0648m/z	3.63385	621.065		0	0	0	0	0	9.66829	0	0.235356	0	0.887543	0	0	3.88036	0	0	0	0	1594.64	150.892	228.099	1272.3	176.14	406.146	1816.45	129.357	1127.17	0.211981	0
4.65_324.0296m/z	4.64605	324.03		0	0	0	0	0	0	0	0	0	6.70687	0.0732602	0	0	0	0	0	1.0614	23.3906	7.12138	25.5716	140.517	31.173	32.6727	110.151	22.5639	132.272	0	4.85716
3.77_809.6127m/z	3.7691	809.613		3.25328	5.74066	4.35804	1.92839	0	0	0	0	0	0	0	0	0	0	3.91512	0	2.7839	0	0	0	0	0	0	0	0	0	0	0
4.03_602.1000n	4.03332	637.059	602.1	0	0	0	0	0	0.44281	0	0	0	0	0.683013	0	0.780198	0.0392751	0	0	0	240.916	17.2335	9.80239	113.09	7.0272	24.3905	210.482	12.6306	250.946	0.146564	0.0367273
3.53_612.0730n	3.53387	611.066	612.073	0	0	0	0	0	5.49866	0	0	0	0.0219178	0.370944	0.197754	0	0	0	0	0	42.7206	40.6552	8.21449	209.689	15.4287	11.94	98.2732	7.54982	58.2621	0	0
3.21_469.0400m/z	3.20585	469.04		0	0	0	0	0	1.77837	0	0	0.069353	0	0	0.821708	0	0	0	0	0	84.0957	28.6124	12.8561	58.4566	11.0814	16.6915	51.6188	7.51297	132.175	1.43103	0.170861
0.49_305.9202m/z	0.4903	305.92		0	0	0.967026	0	0	90.7878	1.00136	31.4667	24.5145	24.3729	36.5208	28.7952	26.3794	8.0136	0	5.62976	0.88681	0	0	2.92523	0	0	0	0	0	0	11.0324	19.6643
3.22_740.1930n	3.22013	739.186	740.193	0	0	0	0	0	0	0	0	0	0	0	0	0	0	0	0	0	12.0757	25.3008	5.27009	56.5762	0.631714	20.2787	177.399	15.5082	222.21	0	0
1.41_125.0278m/z	1.40938	125.028		0	0.241787	0.471523	0	0	0.500175	0.188038	0	0	0.250122	1.9784	0	0	0	0.156967	0.158691	0	33.1361	10.121	3.83071	32.7683	2.00355	9.12583	14.3574	11.2066	8.59117	0	0
3.38_496.0873n	3.37677	517.062	496.087	0	0	0	0	0	4.6383	0	1.90261	0	0	0	0.0271573	0.578702	0	0	0	0	440.378	144.465	38.3672	349.42	102.414	168.036	152.597	68.7159	317.58	1.38824	0.743076
4.46_453.3003m/z	4.46038	453.3		0	0	0	0	0	0	0	0	0	0	0	0	0	0	0	0	0	17.0511	7.69435	100.039	1.88408	2.07935	12.0869	14.0668	32.8899	77.0293	0	0
4.36_259.1943m/z	4.3611	259.194		0	0	0	0	0	0.235352	0	0.595805	4.04e-06	0	0	0	0	0	0	0	0	15.3034	4.68108	3.17963	17.5201	17.1663	3.27435	4.12207	1.66028	12.0355	0.946228	0
3.08_519.0199m/z	3.07707	519.02		0	0	0	0	0	3.28616	0	7.68e-05	0	0	0	0	2.19095	1.12805	0	0	0	333.093	183.829	91.8602	879.718	83.4281	155.488	470.289	146.279	1515.86	1.63411	0
3.81_647.0429m/z	3.81195	647.043		0	0	0	0	0	1.05456	0	0.021883	0	0	0	0	3.31974	0	0	0	0	42.0792	109.911	47.2993	162.41	21.3201	82.0666	513.786	29.662	349.903	0	0.70204
3.91_665.0548m/z	3.91192	665.055		0	0	0	0	0	2.17633	0	0	2.35922	0	0.338042	0	1.63837	2.71381	0	0	0	3811.12	708.41	786.495	3106.72	280.066	1167.76	6799.75	378.337	4508.28	0.978867	0
0.50_367.2680m/z	0.497433	367.268		0	0	0	0	0	11.8301	0	5.75017	4.33908	3.57954	5.73172	4.81871	0	4.13042	0	0	0	0	0	0	0	0	0	0	0	0.0862167	1.88702	2.41653
3.48_642.0706n	3.47675	641.056	642.071	0	0	0	0	0	1.16214	0	0.00514042	0.345697	1.61901	0	1.00439	0.00474339	1.65209	0	0	0	1392.43	204.903	370.036	1937.51	181.451	514.578	2391.81	451.384	4394.52	1.08855	1.17416
5.13_475.3060m/z	5.13023	475.306		0	0	0	0	0	0	0	0.0639003	0	0	0.86462	0	0	0	0	0	0	204.477	60.5542	1.18712	192.386	101.74	29.873	27.3814	45.4108	154.83	3.01317	0
1.06_256.0969m/z	1.06017	256.097		0	0	0	0	0	2.39907	0	0	0.0648785	0	0	0	0	0	0	0	0	181.389	4.24213	7.21218	88.2589	9.8985	2.07207	17.1779	26.2667	61.2129	0.085511	0
2.93_449.0195m/z	2.93495	449.02		0	0	0	0	0	0.00664294	0	0.086936	0	0.452063	1.5052	0	0	0	0	0	0	63.3955	16.4031	11.8756	65.6725	10.6583	10.1773	15.8526	33.3482	76.5353	0	0.687615
3.94_561.2668m/z	3.94048	561.267		0	0	0	0	0	1.48708	0	0	0	0	0	0	0.382746	0	0	0	0	22.7888	1.64122	6.89043	118.568	4.32562	20.383	27.0233	12.342	73.2341	0	0
3.81_640.0801n	3.81195	639.073	640.08	0	0	0	0	0	6.12547	0	0	0	0.0910563	0	0	1.10512	0	0	0	0	586.683	58.3035	64.3646	349.546	52.9254	103.735	515.894	31.306	411.924	3.68851	0
3.46_501.9623m/z	3.45532	501.962		0	0	0	0	0	0.746334	0	0	0	0	0	0	0.0199721	0	0	0	0	10.9167	1.88513	3.10191	1.99135	4.48106	7.5238	13.4856	1.29059	38.8772	0	0
3.04_644.0773n	3.04137	643.07	644.077	0	0	0	0	0	0.530957	0	0	0	1.84915	3.99435	0	0.100316	0	0	0	0	187.347	157.05	197.375	669.983	120.121	143.516	648.539	128.357	1995.58	2.19101	0
1.75_310.9515m/z	1.7516	310.952		0	0	0	0	0	2.03779	0	0	0	0	0	0	0	0	0	0	0	272.359	20.7762	11.9848	107.085	14.7288	4.04188	14.4207	22.9957	5.19678	0	1.01661
2.32_165.0472m/z	2.31505	165.047		0	0	0	0	0	0.0176009	0	0.0069253	0.185108	0.315163	0.418979	0.243897	0.984266	0.168566	0	0	0	98.1932	33.3327	14.7375	93.9392	54.263	17.2739	25.3172	17.7718	24.7251	1.42789	0.481545
4.85_201.0804n	4.85243	401.162	201.08	0	0	0	0	25.5927	132.424	0.918533	14.0874	12.6544	68.8922	119.872	48.5546	69.9069	66.0029	8.66657	27.3112	2.39824	62.5304	35.216	81.7877	203.233	298.562	108.206	40.1936	132.052	45.4246	28.3704	66.3624
5.11_445.2956m/z	5.10882	445.296		0	0	0	0	0	0	0	0	0	0	0	0	0	1.31813	0	0	0	3.01025	9.14536	8.85962	24.6791	26.2552	25.7886	52.3976	9.05053	27.6691	0.663483	0
4.24_577.0617m/z	4.2397	577.062		0	0	0	0	0	0.573755	0	0	0	1.44639	0	0	2.50112	0.148044	0	0	0	668.524	30.55	46.4178	595.727	16.2134	239.68	451.409	91.4609	1690.28	0.122827	0
3.24_348.0239m/z	3.24157	348.024		0	0	0	0	0	0	0	0	0	0	0	0	0	0	0	0	0	16.4556	1.84885	0.759639	32.3545	1.26297	9.72456	39.2136	2.74809	38.3326	0	0
3.53_201.0590m/z	3.53387	201.059		0	0	0	0	0	2.82616	0	0	0	0	0	0	0	0	0	0	0	16.8727	5.03465	1.49333	8.88055	7.09479	8.74582	13.2295	6.82251	1.98403	0.334511	0
2.36_336.9050m/z	2.3579	336.905		0	0	0.0847858	0.139643	0	1.98825	0	0	0	0	0	0	0	1.74028	0.748759	0.284317	0	7.61061	5.33751	1.08295	10.1592	0.771361	4.13061	6.31263	1.19798	3.27417	0	0
1.50_325.8637m/z	1.49507	325.864		1.12387	0.0484687	0.786494	0.251226	2.80817	0.363742	0.235382	0	0.0274614	0	0	0	0	0.021521	0.341644	1.11249	1.45304	0.806549	30.3577	19.4055	4.8315	8.53111	23.3202	16.9275	11.9393	921.993	0	0
3.54_316.5335m/z	3.54102	316.534		0	0	0	0	0	0	0	0	0	0	0	0	10.1399	0	0	0	0	204.903	42.8506	33.4275	117.045	7.85469	45.1786	176.78	29.8287	310.742	0	0
4.85_398.1208n	4.85243	379.103	398.121	19.4953	12.3736	10.1486	8.28848	14.2752	100.102	5.9349	10.5742	2.05496	12.4478	16.6625	12.7546	22.6749	7.15759	11.1436	31.2465	14.2439	307.833	99.3398	229.577	428.672	217.617	98.6135	219.357	183.627	267.139	42.4599	68.7752
2.79_429.1202m/z	2.7921	429.12		0	0	0	0	0	5.36088	0	0	1.75427	0.0429541	0	0	0.209124	0	0	0	0	353.035	104.554	58.6744	192.65	107.663	93.454	101.432	78.4011	147.895	3.31466	0
3.62_491.0557m/z	3.61957	491.056		0	0	0	0	0	0	0	0	0	0	0	0	0	0	0	0	0	10.6913	5.24945	3.51673	9.08144	0.327676	0.704143	13.7462	3.66743	15.327	0	0
2.93_507.0555m/z	2.93495	507.055		0	0	0	0	0	0	0	0	0	0	0	0	0	0	0	0	0	7.17795	10.0905	5.29837	76.8536	6.63668	0.644594	16.4271	14.9736	166.601	0.2201	0
3.13_336.9963m/z	3.12705	336.996		0	0	0	0	0	3.07032	0	0.173011	0	0	0.503636	0	0.0065387	0	0	0	0	14.0905	7.77642	8.22097	19.4715	11.2921	15.7531	19.7031	8.34387	7.42698	0.614869	0
2.81_292.9332m/z	2.81352	292.933		0	0	0	0	0	2.35356	0	0	0	0	0.463767	0	0	0	0	0	0	25.8012	8.22031	5.73097	20.0113	5.13131	2.5036	20.4967	6.52399	2.22435	0.0595267	0
3.61_665.0537m/z	3.61243	665.054		0	0	0	0	0	1.70269	0	0	0	0	0.310007	4.14573	2.2945	0.449712	0	0	0	1986.51	167.36	272.767	1667.74	218.748	515.591	3819.52	269.745	4432.61	1.30479	0
3.12_549.0611m/z	3.11992	549.061		0	0	0	0	0	0.832901	0	0	0	0	0	0	0	0	0	0	0	30.0995	3.32074	1.83167	25.1138	2.07977	11.4579	1.99874	6.30784	72.742	0	0
3.46_693.1290m/z	3.45532	693.129		0	0	0	0	0	0	0	0	0	0	0	0	1.06866	0	0	0	0	9.60635	4.15865	1.44661	13.7611	5.13492	5.52402	5.72887	1.25253	1.47705	0	0
4.55_544.3377n	4.55322	543.33	544.338	0	0	0	0	0	1.2349	0	0	0	0	0	0	0	0	0	0	0	7.28549	2.54492	17.6503	7.96625	3.80374	49.7026	7.6039	49.0461	89.9325	0	0
3.45_539.0223m/z	3.44818	539.022		0	0	0	0	0	1.19133	0	0	0	0.570574	0.209047	0.842978	0	0	0	0	0	107.341	14.0226	31.0003	48.5328	19.6776	46.7518	91.5266	15.4456	39.7591	0.316467	2.26877
0.70_311.0526m/z	0.703817	311.053		0	0	0	0	0	3.7648	0	0.00290949	0	0	0	0	0	0	0	0	0	111.121	1.76526	62.243	29.1128	18.968	3.89835	13.7641	44.3603	24.3864	0	0
3.11_546.9726n	3.10563	581.942	546.973	0	0	0	0	0	1.13961	0	0	0	0	0	0	0.908239	0	0	0	0	10.8706	1.08084	8.0659	14.8567	10.3134	8.91311	14.3279	8.30833	4.50315	0	0
2.69_175.0652m/z	2.68568	175.065		0.116434	0	0	0	0	0.661419	0	0	0	0	0	0	0	0	0	0	0	20.0744	18.1246	2.7346	41.4149	15.1931	13.865	15.3886	6.77638	0.811394	2.06933	0
4.14_519.0562m/z	4.13973	519.056		0	0	0	0	0	0	0	0	0.362134	0	0.0168396	0.411541	0	0	0	0	0	318.623	4.81493	12.6142	53.5962	5.42637	10.389	237.121	5.49491	260.58	0.056868	0
1.98_271.0076m/z	1.98012	271.008		0	0	0	0	0	0.424716	0	0.350145	0	0	0	0	0	0	0	0.314224	0	0.560669	6.06926	1.53804	8.99116	19.9392	22.6436	17.3379	4.05771	1.50987	0	0
2.74_277.1591m/z	2.74212	277.159		0	0	0	0	0	0	0	0	0	0	0	0	0	0	0	0	0	15.8352	0	9.13988	9.32109	13.8185	8.64124	6.3699	12.7576	18.4109	0	0
3.50_522.9574m/z	3.49817	522.957		0	0	0	0	0	1.11544	0	0	0	0	0	0.396101	0	0	0	0	0	64.6313	9.70647	34.5031	11.5464	0.695001	11.614	14.0904	8.9231	11.2972	0.0560728	0
2.98_510.1222n	2.98493	491.097	510.122	0	0	0	0	0	0	0	0	0	0	1.22769	0	0	0	0	0	0	9.15362	10.1606	2.55834	12.9653	4.20211	2.77216	1.73883	9.45707	2.7035	0.0476994	0
3.54_754.9922m/z	3.54102	754.992		0	0	0	0	0	0	0	0	0	0	0	0	0	0	0	1.06709	0	12.4256	0	14.9117	75.157	4.37531	1.25504	40.732	1.05594	6.4859	0	0
3.31_415.9482m/z	3.31297	415.948		0	0	0	0	0	0	0	0	0	0	0.466973	0	0	0	0	0	0	7.76787	29.1362	15.6985	13.9167	32.9458	21.8433	1.55054	19.0733	6.63486	2.10759	0
4.87_271.1347m/z	4.86672	271.135		0	0	0	0	0	7.83099	0	0.287014	1.25642	0.00506154	0.359632	0	0	0	0	0	0	131.22	134.486	82.6494	361.116	173.585	91.0822	212.247	75.6256	105.81	0.301612	1.59939
3.45_502.9704m/z	3.44818	502.97		0	0	0	0	0	2.06964	0	1.16783	0	0.0807945	0.0809263	0.368119	0.481079	0	0	0	0	490.135	20.7908	40.652	65.1289	44.6019	62.7764	157.912	28.4998	102.315	1.68733	0
3.38_622.0851n	3.38392	667.067	622.085	0	0	0	0	0	0.528963	0	1.26228	1.03023	0.0905191	0	0.911879	9.32676	0	0	0	0	696.152	252.892	338.054	1144.85	88.254	300.041	1825.97	126.061	1887.91	0	0
3.22_740.2920n	3.22013	739.285	740.292	0	0	0	0	0	0	0	0	0	0	0	0	0	1.03249	0	0	0	36.1454	44.6324	28.9538	106.155	0.742421	34.7645	334.547	34.5205	438.62	0	0
2.73_351.9227m/z	2.73497	351.923		0	0.994638	0	0	0	0.684219	0	0.00448283	0	0	2.72553	0	0.11789	0	0	0.109374	0.704852	12.5348	8.86928	10.1145	41.0522	5.56098	12.1647	35.9554	50.4828	191.895	1.7079	1.65826
4.54_558.3158n	4.53893	603.315	558.316	0	0	0	0	0	3.93248	0	0	0	0	0	0.962067	0	0	0	0	0	88.311	5.72406	265.831	27.1379	57.0396	371.265	134.503	314.439	559.996	0.544587	0
3.23_521.0327m/z	3.23442	521.033		0	0	0	0	0	5.49997	0	0	0.0242544	0.649582	1.67322	0.359064	3.2511	0	0	0	0	393.58	98.9798	57.5205	902.432	101.491	195.733	465.528	82.2354	333.392	0	0
3.47_739.0327m/z	3.4696	739.033		0	0	0	0	0	0	0	0	0	3.35366	0	0	0	0	0	0	0	66.35	7.88171	8.24287	105.667	7.21398	12.2497	120.817	5.51747	148.779	0	0
3.53_608.0911n	3.53387	607.084	608.091	0	0	0	0	0	7.21575	0	2.37316	0	0.549194	0	0	3.42226	0	0	0	0	391.489	71.476	117.413	1196.16	128.224	181.954	713.967	110.339	323.794	0	0
3.84_254.0441m/z	3.84052	254.044		0	0	0	0	0	0	0	0	0	0	0	0.344035	0.396496	0	0	0	0	2.35382	2.79033	1.22569	4.74186	2.2458	2.06478	1.46473	1.95772	9.00798	0	0
3.18_515.0277m/z	3.18443	515.028		0	0	0	0	0	4.14157	0	2.7413	0	1.94598	0	1.4169	0	0	0	0	0	322.354	173.109	67.6838	286.303	116.849	146.722	123.948	99.7848	190.958	0.0793322	0
2.36_614.2031n	2.3579	649.173	614.203	0	0	0	0	0	0	0	0	0	1.93373	0	0	0	0	0	0	0	92.0594	27.4253	1.85095	92.362	22.1996	40.3661	70.4828	21.4598	139.752	3.84231	0
0.86_1161.3411m/z	0.860917	1161.34		0	0	0	0	0	0	0	0	0	0	0	0	0	0	0	0	0	16.2945	39.3713	19.8529	19.9984	8.7666	7.10785	30.9136	9.55975	0	0	0
3.01_190.0540m/z	3.00637	190.054		0	0	0	0	0	0.364204	0	0	0	0.0187407	0.0156026	0	0.358103	0	0	0	0	6.99241	3.61317	4.48704	5.41627	10.248	1.16124	11.3574	5.1523	4.17555	2.40261	0
3.53_528.0249m/z	3.52673	528.025		0	0	0	0	0	0	0	0	0	0	0	0	0	0	0	0	0	15.9526	0	2.43222	4.67464	8.38794	3.9888	4.0361	3.21803	9.00955	0	0
3.54_728.0312m/z	3.54102	728.031		0	0	0	0	0	0	0	0	0	0	0	0	0	0	0.105224	0	0	28.1981	0	8.81075	155.256	8.01924	31.1061	113.536	8.79123	50.9907	0	0
3.50_239.0747m/z	3.49817	239.075		0	0	0	0	0	5.99245	0	0.32817	0.0887105	0	0	0.245501	0.177695	0.0148555	0	0	0	76.3042	44.8664	51.2797	104.981	7.76076	34.5042	133.98	27.79	107.567	1.78124	0
5.06_380.0956m/z	5.05883	380.096		0	0	0	0	0	3.37631	0	0	0	0	0	0	0	0	0	0	0	12.492	1.82633	1.36447	11.1894	3.32174	4.86795	2.88638	4.52326	8.41606	0	0
3.09_415.9831m/z	3.09135	415.983		0	0	0	0	0	0	0	0	0	0	0	0	0	0	0	0	0	128.097	15.3911	40.9402	82.9204	0	40.7406	167.781	8.26843	35.4687	0	0
3.18_493.6502m/z	3.17705	493.65		0	0	0	0	0	0	0	0	0	0	0	0	0	0	0	0	0	17.774	9.67392	0	21.3846	5.55588	7.00404	10.1267	1.92134	4.54591	0	0
3.47_333.0321m/z	3.4696	333.032		0.0301887	0	0	0	0	2.34741	0	0.21384	0	0	0.0900407	0.26467	0.641798	0	0	0	0	61.0966	12.1734	16.9644	90.2636	12.3093	22.0759	60.3449	23.0881	127.025	2.04126	0
3.53_604.2292n	3.53387	639.199	604.229	0	0	0	0	0	3.43847	0	0	0	0	0	0	0	0	0	0	0	56.116	3.6484	2.82143	13.2466	3.40075	12.0408	69.1166	2.2919	18.794	0	0
2.89_219.1086m/z	2.8921	219.109		0	0	0	0	0	0	0	0	0	0	0	0	0	0	0	0	0	15.1134	3.15779	0	34.3828	8.16752	12.8173	27.0269	10.6616	17.7435	0	0
3.36_469.0403m/z	3.35605	469.04		0	0	0	0	0	1.41736	0	0	0	2.38719	0	0	0	0	0	0	0	15.6564	11.9183	12.9361	35.7537	11.2135	30.1628	18.2497	7.21707	11.2266	2.02927	2.94752
3.54_314.0334m/z	3.54102	314.033		0	0	0	0	0	0.66033	0	0.472708	0	1.08606	0.893212	0.837866	5.9595	0.00930336	0	0	0	267.147	68.5649	154.825	455.913	116.983	154.161	366.806	86.0712	78.4428	0	0
2.30_193.1715m/z	2.30077	193.172		0	0	0	0	0	0	0	0	0	0	0	0	0	0	0	0	0	12.9854	10.9381	1.8065	25.1441	4.31756	5.76132	6.91924	0	7.6797	0	0
3.23_763.0814m/z	3.23442	763.081		0	0	0	0	0	0	0	0	0	0	0	0	0	0	0	0	0	19.7667	4.63068	3.63218	11.8454	0	10.9465	18.4837	2.43011	3.89765	0	0
4.00_594.0955n	3.99762	593.088	594.096	0	0	0	0	0	0.531829	0	0	0	0	0	0.0185894	0.814336	0	0	0	0	53.2797	5.27388	2.98134	67.3628	1.65884	8.64885	34.6425	15.2045	144.865	0.0563168	0
3.74_596.0788n	3.74053	595.072	596.079	0	0	0	0	0	0.0275047	0	0	0	0	0	0	3.55714	0	0	0	0	104.841	14.1998	8.85237	101.86	8.52532	35.2393	66.4351	22.1424	145.852	0	1.59241
1.56_366.9411n	1.55948	403.905	366.941	0	0	0	0	0	3.69553	0	0	1.22304	0	0	0	0.259877	0	0	0	1.86649	2.26887	7.67727	72.209	76.5644	29.184	20.316	87.2356	89.8073	436.879	1.62546	2.29435
3.26_475.0564m/z	3.26298	475.056		0	0	0	0	0	5.49707	0	0.00097442	1.84717	0.118679	0	2.10879	0	0	0	0	0	389.572	216.986	155.55	400.523	95.7022	221.46	856.528	90.8779	581.99	2.60269	0
3.73_639.0745m/z	3.7334	639.075		0	0	0	0	0	3.36761	0	17.2845	0	0	0	2.37826	0.878777	0	0	0	0	2119.48	301.598	621.775	1921.57	494.183	779.738	2287.28	247.602	985.06	0.775024	0
3.09_869.9562n	3.09135	433.971	869.956	0	0	0	0	0	0	0	0	0	0	0	0	0	0	0	0	0	127.457	26.114	97.1103	99.008	0	63.8501	353.787	10.1498	113.547	0	0
3.54_747.0076m/z	3.54102	747.008		0	0	0	0	0	0	0	0	0	0	0	0	0	0	0	0	0	19.6852	4.099	6.57604	59.1536	6.89008	11.1681	27.1669	0	19.5878	0	0
3.42_469.2244m/z	3.41962	469.224		0	0	0	0	0	1.69195	0	0	0.570207	0.923519	0	0	0	0	0	0	0	18.7971	6.80252	7.46399	16.3721	11.3761	14.0298	35.6656	6.53319	21.2544	0.280421	0
3.58_603.0737m/z	3.57672	603.074		0	0	0	0	0	0	0	2.33531	0	0	0	0	0	0	0	0	0	42.776	4.9136	14.6118	37.1177	1.59723	5.53123	31.9952	7.83826	51.3775	0	0
3.38_758.1976m/z	3.37677	758.198		0	0	0	0	0	0	0	0	0	0	0	0	0	0	0	0	0	5.07436	3.43841	2.84891	14.3307	3.22557	1.86832	28.8274	0.627075	80.8114	0	0
3.90_503.3329m/z	3.89763	503.333		0	0	0	0	0	0	0	0	0	0	0	0	0	0	0	0	0	27.3602	5.81364	0	52.378	5.67476	19.4141	18.2292	8.12389	37.9072	0	0
6.09_363.1097m/z	6.0858	363.11		0.665524	0.164895	0.905754	0	0.34102	1.88684	0.385314	0	0	0.489534	0	0	0	0	0.721815	0.0795259	0.190869	4.45461	3.32411	4.7061	92.3514	20.0036	2.47385	19.3712	13.5814	11.5281	0	0.483845
3.23_427.1038m/z	3.23442	427.104		0	0	0	0	0	4.35499	0	0	0	0	0.187725	0.00193996	0.827375	0.412519	0	0	0	104.688	34.5655	13.6073	59.0527	32.5471	35.3764	19.3288	63.1803	42.1056	2.04457	0.745868
2.87_528.0916m/z	2.87068	528.092		0	0	0	0	0	0.0426719	0	0.349335	0	0	0	0	0	0	0	0	0	15.4758	4.92867	10.9586	7.65395	0.402756	4.54352	17.4837	11.0897	64.4125	0.141707	0
3.39_322.0292m/z	3.39105	322.029		0	0	0	0	0	0	0	0.304796	0	0	0.00971895	0	0.879387	0	0	0	0	22.8822	2.42353	7.64846	130.49	2.18036	12.1468	71.5697	10.9802	31.9997	0.272067	0
2.35_656.2755m/z	2.35075	656.276		0	0	0	0	0	0	0	0	0	0	0	0	0	0	0	0	0	46.4179	6.91467	0	11.9844	2.76859	5.46108	11.131	4.18067	9.67457	0	0
4.54_273.2101m/z	4.53893	273.21		0	0	0	0	0	0	0	0	0	0	0	0	0	0	0	0	0	14.3579	0	6.56647	24.9593	15.4858	6.87018	7.93614	2.41183	3.08254	0	0
3.23_475.0316m/z	3.23442	475.032		0	0	0	0	0	3.00044	0	0	0	0.595093	0.578648	0	1.68107	0	0	0	0	219.37	96.5372	80.9179	321.074	45.567	182.776	837.108	65.113	2146.39	2.88887	0.00303945
3.01_488.0953n	3.00637	525.031	488.095	0	0	0	0	0	0.748468	0	1.56436	0	1.78062	1.0752	0	0	1.45523	0	0	0	305.143	540.801	98.8485	443.499	166.79	288.891	255.718	174.201	206.573	2.30725	0
2.90_137.3498m/z	2.89925	137.35		0	0	0	0	0	0	0	0	0	0.294296	0	0	0	0	0	0	0	5.87322	0.296612	2.07845	15.1201	1.02132	2.13351	7.49242	2.79778	6.54417	0	0
3.49_698.0820n	3.49103	735.049	698.082	0	0	0	0	0	0	0	0	0	0	0	0	0	0	0	0	0	45.2529	5.63407	18.0933	79.3093	0	10.4722	80.5624	29.8957	79.1254	0	0
3.21_773.0561m/z	3.213	773.056		0	0	0	0	0	0	0	0	0	0	0	0	0	0	0	0	0	27.2043	4.63135	2.16199	96.9978	1.62756	0.905716	13.7636	3.10938	92.3124	0	0
4.75_252.1786n	4.74532	287.152	252.179	0	0	0	0	0	3.66378	0	0	0	0	1.41211	0	0	1.21248	0	0	0	81.5076	19.4427	302.039	158.131	52.2238	76.0366	44.2954	72.6064	42.3982	0.56988	0.07823
3.38_367.0276m/z	3.37677	367.028		0	0	0	0	0	3.43669	0	0.277538	2.42806	0	0.134033	0	1.40409	0.120775	0	0	0	169.481	113.621	155.157	170.66	52.4751	151.507	325.64	59.8883	325.693	1.00569	0
2.95_660.0711n	2.94923	641.053	660.071	0	0	0	0	0	0.588662	0	0	0	0	0	0	0	0	0	0	0	10.4109	3.82891	1.97116	34.6926	1.80056	1.43271	18.0277	5.68219	136.958	0	0
4.89_605.2941m/z	4.88815	605.294		0	0	0	0	0	2.70593	0	0	0	0	0	1.3692	0	1.23072	0	0	0	181.204	189.199	14.0195	122.46	111.986	26.6201	25.6581	28.3551	42.3858	0.805706	0
4.60_359.2807m/z	4.59607	359.281		0	0	0	0	0	0	0	0	0	0	0	0	0	0	0	0	0	22.333	11.019	2.51253	13.8209	9.79617	0	8.07802	2.43022	10.3492	0.226374	0
3.43_534.0782n	3.4339	533.071	534.078	0	0	0	0	0	2.76739	0	0	0	0.921805	0	1.09414	0	0.82128	0	0	0	65.0457	41.6132	37.6412	135.061	16.0606	51.4684	96.6945	18.5729	280.845	0.276782	0
3.46_696.1995n	3.46247	695.192	696.199	0	0	0	0	0	0.100307	0	0	0	0	0	0	0	0	0	0	0	16.2011	1.31381	0.828901	118.251	8.40401	1.55889	78.8368	5.52457	32.5514	0	0
3.75_428.9483m/z	3.75482	428.948		0	0	0	0	0	0	0	0.440624	0	0	0	0.0227178	0.0256824	0.0425171	0	0.302833	0	15.2101	2.97995	9.31846	15.0143	0	4.60088	45.5945	6.7671	34.3659	0	0
4.54_619.3096m/z	4.53893	619.31		0	0	0	0	0	1.70298	0	0	0	0	0	0	0	0.834312	0	0	0	54.3255	3.96002	369.798	28.1335	50.079	345.089	125.83	352.939	594.198	1.97036	0
3.63_612.0641n	3.63385	633.064	612.064	0	0	0	0	0	4.21574	0	0.0100607	0	1.31614	0.186236	1.33083	1.69436	0.477763	0	0	0	1147.48	118.9	289.039	1400.45	250.808	531.304	1518.35	172.391	870.076	1.91229	2.76039
3.06_524.0566n	3.05565	523.049	524.057	0	0	0	0	0	1.98631	0	0.777946	0	0	2.08404	1.30167	0.273942	8.18706	0	0	0	838.27	416.239	102.505	3374.75	514.945	723.444	572.421	639.552	640.034	0.659028	0
2.97_492.0671n	2.97065	491.06	492.067	0	0	0	0	0	2.59873	0	1.99822	1.17184	1.01263	0.524916	0.631906	0.00281199	0	0	0	0	570.274	146.978	46.4836	293.99	54.5977	100.66	193.372	150.905	484.287	0.321564	0
3.58_563.0853m/z	3.57672	563.085		0	0	0	0	0	3.42339	0	0	0.0709553	0.33256	0	0.348815	0.099996	0	0	0	0	18.931	5.88542	9.6177	160.875	18.1177	31.7897	113.422	2.51849	21.1678	0	0
3.73_652.2956m/z	3.72625	652.296		0	0	0	0	0	0	0	0	0	0	0	0	0	0	0	0	0	108.32	4.28748	2.07516	66.6323	0.634599	39.0543	329.217	6.20976	100.24	0	0
0.05_134.0084m/z	0.04825	134.008		1.51005	0.801743	3.69181	0.400557	1.27213	0	1.33138	0	0	0	0	0	0	0	0.485596	0	0.326241	0	0	0	0	0	0	0	0	0	0	0
1.34_461.9183n	1.33867	460.911	461.918	0	0	0	0	0	268.152	0	70.0438	93.4663	93.2464	85.3933	86.851	54.4975	87.5309	0	0	0	24.4668	1.00416	0	4.13145	0	0	0.99698	0	0	57.1303	8.74191
3.31_453.2263m/z	3.30583	453.226		0	0	0	0	0	1.11846	0	0	0	2.23126	0	0	0	0	0	0	0	4.7879	5.18832	3.18504	32.3716	14.2741	10.6194	13.0374	10.4415	18.4666	0	0
3.41_625.1067m/z	3.41247	625.107		0	0	0	0	0	0	0	0	0.963702	2.30624	0	0	0	0	0	0	0	189.288	21.9182	17.0963	99.5601	27.139	47.8528	86.0136	27.3742	158.959	0	3.37956
3.66_645.0688m/z	3.65527	645.069		0	0	0	0	0	5.54221	0	0	0	0	0	0	0.59396	0	0	0	0	57.1136	7.14441	2.79376	74.3008	11.8551	7.57303	103.738	7.88159	69.6875	0	0
3.75_296.2146m/z	3.75482	296.215		0	0	0	0	0	0	0	0	0	0	0	0	0	0	0	0	0	24.9103	14.7058	20.5278	82.3317	0	12.7209	121.78	4.23098	56.9564	0	0
3.92_202.0553m/z	3.91907	202.055		0	0	0	0	0	4.04331	0	0	0	3.08579	0.30208	0	0.371235	0	0	0	0	51.4939	86.9271	142.743	402.038	86.809	38.3209	256.623	276.217	404.783	9.65482	0.972902
4.46_214.1617n	4.46038	487.338	214.162	0	0	0	0	0	0	0	0	0	0.345828	0	0	0	0	0	0	0	27.1348	31.3397	0	128.022	33.7425	18.5682	26.5997	64.4083	63.2842	0	0
3.75_464.9237n	3.75482	463.916	464.924	0	0	0	0	0	0.0592837	0	0	0	0	0	0.0172162	0	0	0	0	0	12.514	24.282	47.0407	74.5142	0.286561	23.9191	292.252	10.1028	538.935	0	0
3.26_367.8850m/z	3.25585	367.885		1.31669	0.267143	0	0	0	0	0	0	0	0	0	0	0	0	0	0	0	0	0	0	0	0	0	0	0	0	0	0
3.08_624.0959n	3.0842	311.041	624.096	0	0	0	0	0	3.81051	0	0.210026	0.485707	0.335511	1.13062	0.547751	1.00435	0.276603	0	0	0	435.362	269.966	484.45	880.956	79.1145	436.317	2000.18	233.604	1629.22	5.97454	0
4.55_532.3391n	4.54607	577.336	532.339	0	0	0	0	0	0	0	0	0	0.09911	0	0	0	0	0	0	0	41.1881	7.94401	0	27.5317	6.08542	33.4443	17.7816	4.72033	45.1885	0	0
3.20_174.0606m/z	3.19872	174.061		0.0621607	0	0	0	0	1.36241	0	0	0	1.80936	0.456657	0	0	1.13886	0	0	0	33.9188	62.5945	31.6486	81.376	34.9728	40.4654	59.7398	41.8534	26.6242	10.7716	1.79281
3.35_303.2457m/z	3.34868	303.246		0	0	0	0	0	0	0	0	0	0	0	0	0	0	0	0	0	12.1607	67.2257	7.62888	39.7128	65.7102	31.5921	9.87424	9.9785	0	0	0
3.38_623.0781m/z	3.38392	623.078		0	0	0	0	0	1.79864	0	0.122171	0	0	2.41974	0.0680844	0.805311	0	0	0	0	307.811	36.2841	105.482	513.306	29.815	113.996	855.243	24.1894	789.17	3.5792	0
1.04_189.9731n	1.03875	224.947	189.973	0.960571	0.530949	1.24595	0.00133809	0.899214	7.88827	0.000980106	3.10336	2.49201	0	0.539978	0	0.622639	0.334206	0.0665742	1.16907	2.89605	282.596	160.894	119.584	82.2068	62.0921	112.759	66.6673	51.3438	21.8484	9.4249	0.220009
3.21_539.0446m/z	3.213	539.045		0	0	0	0	0	2.61093	0	0	0.138328	3.36757	0.618505	0	0	0.00780244	0	0	0	155.086	54.1325	21.6411	179.659	31.5975	47.6948	76.197	39.5372	116.276	1.84824	0
3.79_243.0336m/z	3.79052	243.034		0	0	0	0	13.3962	21.1712	0	4.07838	2.93793	2.31403	6.90707	2.44309	2.9683	6.84128	0	14.5988	0	1546.35	1911.28	2349.23	1759.61	2355.97	2413.12	1164.71	1649.57	832.909	10.5953	0.0916333
3.53_391.9744m/z	3.53387	391.974		0	0	0	0	0	0	0	0	0	0	0	0	0	0	0	0	0	10.1319	3.95825	2.54826	24.9769	1.9595	4.04378	17.1069	3.14372	0	0	0
3.23_279.9504m/z	3.23442	279.95		0	0	0	0	0	1.32354	0	0	0	0	0	0.459445	0	0	0	0	0	9.28238	3.68923	3.90302	4.54599	2.05376	2.42026	18.2385	0.716248	3.87	0	0
4.49_320.0591m/z	4.48895	320.059		10.3131	0	0	0.685567	0	2.39747	29.6835	0	0	0	0	0	0.0189937	0	10.2939	0.449844	0.3052	4.5893	39.2455	69.2041	168.493	30.3061	10.4673	159.52	18.3304	28.7181	0.541907	0
3.73_666.0419n	3.7334	687.017	666.042	0	0	0	0	0	0	0	0	0	0	0	0	0	0	0	0	0	101.877	2.53585	3.03973	58.7774	1.73407	23.5312	311.828	2.6208	370.683	0	0
3.46_368.0106m/z	3.45532	368.011		0	0	0	0	0	0	0	0	0	0	0	0.903346	0.515479	0	0	0	0	13.7189	3.46109	5.9779	22.0503	4.58783	8.42111	11.3314	1.88775	42.8683	0.560081	0
3.16_311.0407m/z	3.15562	311.041		0	0	0	0	0	0.707149	0	0.913234	0	0	0.801366	0.827493	1.02711	1.11924	0	0	0	98.5359	64.9688	107.453	171.082	21.5879	84.6637	433.774	46.3358	198.488	0.21362	0.233918
3.11_310.0320m/z	3.10563	310.032		0	0	0	0	0	0	0	0	0	0	0	0	0	0	0	0	0	0	5.52496	4.82364	2.12256	3.63913	1.37653	5.00284	2.52838	5.34792	0	0
3.15_493.3267m/z	3.14848	493.327		0	0	0	0	0	0	0	0	0	0	0	0	0	0	0	0	0	18.4339	13.9919	0	66.1707	3.93771	4.83224	7.54047	3.25578	6.27947	0	0
2.82_533.0354m/z	2.82067	533.035		0	0	0	0	0	2.56513	0	0	0.318643	0	1.39407	0	1.6556	0	0	0	0	85.407	7.51454	15.359	153.501	28.414	25.0967	51.9933	27.2719	178.449	0	0
3.61_690.0535n	3.60528	689.046	690.053	0	0	0	0	0	1.66464	0	0.451133	0	0	0	0	4.8288	0	0	0	0	449.373	2.90101	40.6842	332.541	30.7091	118.701	722.191	94.4994	537.732	0.0818226	0
3.95_215.0389m/z	3.94763	215.039		0	1.69636	0	2.25546	2.77718	43.8586	1.91996	7.71732	10.3602	10.746	11.3544	4.40697	4.63896	4.10729	1.96874	1.82679	1.00842	209.783	114.637	95.4039	298.828	155.458	156.137	215.488	138.978	159.403	23.1492	4.80141
4.18_245.0129m/z	4.18258	245.013		0	0	0	0	0	0	0	0	0	0	0	0	0	0	0	0	0	7.94252	4.63118	2.37434	4.9832	2.08829	1.33992	0	0.855186	1.54324	0	0
4.27_450.1841m/z	4.26827	450.184		0	0	0	0	0	1.9881	0	0	0	0	0	1.86236	0.510355	0	0	0	0	60.9005	4.241	4.20554	42.4851	16.5	11.8419	11.5027	20.0145	48.6271	0	0
3.96_151.0446m/z	3.96192	151.045		0	0	0	0	0	0.251173	0.217529	1.32399	1.23459	0.470968	0	0.00205441	0.413879	0.225586	0	0	0.773346	35.0521	19.137	6.7329	19.2979	5.34967	7.09643	12.3172	9.97191	30.8857	0.598717	0.749306
3.35_771.0748m/z	3.34868	771.075		0	0	0	0	0	0	0	0	0	0	0	0	0	0	0	0	0	5.73645	2.84281	1.88049	26.8228	2.01983	1.94699	12.6869	1.14163	139.793	0	0
2.49_366.9101m/z	2.48573	366.91		2.41453	1.58632	2.89343	0.442899	0	0.560242	0.348922	0	2.44632	0	0	0.457278	0	0.0106893	0.00263496	2.39777	0	28.3356	6.88385	2.68292	20.3964	6.20141	8.39423	15.864	4.24244	14.1874	3.59605	2.93283
3.68_792.9720m/z	3.68383	792.972		0	0	0	0	0	0	0	0	0	0	0	0	0	0	0	0	0	72.1674	10.6765	16.0457	24.3481	2.05978	21.5099	50.9543	0	12.1071	0	0
4.77_605.3300m/z	4.76675	605.33		0	0	0	0	0	0.674475	0	0	0	0	0	0	0	0	0	0	0	12.4686	0.729703	42.6754	6.70954	3.32683	50.4787	9.25238	73.6818	104.712	0	0
4.08_610.1066n	4.07547	645.085	610.107	0	0	0	0	0	2.36388	0	0	0	0.0065103	0.533262	0.661125	0.0507967	1.16863	0	0	0	287.376	6.79467	46.8333	136.672	19.906	19.1081	133.272	13.7981	157.063	0.370862	0
5.07_380.1183m/z	5.06597	380.118		0	0	0	0	0	0.445342	0	0	0	0	0	0	0	0	0	0	0	5.69061	4.95422	13.4261	28.2962	11.2665	4.99116	0	9.36478	6.20363	0	0
3.22_740.0593n	3.22013	739.052	740.059	0	0	0	0	0	8.02937	0	2.8929	0.481442	0.720303	2.97032	3.53303	0.418623	2.54839	0	0	0	6120.83	4530.52	3309.18	8432.14	782.46	4270.29	19633.8	3444.04	21184	4.24612	0
2.35_368.0077n	2.35075	404.953	368.008	0	0	0	0	0	2.54149	0	0	0	4.81793	0.0544217	0	0	0	0	0	0	39.9963	38.4582	26.94	15.9073	18.5851	35.1747	15.5351	15.9849	22.0189	11.1818	2.25471
3.53_695.4070m/z	3.53387	695.407		0	0	0	0	0	0	0	0	0	0	0	0	0	0	0	0	0	30.2078	0	16.9246	420.923	12.2813	18.0375	251.055	16.9417	111.803	0	0
4.55_622.0726n	4.54607	621.065	622.073	0	0	0	0	0	0	0	0	0	0.0228142	0	0	0	0	0	0	0	98.6572	0	17.8615	152.801	23.7004	38.675	342.766	5.59707	277.47	0	0
3.54_292.0385m/z	3.54102	292.039		0	0	0	0	0	5.08763	0	0	0	0	0	0	0	0.212626	0	0	0	2.51904	9.19826	8.05762	41.2428	15.7697	12.22	30.6	2.89858	5.10115	0	0
4.45_605.0904m/z	4.4461	605.09		0	0	0	0	0	0.314461	0	0	0	0	0	0	0	0	0	0	0	76.6718	9.67859	7.25051	44.2134	0	23.734	77.6391	13.9492	242.315	0	0
3.50_355.3635m/z	3.49817	355.364		0	0	0	0	0	0	0	0	0	0	0	0	0	0	0	0	0	41.537	3.97182	52.6882	103.662	0	7.6815	112.496	39.2537	90.3196	0	0
4.52_345.0871m/z	4.52465	345.087		0	0	0	0	0	7.97802	0	0	0.352844	0	0	0.807642	0	0.334605	0	0	0	37.3076	32.4106	19.608	37.3569	43.2441	17.7671	22.3331	14.7775	12.4812	0.271615	0
4.13_477.0785m/z	4.1326	477.079		0	0	0	0	0	0.575786	0	0.365872	0.109507	0.54032	0	0	1.41362	0	0	0	0	181.212	6.50158	13.6406	33.1957	5.25516	11.414	83.7044	6.64192	71.4372	0	0.0893044
4.23_375.2760m/z	4.22543	375.276		0.287389	0.159616	0.00736933	0	0	3.75663	1.10279	0.276932	0.473268	0.088009	2.42706	0	0.209742	0	0.0195022	0.0306292	0	363.589	84.6003	24.8802	263.23	71.6229	42.4393	43.8234	120.632	223.508	0.22928	0.059326
3.38_354.0221m/z	3.37677	354.022		0	0	0	0	0	0	0	2.67004	1.84319	0.526891	0.318071	0.00231448	0	0.0631699	0	0	0	642.1	15.5936	308.991	2256	83.505	453.667	2206.85	378.539	5783.01	2.57365	10.7731
3.06_523.2456m/z	3.05565	523.246		0	0	0	0	0	0	0	0	0	0	0	0	0	0	0	0	0	8.17636	4.71094	0	69.5582	5.24293	6.94907	4.68979	7.62946	3.86632	0	0
6.58_426.6650m/z	6.5781	426.665		105.055	86.5105	78.4378	143.264	71.9799	75.9601	114.241	39.1829	50.9125	32.9214	35.6357	31.6306	33.0945	20.5436	80.3294	101.169	88.6453	66.7141	32.827	11.8594	16.5793	34.6064	33.1117	22.8745	95.4469	12.1034	16.5306	0.82254
3.08_423.5056n	3.0842	404.488	423.506	0	0	0	0	0	0	0	0	0	0	0	0	0	0	0	0	0	25.8044	7.00131	29.0494	54.2427	0	15.2446	134.533	7.13866	177.673	0	0
0.49_268.9532n	0.4903	303.923	268.953	0	0	2.1151	0.528872	0	133.437	18.9614	58.1197	34.4204	54.9053	65.6941	49.7329	48.582	16.4896	0	56.7541	0	1.21929	2.41742	9.17438	0	0	0	0	0.675201	0	11.2463	48.1073
3.96_179.1520m/z	3.96192	179.152		0	0	0	0	0	0	0	0	0	0	0	0	0	0	0	0	0	16.9141	7.83008	1.31087	9.17464	0.872452	0.997131	0.420982	4.48335	15.9658	0	0
0.78_878.2329m/z	0.782367	878.233		0	0	0	0	0	0	0	0.0193262	0	0	0	0	0	0	0	0	0	5.79041	3.78741	10.1353	11.6233	3.96896	0	3.26776	5.87287	23.6837	0	0
4.37_184.0450m/z	4.36825	184.045		0	0	0	0	0	3.38217	0	1.38678	0	0	0	0.138224	0.852722	0	0	0	0	7.2816	15.775	68.1709	89.9278	20.2554	10.7584	103.827	53.6779	90.4569	0	0
4.27_397.2676m/z	4.26827	397.268		0	0	0	0	0	0	0	0	0	0	0.544215	0	0	0.345722	0	0	0	39.9332	1.56573	1.5928	31.9721	3.46062	4.44159	3.39827	4.53033	4.82558	0.497398	0
3.47_533.0696m/z	3.4696	533.07		0	0	0	0	0	8.0916	0	1.107	0	0	0	0	1.25525	0	0	0	0	217.639	68.7665	53.361	172.716	68.6705	56.181	77.6242	118.436	75.9408	5.94741	0
4.37_257.0126m/z	4.36825	257.013		0	0	0.531749	0	0	0	0	0	0	0	0.160108	0	0	0	0	0	0	1.92259	0.507297	15.0934	11.1754	18.0983	8.06718	10.7836	12.333	12.012	0.460734	0
3.93_709.0683m/z	3.93335	709.068		0	0	0	0	0	0.478331	0	0	0	0	0	0	3.94669	0	0	0	0	212.504	4.21176	10.6582	119.725	4.11536	21.237	136.349	15.8248	345.019	0	0
3.50_750.0556n	3.49817	749.048	750.056	0	0	0	0	0	0	0	0	0	0	0	0	0	0	0	0	0	40.1494	10.2387	42.026	49.5805	0	4.18429	117.798	10.9869	141.268	0	0
1.13_378.9006m/z	1.13158	378.901		0	0	3.58e-05	0	0	3.27237	0	0	0	0	0.0533048	0	0.383404	0.965634	0	0	0	34.6505	6.51214	68.7192	31.2643	21.5625	16.5926	16.0782	28.7276	61.0677	1.28366	0
3.50_312.9037m/z	3.49817	312.904		0	0	0	0	0	0	0	0	0	0	0	0	0	0	0	0	0	9.37635	5.64603	8.71336	24.9158	0	2.57947	27.3649	1.85811	21.0746	0	0
3.39_562.9841m/z	3.39105	562.984		0	0	0	0	0	0	0	0.00051195	1.93149	0	1.73225	0	0	0	0	0	0	11.5306	4.75459	13.4939	58.7525	15.0272	16.7389	18.3722	14.6406	10.1729	0	0
1.14_268.0236m/z	1.13872	268.024		0	0	0	0	0	2.16469	0	0	0	0	0	0	0.000587063	0	0	0	0	83.5944	0.361936	49.1891	34.6376	21.8188	15.3352	8.0839	12.7197	19.487	1.09897	4.85842
0.55_695.2206m/z	0.547417	695.221		0	0	0	0	0	5.87403	0	2.1358	0	0	0	0	0	0	0	0	0	33.0371	11.4983	10.2912	19.5139	10.201	13.4027	10.7449	7.76174	29.6987	0	0
3.31_192.1940n	3.31297	229.13	192.194	0	0	0	0	0	2.31408	0	2.01096	0.453964	1.12066	1.60644	0.132239	0	0	0	0	0	164.365	296.374	111.032	258.882	270.144	247.366	184.533	153.182	58.8743	3.18307	0
3.48_536.0887n	3.48388	571.082	536.089	0	0	0	0	0	3.33919	0	0	0.637998	0	0	0.0071815	0.00720921	0	0	0	0	60.5724	1.87532	2.52167	77.0163	5.99326	19.2307	45.043	23.4629	10.4974	0	0.0249789
3.73_608.0889n	3.72625	607.082	608.089	0	0	0	0	0	1.51652	0	2.88457	0	0.31518	0	0.44069	0.875143	0	0	0	0	278.204	21.8215	38.0946	199.225	43.2229	67.7902	464.075	32.0335	237.527	2.10092	0
8.60_1164.0834m/z	8.60243	1164.08		6.27844	14.5524	6.77612	0	0	1.90009	5.51025	0.257914	0	0	0	0	0	0	0	2.13153	6.40693	0	0	0	0	0	0	0	0	4.60724	5.52942	1.54419
3.85_669.0806m/z	3.8548	669.081		0	0	0	0	0	0	0	0	0	0	0	0.00153681	0	0	0	0	0	8.78512	40.2608	8.77873	42.0758	0	2.41717	30.8772	15.7661	56.8545	0	0
3.38_406.9881m/z	3.37677	406.988		0	0	0	0	0	0	0	0	0	0.40586	0	0	0	0	0	0	0	38.7531	4.31796	11.8279	32.4844	8.38267	19.4095	49.829	0	12.8196	0	0
5.17_362.2355m/z	5.17308	362.236		0	0	0	0	0	2.77019	0	1.55124	0	0.278995	0.916226	0	0	0	0	0	0	61.3215	12.1031	55.3032	635.355	85.3117	305.052	359.546	413.316	1205.41	4.98534	0.0769768
3.73_652.0801n	3.7334	651.073	652.08	0	0	0	0	0	7.69433	0	16.0649	0	1.26963	2.51612	1.50516	3.72306	1.04452	0	0	0	22004.8	1816.3	2285.3	12129.5	1666.28	8450.96	39193.8	2708.85	22410.6	2.34434	0
2.05_263.9748m/z	2.05083	263.975		0	0	0	0	0	0	0	0	0	0	0	0	0	0	0	0	0	2.01719	0	3.63646	4.44524	3.22814	2.95239	2.6568	4.47376	7.09994	0	0.0934132
3.09_550.0358n	3.09135	531.018	550.036	0	0	0	0	0	2.89332	0	0	0	0	0	0	0.215253	0	0	0	0	34.9467	1.94278	16.4804	54.5251	2.98201	17.9096	98.5352	6.8348	40.1295	1.57858	0
4.37_375.4400m/z	4.36825	375.44		0	0	0	0	0	0	0	0	0	0	0	0	0	0	0	0	0	8.91348	5.08072	0	13.0925	2.78839	1.23619	2.31366	5.70673	11.3483	0	0
1.05_140.0516n	1.04588	121.034	140.052	0	0.384521	0	0	0	0.133605	1.24761	0	0	0	0	0	0	0	0	0	0	14.3514	4.5275	2.24801	14.4254	1.74477	1.31674	6.30188	1.49217	7.06922	0.188447	0
3.21_750.0376m/z	3.213	750.038		0	0	0	0	0	0	0	0	0	0	0	0	0	0	0	0	0	5.05439	12.3574	0	16.1271	3.0865	7.56143	2.84491	2.43445	17.7712	0	0
3.46_749.9898n	3.46247	784.948	749.99	0	0	0	0	0	0	0	0	0	0	0	0	0	0	0	0	0	92.908	0.490722	9.75111	176.865	2.07416	12.3161	88.3888	1.49855	91.7254	0	0
3.74_671.0402m/z	3.74053	671.04		0	0	0	0	0	0.512778	0	38.4912	0	0.290359	0	0.500056	3.50306	0	0	0	0	1647.03	176.879	321.238	1568.33	269.209	724.959	3705.24	326.348	5473.71	0.319311	0.634003
3.79_243.2376m/z	3.79052	243.238		0	0	0	0	0	0	0	0	0	0	0	0	0	0	0	0	0	9.27078	16.8553	43.1446	19.6464	33.2207	46.0181	0	17.5993	2.81651	0	0
3.40_383.9933m/z	3.3982	383.993		0	0	0	0	0	0	0	0	0	0	0	0	0	0	0	0	0	16.2944	0	2.96622	52.4834	2.90178	4.51964	26.6604	4.25441	30.7361	0	0
3.79_187.0446m/z	3.79052	187.045		0	0	0	0	0	0	0	0	0	0	0	1.31162	0	0	0	0	0	1.48263	9.59457	17.6536	10.9467	13.9043	13.6864	5.06537	9.10313	1.28445	1.9878	2.68735
1.34_333.9563n	1.33867	378.932	333.956	0	0	0	0	0	8.91931	0	9.33285	8.49593	3.84866	11.6532	12.6299	15.8958	13.5784	0	0	0	5.53084	0	0	0.943771	0.486648	0	0	0	0	2.70191	0.414653
0.84_322.8738m/z	0.8395	322.874		9.91067	8.11023	8.44276	6.30234	13.2019	158.381	18.4302	7.00032	22.8528	15.5568	19.6952	27.7804	27.4145	57.2032	7.82492	4.63545	4.89933	123.034	4.21997	13.3558	1.51263	17.2859	9.46471	4.68149	3.4201	0	2.09338	0
3.83_338.8947m/z	3.82623	338.895		0	0	0	0	0	0	0.144137	0	0	0	0	0	0	0	0	0	0	6.09586	28.207	0	14.5351	37.5672	8.05425	34.9737	64.1296	46.74	0	0
4.20_579.3508m/z	4.204	579.351		0	0	0	0	0	0	0	0	0	0	0	0	0	0	0	0	0	52.3014	7.76228	0	35.8636	2.90782	35.2319	19.6897	17.5353	140.886	0	0
3.89_666.0612n	3.8905	647.043	666.061	0	0	0	0	0	0	0	0	0	0	0	0	0	0	0	0	0	115.204	16.4152	12.8139	124.514	4.81923	23.9112	295.398	0	76.2647	0	0.133154
3.32_457.2953m/z	3.32012	457.295		0	0	0	0	0	0	0	0	0	0	0	0	0	0	0	0	0	23.7023	2.94365	1.35033	16.2088	2.30788	1.78511	4.33382	1.9923	0	0	0
6.55_339.1311m/z	6.54953	339.131		0	0.582417	0.899094	0	0.00900946	0	0.388225	0	0	0.0610107	0	0.000123605	0	0	0	0	0	0	0	0	0	0	0	0.0852711	0	0	0	0
3.54_302.1234m/z	3.54102	302.123		0	0	0	0	0	0	0	0	0	0	0	0	0	0	0	0	0	0.0395381	3.31708	18.1448	111.022	15.952	23.5977	128.273	17.5416	267.889	0	0
3.72_681.0466m/z	3.71912	681.047		0	0	0	0	0	1.01692	0	0	0	0	0	0	0	0	0	0	0	55.5831	5.78985	8.00516	193.949	0.385176	17.8084	265.441	10.0272	335.933	0	0
3.93_362.0333m/z	3.9262	362.033		0	0	0	0	0	0	0	0	0	0	0	0	0	0.0223494	0	0	0	35.2825	3.06354	7.26318	60.0342	0.0373677	13.7793	134.124	5.25633	72.0164	0.011874	0
4.08_526.0745n	4.0826	547.051	526.074	0	0	0	0	0	5.04222	0	0	0	1.8279	1.24004	0.0133271	1.78679	0.230287	0	0	0	115.024	31.1142	94.0318	145.571	63.7313	114.982	336.417	28.0792	158.634	0.37527	0
3.40_539.0458m/z	3.3982	539.046		0	0	0	0	0	0.526236	0	0	0.696984	1.17379	0	0	0.826801	0.786268	0	0	0	139.963	17.4613	19.7062	227.35	21.4808	25.3799	33.3676	22.3219	69.7207	0.999471	0.0110196
3.27_373.0064m/z	3.27013	373.006		0	0	0	0	0	0	0	0	0	0	0	0.0582904	0	0	0	0	0	196.643	0.0866755	41.1259	460.358	2.81834	83.7081	470.092	52.3761	551.346	0	0
3.59_471.9988n	3.591	492.973	471.999	0	0	0	0	0	0.0119616	0	0	0.570544	0	0.588958	0	0	0	0	0	0	14.6332	53.5261	15.661	4.67886	56.2767	62.7934	11.363	30.2428	3.76341	2.34038	0
3.36_506.0481n	3.35605	505.041	506.048	0	0	0	0	0	13.8157	0	3.79433	0.54603	1.32767	0.000149062	0.198773	0	1.59387	0	0	0	466.14	321.757	197.952	1322.08	212.915	308.377	655.678	317.11	701.182	1.35448	0
3.95_423.0392m/z	3.94763	423.039		0	0	0	0	0	6.10724	0	0	0	0.0185808	2.92529	0	0	0	0	0	0	79.162	10.3562	9.89505	55.1981	11.6517	10.0391	59.7965	6.77855	65.8622	0	0
3.68_754.0742n	3.6767	753.067	754.074	0	0	0	0	0	0	0	0	0	0	0	0	0	0	0	0	0	20.2252	24.9251	5.94708	23.062	0	3.28522	33.0474	22.5556	193.871	0	0
4.46_495.2752m/z	4.46038	495.275		0	0	0.587431	0	0	10.196	0	0.11657	0.00294679	1.97944	0.564178	0	0.0827344	0	0	0.82338	0	61.9822	7.03737	110.643	15.3612	32.143	219.657	72.2255	168.976	206.597	7.71454	2.55809
3.16_302.1192m/z	3.15562	302.119		0	0	0	0	0	0	0	0	0	0	0	0	0	0	0	0	0	20.8334	1.51797	0	74.664	18.9218	4.5081	7.18285	10.023	11.1059	0	0
4.52_386.3313n	4.5175	423.29	386.331	0	0	0	0	0	0	0	0	0	0	0.31398	0.0814341	0	1.989	0	0	0	7.2773	4.43644	39.1583	17.7363	3.59225	84.7895	18.3668	49.08	144.297	0	0
3.85_550.2641m/z	3.84765	550.264		0	0	0	0	0	0	0	0	0	0	0	0	0	0	0	0	0	89.5648	37.6116	1.3689	38.0522	17.7167	0.0173258	6.41821	10.7656	58.4031	0	0
3.38_521.0356m/z	3.38392	521.036		0	0	0	0	0	5.66557	0	0.254018	0	4.0039	1.13081	0.0924349	3.21179	0.0268511	0	0	0	195.808	62.7148	41.5853	498.061	49.4877	107.368	209.984	118.663	429.771	0	0
3.38_415.9838m/z	3.37677	415.984		0	0	0	0	0	0	0	0	0	0	0	0	0	0	0	0	0	14.7095	3.48386	2.64804	23.7726	0	4.24422	19.3764	0.7978	6.17758	0	0
2.93_171.0499m/z	2.93495	171.05		0	0	0	0	0	0	0	0	0	0	0	0	0	0	0	0	0	0	14.9194	11.2169	24.9394	5.45434	5.99436	29.378	7.13627	78.4851	0.81392	0
3.38_444.9624m/z	3.37677	444.962		0	0	0	0	0	0	0	0	0	0	0	0	0	0	0	0	0	20.3666	1.43986	1.7394	4.76674	0	6.49667	13.9627	1.2856	4.71305	0	0
2.43_589.1548m/z	2.4286	589.155		0	0	0	0	0	0	0	0	0.346569	0	0	0	0	0	0	0	0	260.946	2.63518	1.69016	124.49	3.58037	1.50534	10.2079	25.3199	110.231	0	0
3.50_280.0396m/z	3.49817	280.04		0	0	0	0	0	3.41779	0	0.133467	0.237312	1.06445	0.176226	0.0640821	0	0.472392	0	0	0	26.979	31.1724	26.7776	121.058	28.2755	42.9106	168.83	21.9158	326.073	2.40769	0.00314191
2.81_488.9563m/z	2.80638	488.956		0	0	0	0	0	0	0	0	0	0	0.441422	0	0	0	0	0	0	1.22345	84.4637	13.7609	9.01722	46.9416	9.42814	2.55216	2.72861	13.115	0.242942	0
3.02_529.0245m/z	3.02065	529.025		0	0	0	0	0	0.513948	0	0	0	0	0	0	0	0	0	0	0	15.431	0	1.57782	42.3219	8.28363	3.49634	12.4544	8.44934	22.9612	0	0
4.35_357.2452m/z	4.35397	357.245		0	0	0	0	0	0	0	0	0	0	0	0	0	0	0	0	0	5.29406	0.20429	1.92871	1.82689	1.32001	13.0068	1.31481	1.88337	7.31995	0	0
3.12_476.9871m/z	3.11992	476.987		0	0	0	0	0	0	0	0	0	0	0	0	0	0	0	0	0	10.2282	7.15688	3.65125	2.90172	4.74211	3.16664	1.02701	1.73305	0	0	0
5.07_674.3863m/z	5.07312	674.386		0	0	0	0	0	0	0	0	0	0	0	0	0	0	0	0	0	52.7526	29.9926	0	88.721	10.6109	3.26157	7.63699	10.1221	29.3602	0	0.337704
2.78_569.0564m/z	2.78495	569.056		0	0	0	0	0	0	0	0	0	0	0	0	0	0	0	0	0	3.8653	21.8092	2.97065	18.6786	3.17031	7.29063	2.61887	0	10.3792	0	0
3.38_526.0498m/z	3.37677	526.05		0	0	0	0	0	0	0	0	0	0	0	1.85655	0	0	0	0	0	32.1562	0.800024	6.52233	39.2394	11.0361	1.86361	3.92772	11.0397	11.5343	0	0
3.18_572.9809m/z	3.18443	572.981		0	0	0	0	0	0	0	0	0	0	0	0	0	0	0	0	0	5.81324	2.86636	0	13.514	10.9372	6.25681	1.43085	7.02274	2.02964	0	0
3.28_733.0380m/z	3.2844	733.038		0	0	0	0	0	0	0	0	0	0	0	0	0	0	0	0	0	77.8356	2.90449	29.2667	156.664	0	32.3953	260.506	7.01588	127.335	0	0
3.51_353.2783m/z	3.50532	353.278		0	0	0	0	0	0	0	0	0	0	0	0	0	0	0	0	0	0	39.1065	79.2533	65.5332	2.50421	28.268	102.221	23.1332	360.381	0	0
1.57_264.9469m/z	1.57375	264.947		0	0	0	0	0	0.962414	0	1.44985	0.250986	0	1.73645	0	0.952521	0	0	0	0	374.821	84.4061	53.6676	68.5421	34.0367	50.5843	63.6745	29.3575	15.9345	3.01506	2.22236
3.98_425.2274m/z	3.9762	425.227		0	0	0	0	0	5.13142	0	0.00342506	1.09825	0	1.28004	0.00958012	1.30084	0.771666	0	0	0	197.335	72.1057	28.3143	108.036	17.5112	29.9342	93.4395	63.4755	301.073	0.0653174	0
2.94_505.1705m/z	2.94208	505.171		0	0	0	0	0	2.37096	0	0	1.02155	0	0	0	0	0	0	0	0	106.656	13.3287	5.58997	34.3678	9.6563	4.41339	8.81968	13.5142	55.9624	1.77328	0
3.04_771.0174m/z	3.04137	771.017		0	0	0	0	0	0	0	0	0	0	0	0	0	0	0	0	0	0	8.3959	10.3954	10.9627	1.29733	1.49667	7.7099	2.38198	7.79835	0	0
3.73_651.1989m/z	3.72625	651.199		0	0	0	0	0	2.18545	0	0	0	0	3.19995	0	5.60159	0	0	0	0	351.002	22.3671	18.44	198.336	22.8472	119.204	837.216	23.656	296.089	0	0
3.64_699.1666m/z	3.64098	699.167		0	0	0	0	0	0	0	0	0	0	0	0	0	0	0	0	0	18.0508	0.0848437	3.38449	17.3378	1.65647	7.30462	21.0469	10.0402	0.855368	0	0
3.11_469.0409m/z	3.10563	469.041		0	0	0	0	0	4.35269	0	0.0433768	0	0.201363	0.031896	0.0747526	3.19822	0	0	0	0	167.91	22.0516	8.78408	236.165	17.4223	29.945	64.0464	40.2955	115.228	1.95845	0
0.86_1134.6328m/z	0.860917	1134.63		0	0	0	0	0	0	0	0	0	0	0	0	0	0	0	0	0	15.9062	0	22.7596	18.9507	10.7827	1.47339	3.9462	2.49598	15.2824	0	0
3.11_773.0522m/z	3.10563	773.052		0	0	0	0	0	1.18405	0	0	0	0	0	0	0	1.00137	0	0	0	11.1966	10.7792	9.03897	55.3109	1.93729	4.05062	48.6825	2.24741	128.775	0	0
3.48_495.0041n	3.48388	529.973	495.004	0	0	0	0	0	0.00632413	0	0	0	0	0	0	0	0	0	0	0	0	33.288	32.7722	6.23614	7.36589	4.97216	3.19385	15.4038	6.82569	0	0
3.63_567.0761m/z	3.63385	567.076		0	0	0	0	0	0	0	0.000277446	0	0	0	0	0	0	0	0	0	13.315	12.4947	0.030696	26.7364	1.59844	13.3797	43.2337	3.0822	64.9529	0	0
3.21_506.1759n	3.20585	541.148	506.176	0	0	0	0	0	8.73479	0	4.06937	0	0	0	0	0.276294	0.517821	0	0	0	533.565	85.0177	24.0455	264.258	54.469	54.7533	53.5479	135.212	188.276	0.655453	1.06699
3.08_322.0294m/z	3.0842	322.029		0	0	0	0	0	0	0	0	0	0	0	0	0	0	0	0	0	11.6136	4.04531	4.84694	12.0915	0	1.27042	45.3108	4.16761	25.6644	0	0
3.38_720.0919n	3.37677	755.046	720.092	0	0	0	0	0	3.99746	0	1.04484	0	1.68266	0	1.78353	1.12435	0	0	0	0	258.959	58.1962	100.536	315.227	17.6623	79.9541	484.301	43.3395	2875.95	0	0
3.51_308.1823n	3.50532	353.192	308.182	0	0	0	0	0	4.47588	0	1.66913	0	5.55491	0	0.710571	0.0501041	0.424488	0	0	0	100.921	198.281	243.23	213.165	56.7169	161.345	344.36	148.187	799.414	1.30546	0
3.74_704.9922m/z	3.74053	704.992		0	0	0	0	0	0	0	0	0	1.77045	0	0	0	0	0	0	0	327.163	3.51467	4.20648	93.4598	5.16582	12.7201	231.512	1.62183	108.049	0	0
3.12_516.0562n	3.11992	551.044	516.056	0	0	0	0	0	8.36687	0	0.457841	1.12322	0	0	0	9.7907	0	0	0	0	200.385	100.165	22.9975	586.915	29.5235	103.239	233.573	116.727	381.834	0	0
4.06_716.0247n	4.06118	715.017	716.025	0	0	0	0	0	2.59544	0	0	0	0	2.55167	0	1.22169	1.91626	0	0	0	1466.13	30.0019	152.073	1647.5	74.311	170.13	1783.77	88.0194	2500.19	1.41453	6.39509
2.07_329.1473m/z	2.07225	329.147		0	0	0	0	0	0	0	0	0	0	0	0	0	0	0	0	0	12.6378	4.76677	1.56134	6.46109	0.871887	1.85944	0	1.05916	6.78485	0	0
3.27_381.0039m/z	3.27013	381.004		0	0	0	0	0	0.0151463	0	0.0112079	0	0	0.0267811	0	0	0	0	0	0	92.4585	1.87873	4.26353	167.401	0.161931	15.7454	203.824	16.9033	144.872	0	0
3.36_492.0333n	3.35605	491.026	492.033	0	0	0	0	0	23.9744	0	1.42927	0.831213	0.424255	2.58371	0	0.731381	0	0	0	0	677.333	308.133	279.109	1535.62	315.744	414.559	646.728	472.687	1244.41	4.56103	0.258715
2.76_179.1155m/z	2.7564	179.115		0	0	0.177806	0	0.0887756	0	0	0.142077	0.000164384	0.0200443	0.199404	0.0309394	1.00487	0.122621	0	0	0	20.6822	8.49166	0.416208	50.3217	12.9092	6.81592	16.792	11.2271	10.41	0.352569	0
3.50_389.0232n	3.49817	777.039	389.023	0	0	0	0	0	0	0	0	0	0	0	0	0	0	0	0	0	0	60.0868	40.2972	23.4866	1.69003	19.0408	52.3246	12.5398	5.43137	0	0
2.57_177.0601m/z	2.57143	177.06		0	0	0	0	0	1.9906	0	1.75449	0.352636	1.60025	1.11899	0.402322	0.376277	0.699539	0	0	0.147525	87.2525	55.5172	24.7894	138.652	60.5195	66.1703	91.6208	44.14	73.0029	16.8751	4.38831
3.98_498.9279n	3.98333	533.897	498.928	0	0	0	0	0	0	0	0	0	0	0	0	0	0	0	0	0	0	4.45102	11.4424	73.1092	2.09513	8.91468	15.659	35.567	71.8627	0	0
4.01_350.8945m/z	4.0119	350.894		0	0	0	0	0	0	0	0	0	0	0	0	0	0	0	0	0	0	16.6799	66.6187	24.3835	14.9017	1.52942	62.1555	40.9715	123.02	0	0
6.01_436.1956m/z	6.00768	436.196		0	1.74365	0.506592	9.42059	0	0	0	0	0	0	0.534699	1.4207	0	0	1.0549	0.00824608	0	15.9024	30.7759	349.549	409.675	69.4779	30.9267	244.916	69.7739	167.04	2.30336	42.8003
3.22_798.9856m/z	3.22013	798.986		0	0	0	0	0	0	0	0	0	0	0	0	0.0065748	0	0	0	0	3.01959	25.9529	21.1559	17.4977	0	18.5642	98.7631	4.98142	58.5812	0	0
3.32_703.0281m/z	3.32012	703.028		0	0	0	0	0	0	0	0	0	0	0	0	0	0	0	0	0	24.2813	18.1752	0	58.8217	1.3172	4.20047	13.686	2.86002	17.8967	0	0
3.54_758.9912m/z	3.54102	758.991		0	0	0	0	0	0	0	0	0	0	0	0	0	0	0	0	0	6.31534	2.48611	6.2519	31.3468	0	4.32043	45.8887	1.94675	22.7656	0	0
5.64_451.1767m/z	5.64403	451.177		0	0	0	0	0	0.023656	0	0.175583	0	0	0	0.00281388	0	0	0	0	0	8.10443	27.6421	19.4915	64.6727	93.3768	97.6978	83.1644	32.872	0	3.19265	0.408661
2.31_163.0446m/z	2.3079	163.045		0	0	0.0547193	0	0	0.697116	0.744019	0.0285139	0	0.318164	0.625396	0.212677	0	1.39007	0	0	0	29.3305	23.9522	11.2428	38.0115	20.5548	13.0804	23.5014	6.74877	38.9887	1.19227	0
3.23_477.0467m/z	3.22728	477.047		0	0	0	0	0	16.1711	0	1.16879	2.1303	3.93545	0.432289	0	3.3653	1.07429	0	0	0	1792.1	825.858	396.828	1600.01	311.32	944.797	3228.58	347.657	1994.47	1.022	0
3.30_729.0639m/z	3.29868	729.064		0	0	0	0	0	0	0	0	0	0	0	0	0	0	0	0	0	5.45981	0.130215	11.0052	34.2493	2.30029	4.21692	66.5926	1.9913	34.4023	0	0
3.91_643.0479m/z	3.91192	643.048		0	0	0	0	0	0.327871	0	0	0	0	0.00137565	0	0	0	0	0	0	49.2276	8.30112	10.0089	53.3985	2.51566	9.24255	126.703	0	79.0422	0	0
3.46_700.0603m/z	3.45532	700.06		0	0	0	0	0	0	0	0	0	0	0	0	0	0	0	0	0	10.9319	3.53609	2.6847	24.9949	0	1.64152	32.6139	1.70771	16.9088	0	0
3.31_317.9380m/z	3.31297	317.938		0	0	0	0	0	0	0	4.09036	0	0.275028	1.07916	0.400947	0	0.924948	0	0.357154	0	20.776	56.3923	21.3586	35.3181	49.9648	36.4056	25.4967	27.801	13.7605	0.573741	2.07399
3.38_356.5392m/z	3.37677	356.539		0	0	0	0	0	0	0	0	0	0	0	0	0	0	0	0	0	11.3867	5.18268	10.0057	10.2471	0	8.09671	32.5851	1.01491	48.555	0	0
3.06_576.9709m/z	3.05565	576.971		0	0	0	0	0	0	0	0	0	0	0	0	0	0	0	0	0	45.3977	4.45466	0	90.8874	13.6845	11.6161	3.61133	8.84961	2.27537	0	0.051506
3.48_684.0694n	3.47675	683.062	684.069	0	0	0	0	0	1.47116	0	1.93332	0.309647	0	2.60057	0	6.18548	5.63245	0	0	0	2457.8	436.093	285.969	2003.2	259.557	539.059	2222.42	437.179	1631.61	0.997831	1.18454
3.54_266.0430m/z	3.54102	266.043		0	0	0	0	0	0.000544436	0	0.302009	0	0.0960099	0	0.0448516	0	0	0	0	0	0	6.31322	13.8159	69.2671	13.937	15.5533	101.236	14.0988	204.147	0.0785237	0
3.43_371.2061m/z	3.4339	371.206		0	0	0	0	0	0.00693346	0	0.747839	0.382121	0	0.766907	0	0.001138	0.149628	0	0	0	6.85443	25.4245	20.0695	45.9184	9.92707	4.76411	60.6267	3.51066	47.5333	1.08895	0
0.58_765.2662n	0.575983	810.247	765.266	0	0	0	0	0	2.28625	0	0	2.43788	18.3543	0	0.278991	3.05188	0	0	0	0	1295.14	146.625	679.104	463.455	289.219	216.48	328.371	777.405	744.033	0.0741876	0.518765
2.99_702.0818n	2.99208	701.075	702.082	0	0	0	0	0	0	0	0	0	0	0	0	0	0	0	0	0	55.0372	22.0691	125.224	164.163	0	45.5849	470.299	2.89545	143.471	0.579045	0
1.33_238.9550m/z	1.33153	238.955		0.915147	0.149455	0.141819	0.470638	2.15538	13.4507	0.819124	6.64662	12.4725	6.46472	4.30222	7.84083	6.05374	3.95821	1.11884	2.18626	0.273659	6.14211	2.42092	1.17883	2.33507	3.05608	0.309554	4.62156	2.15797	0	5.40323	4.91774
3.98_517.0761m/z	3.98333	517.076		0	0	0	0	0	4.14641	0	1.30351	0	3.52354	2.54676	1.52629	0.28912	0.295984	0	0	0	1170.9	82.8459	198.064	2424.74	159.806	471.011	953.283	417.356	1850.35	1.58453	0.781011
3.75_690.1207n	3.74767	671.103	690.121	0	0	0	0	0	2.39844	0	0	0	4.61509	0	0.0398251	0	1.25351	0	0	0	258.842	75.2186	11.7498	143.903	10.4637	22.3969	64.9809	6.89031	183.846	0	0
5.44_328.9044m/z	5.43673	328.904		94.518	31.6304	49.9099	18.2802	108.608	33.1296	47.7848	17.4151	8.29843	25.9465	15.4547	11.75	18.8652	55.278	37.1107	44.742	36.1321	51.4729	27.2412	16.4729	16.9944	20.163	23.9164	11.3752	4.91017	2.04165	8.84909	0
3.97_709.0212m/z	3.96905	709.021		0	0	0	0	0	4.40473	0	0	0	0	0	0	3.62272	0	0	0	0	425.849	9.92276	24.107	359.388	4.2645	84.4813	560.738	19.2131	479.598	0.429847	0
3.22_625.0604m/z	3.22013	625.06		0	0	0	0	0	1.18486	0	0	0	0	1.47086	0	0	0.686852	0	0	0	75.8214	5.46512	8.26097	134.176	9.33865	9.46885	209.133	7.2643	797.835	0	0
1.33_451.9628n	1.33153	450.956	451.963	0	0	0	0	0	0	0	10.1288	10.1038	14.5859	20.694	13.0915	20.8921	36.5501	0	0	0	1.80447	0	0	0	0.10555	0	0	0	0	0	0
3.63_718.2786n	3.63385	699.261	718.279	0	0	0	0	0	0.0232052	0	0	2.05673	0	0	0	0	0	0	0	0	21.4357	2.56191	8.05655	38.5305	2.79593	14.3848	43.3592	0.867065	8.07106	0	0
5.09_297.1226m/z	5.0874	297.123		0.000150757	0.0607662	0.00516009	0.871084	0.0994303	54.1641	8.8348	9.60354	10.5981	11.4076	4.70598	6.20868	28.8331	34.0427	1.41707	0.719704	11.361	74.8023	25.8043	4.62571	6.65355	4.65331	31.5685	14.8407	3.73111	3.12639	4.24043	0
3.31_479.1702m/z	3.31297	479.17		0	0	0	0	0	0.535264	0	0	2.96286	0	0.89411	0	0.67421	0	0	0	0	14.0755	7.82554	6.693	29.0034	13.0298	19.7153	98.9151	28.1648	23.6426	0	0
3.47_564.9990m/z	3.4696	564.999		0	0	0	0	0	1.89465	0	0	6.6e-05	3.75429	0	0	0	0	0	0	0	103.277	4.38937	25.2166	17.5032	25.8472	13.8164	18.8395	4.70019	3.47595	0	0
3.41_427.2072m/z	3.40533	427.207		0	0	0	0	0	0.735565	0	0	1.21574	0	0	0.861757	0	0.280716	0	0	0	24.337	5.19956	7.12786	48.2334	10.0494	45.0115	65.2821	39.9836	23.7211	2.04302	0
3.82_596.1011n	3.81908	297.043	596.101	0	0	0	0	0.0455045	5.01613	0	0.303795	3.8781	0	0.0243913	0.0173095	0.39561	0	0	0	0	459.821	8.66296	63.8663	270.464	19.2942	60.9203	369.43	49.5852	508.578	0.87275	0
3.68_840.9736m/z	3.68383	840.974		0	0	0	0	0	0.0569755	0	0	0	0	0	0	0	0	0	0	0	0	11.4398	17.2718	6.16049	1.24115	18.3959	33.7187	9.89744	3.68039	0	0
4.62_461.2884m/z	4.62463	461.288		0	0	0	0	0	0.0530747	0	0	0.0499265	1.61743	0.512978	0	0.266329	0	0	0	0	17.5839	8.40564	3.69722	28.4286	3.43628	2.38335	4.81735	6.48514	2.23254	0	0
3.36_498.0468n	3.35605	479.029	498.047	0	0	0	0	0	9.06218	0	0.599793	0	5.62373	0.681118	2.05413	1.05456	1.13552	0	0	0	617.226	338.855	320.196	1003.31	414.699	708.771	1798.11	530.111	611.716	2.04337	0.526235
2.85_435.0369m/z	2.84925	435.037		0	0	0	0	0	9.99341	0	0.726585	0.0380971	0.0467148	0	1.76518	1.16686	0	0	0	0	77.6383	100.68	52.8015	145.272	54.3224	68.9991	82.1705	46.2661	167.878	2.89983	1.88317
2.35_302.0114m/z	2.35075	302.011		0	0	0	0	0	0.613567	0	1.06383	0.10466	0	0	0	0.208368	0.00194367	0	0	0	3.16043	11.8631	5.81481	3.16231	6.37565	9.92527	9.61876	14.9846	19.4893	0.968166	0
4.52_287.2726m/z	4.52465	287.273		0	0	0	0	0	0	0	0	0	0	0	0	0	0	0	0	0	9.25346	6.74895	3.22359	2.40807	8.88973	1.69112	1.75018	0.888061	0	0	0
3.86_677.2766m/z	3.86193	677.277		0	0	0	0	0	0	0	0	0	0	0	0	0	0	0	0	0	270.294	0.474178	9.99812	216.799	2.4138	9.03249	335.426	7.16189	934.258	0	0
6.42_522.6730m/z	6.421	522.673		211.675	215.024	163.828	101.038	179.428	201.706	223.14	37.7927	47.8423	36.9029	29.4446	37.7621	32.8227	41.8383	208.537	122.587	202.44	193.53	36.8769	12.7956	32.9374	26.2157	22.9515	14.0696	42.8481	15.4089	33.4138	0
3.48_221.1936n	3.48388	202.176	221.194	0	0	0	0	0	1.7923	0	4.05963	0	0	2.63274	0	0.887894	2.502	0	0	0	233.5	390.364	351.747	256.039	264.586	207.339	272.217	328.865	120.129	3.4712	3.72744
3.53_640.0807n	3.53387	639.073	640.081	0	0	0	0	0	9.59674	0	2.66355	0	1.97195	1.44602	1.62897	9.69003	0	0	0	0	4396.27	1112.91	698.465	2078.64	633.948	1567.65	5013.26	538.578	2164.29	0	3.2677
4.13_452.0615n	4.1326	487.031	452.061	0	0	0.00223745	0.0821653	0	10.4622	0	3.8609	0.00165302	2.83819	0.77121	0.996524	6.61427	0	0.292882	0	0.32512	268.708	264.263	260.31	486.181	125.267	348.658	687.573	126.41	504.239	7.55917	1.16838
3.45_405.2331m/z	3.44818	405.233		0	0	0	0	0	1.56362	0	0	0	0	0.470581	0	2.1534	0	0	0	0	72.2561	10.9045	9.63271	36.7157	7.96304	26.0596	112.912	10.0102	88.9871	3.70858	0
4.10_507.0900m/z	4.09688	507.09		0	0	0	0	0	0.809525	0	0	1.68463	0	4.03e-05	0	0	0	0	0	0	26.4032	4.43752	5.08089	13.492	12.8955	9.29989	65.0535	0.730928	67.1448	0	0
2.75_370.9228n	2.74925	407.868	370.923	3.969	1.81411	10.3281	1.01112	2.81257	1.77034	6.16618	0	0	0	1.12833	0	0	1.26051	5.02395	1.83663	3.25137	0	11.1914	26.6461	7.99294	11.3498	17.6114	50.2051	18.9617	264.957	0	0
4.06_656.0791n	4.06118	677.054	656.079	0	0	0	0	0	2.49432	0	0	0	2.59282	0	0.412605	2.87286	23.7529	0	0	0	26828.5	217.927	2310.08	11802.3	631.594	2207.35	18157.8	1468.76	31268.6	0.100939	26.5342
4.44_401.1261m/z	4.43895	401.126		0	0	0	0	0	0.870904	0	0.400288	0.0539727	0.218458	0	0.00164012	0	2.57707	0	0	0	36.4298	4.37878	1.14766	13.1929	21.1117	22.7699	45.5116	15.6723	21.7734	0	0
3.13_302.9628m/z	3.1342	302.963		0	0	0	0	0	2.3196	0	0	1.2122	0	0	0	0.59968	0	0	0	0	27.432	3.82832	6.05568	11.1908	8.79948	2.84271	16.8403	3.71962	12.3696	0	2.3e-05
3.11_503.1373m/z	3.10563	503.137		0	0	0	0	0	0.698412	0	1.80937	0	0	0	1.16189	0	0.288507	0	0	0	66.8771	8.07931	11.9562	79.2667	20.4385	26.6881	68.2517	10.7941	72.7828	4.36865	0
3.45_529.9998n	3.44818	528.993	530	0	0	0	0	0	2.33462	0	0	0.360639	1.98694	0.255435	0.922126	2.33116	0	0	0	0	40.8302	19.3522	31.1329	33.2364	19.3053	50.5508	83.9995	27.0074	28.3938	0	0.00715029
2.98_539.0453m/z	2.9778	539.045		0	0	0	0	0	0.15151	0	0.0298054	1.21249	0	0	0	0	0	0	0	0	21.139	1.07068	2.55895	64.5684	2.6459	4.07087	20.0855	15.8246	115.653	0	0
3.34_689.0505m/z	3.34153	689.05		0	0	0	0	0	1.31109	0	0	0	0	0	0	0	0	0	0	0	34.1804	3.65366	23.8545	86.0071	0	10.2644	153.134	14.6355	84.2262	0	0
4.20_112.0257n	4.19687	269.05	112.026	0	0.623413	0	0	0	0.978227	0	0.948395	0.699632	0.303839	0	1.0507	2.13412	0.69856	3.403	0	0	33.3282	25.9103	21.4476	51.9104	17.5416	14.0501	47.4483	12.8131	11.6597	4.57277	0
3.54_725.0240m/z	3.54102	725.024		0	0	0	0	0	0	0	0	0	0	0	0	0	0	0	0	0	3.71298	0	4.34354	44.4062	2.59705	5.35653	15.2268	2.59262	40.7418	0	0
3.39_433.9697m/z	3.39105	433.97		0	0	0	0	0	0	0	0	0	0	0	0	0	0	0	0	0	12.0919	0	2.69464	4.54773	0.559296	1.61992	9.84848	1.42445	3.54522	0	0
3.05_367.2091m/z	3.0485	367.209		0	0	0	0	0	4.23515	0	0	0	0	0	1.31156	0.421927	0	0	0	0	24.1562	12.4114	3.50529	16.8198	13.3755	4.78814	11.8109	5.61203	15.673	0.368439	0
1.50_316.0513m/z	1.49507	316.051		0	0	0	0	0	0	0	0.430873	0	0	0	0	0	0.497328	0	0	0	35.0468	2.89154	16.4416	89.0181	4.19397	1.64801	7.94906	1.00615	7.1493	0.434268	0
3.17_471.0536m/z	3.1699	471.054		0	0	0	0	0	7.80935	0	0.519575	0	3.14896	1.38375	0	2.16477	0	0	0	0	212.75	275.938	215.625	313.777	92.7773	133.107	242.944	60.2892	132.99	1.77015	0
3.45_661.0560m/z	3.44818	661.056		0	0	0	0	0	1.3585	0	0	0	0	0	0	1.19184	0	0	0	0	28.6598	11.3428	6.61712	28.7409	1.01636	4.93721	24.5196	0.887207	8.91485	0	0
3.11_354.0207m/z	3.10563	354.021		0	0	0	0	0	0	0	0	0	1.55721	0	0	0	0	0	0	0	0	11.9775	20.0554	34.8	14.3899	45.7105	61.646	11.7181	47.6347	0	0
4.62_519.0562m/z	4.62463	519.056		0	0	0	0	0	2.92775	0	0.356678	0.707782	0	0.151861	0.136108	0.316899	1.55059	0	0	0	237.959	162.953	26.4304	98.2651	6.22073	71.4122	420.16	34.6131	160.963	1.35764	2.39696
1.98_344.0424m/z	1.98012	344.042		0	0	0	0	0	16.1598	0	11.6929	5.85739	2.05011	191.461	2.71055	4.65307	61.3874	0	0	0	0.850717	0	0	0	0	5.89514	2.93718	0	0	32.3959	11.2898
2.40_315.9461n	2.40003	350.915	315.946	0	0.333175	0	0.618312	1.1983	1.18651	0	9.5836	11.5864	8.07774	2.86538	4.66001	3.43391	8.2273	0	1.9335	1.1379	800.266	135.023	169.638	541.645	243.525	210.812	362.462	303.142	314.417	33.8842	26.8205
4.50_365.0688m/z	4.50323	365.069		0	0	0	0	0	11.2198	0	0	0	0.685423	0.982976	0	0	2.85739	0	0	0	309.083	94.899	58.082	167.306	108.927	97.394	117.506	70.1304	59.725	6.28958	0.297987
3.63_201.0237m/z	3.6267	201.024		0	0	0	0	0	0.812302	0	0.735364	0.120845	0	0.0590695	0	0.786649	0	0	0.00685649	0	6.15129	9.94875	13.0497	16.8474	16.5592	6.57466	6.99896	5.65946	3.86132	1.68522	0
4.23_459.0715m/z	4.23257	459.071		0	0	0	0	0	0.0509001	0	0	0	0	0.171075	0.53694	0.686409	0	0	0	0	2.44207	2.23084	4.38345	13.9332	5.21565	1.60814	11.595	9.9579	62.4961	0	0
3.16_146.0300m/z	3.15562	146.03		0	0	0	0	0	0	0	0	0	0	0.542523	0	0	0	0	0	0	3.26203	0.892242	2.59957	1.5227	1.87909	1.50731	3.05917	2.46181	1.04007	0	1.00731
3.08_392.0072n	3.0842	783.016	392.007	0	0	0	0	0	0	0	0	0	0	0	0	0	0	0	0	0	4.06154	1.25514	6.98232	19.2947	0	3.02087	47.2473	3.51114	16.0335	0	0
3.63_776.0806n	3.6267	757.063	776.081	0	0	0	0	0	0.0543338	0	0	0	4.7735	0	0	0	2.03204	0	0	0	20.6242	30.2191	40.3587	120.622	2.87372	32.6149	220.493	11.978	215.222	0	0
2.97_208.9561m/z	2.97065	208.956		0	0.000677227	0.0231145	0.153789	0.902492	1.9153	0.186587	0.0328278	0	0.539877	0.351085	0	0	0.190037	2.04566	0.00281061	0.00447749	34.3407	1.76411	4.50847	17.8563	3.03887	2.03622	2.22266	4.97451	0.532471	0	0
3.78_289.0027m/z	3.78338	289.003		0	0.625825	0.493607	1.58968	0	2.97761	0	1.63142	0	0.442227	0.733319	1.14579	0.43223	0	1.43921	0	0	75.4973	22.5211	58.1741	57.5525	35.0327	26.8492	26.5751	21.9968	32.5415	4.7593	2.56364
3.67_455.0610m/z	3.66955	455.061		0	0	0	0	0	4.47539	0	0	1.10331	1.9084	0.713378	0.148443	0.679871	2.00729	0	0	0	220.033	110.271	74.2691	233.714	89.8974	73.5442	173.781	51.522	102.225	1.12209	0.145555
3.00_452.0619m/z	2.99922	452.062		0	0	0	0	0	0	0	0	0	0	0.0066997	0.148952	0.102339	0.0392948	0	0	0	3.59479	17.9952	1.01084	15.7298	8.26503	4.83817	7.54461	0	3.58632	0	0
3.69_613.0931m/z	3.69125	613.093		0	0	0	0	0	0.275221	0	0	0	0	0	0	0	2.27964	0	0	0	105.105	8.05004	1.10974	30.7922	2.28516	7.70549	74.7418	2.93506	71.0483	0	0
4.00_229.0175m/z	3.99762	229.017		0.0363528	0.51548	0.055223	0.674141	0	3.42211	0.819489	0	0.683662	1.65692	0.524958	0.601655	1.06462	1.23945	0.61588	1.01425	0.29919	7.8986	10.5865	10.0656	20.8256	5.28087	7.96822	28.7147	5.70996	50.5877	2.24604	0
3.64_655.2630m/z	3.64098	655.263		0	0	0	0	0	1.69809	0	0	0	0	0	0	0	0	0	0	0	10.0205	0.586395	6.38202	29.4071	4.38675	6.21896	25.6236	0.330945	4.54139	0	0
3.11_756.0590n	3.10563	755.046	756.059	0	0	0	0	0	2.23323	0	0	0	0	0	0	5.95652	0	0	0	0	76.7006	5.03687	26.976	192.809	10.8426	19.1506	359.326	22.8103	2309.7	0.0170016	0
3.49_375.2164m/z	3.49103	375.216		0	0	0	0	0	0.0040736	0	0	0	0	0	0	0	0	0	0	0	0	14.5479	2.12025	8.73825	7.53275	9.75366	27.4945	0.587891	3.47674	0.0884091	0
4.42_381.3609m/z	4.42467	381.361		0	0	0	0	0	0	0	0	0	0	0	0	0	0	0	0	0	1.27948	2.42646	0	20.7268	2.62892	2.98099	4.75269	3.39894	15.33	0	0
3.56_756.9927m/z	3.5553	756.993		0	0	0	0	0	0	0	0	0	0	0	0	0	0	0	0	0	10.498	0	5.55127	17.9309	0.601473	5.23886	22.7984	1.53049	8.47254	0	0
3.53_739.0229m/z	3.53387	739.023		0	0	0	0	0	0	0	0	0	0	0	0	0	0	0	0	0	25.4211	0	11.4925	105.792	1.44266	12.524	100.406	2.25546	20.147	0	0
3.56_589.0461m/z	3.5553	589.046		0	0	0	0	0	0.00417623	0	0	0	0	0	0	0	0	0	0	0	2.85254	0.699158	1.14496	105.902	2.71445	6.52392	76.4483	2.78866	88.5204	0	0
2.90_527.0305m/z	2.89925	527.03		0	0	0	0	0	3.33805	0	0	0	0	0	0.178447	11.0891	0	0	0	0	50.57	82.675	2.72999	67.9621	35.3224	14.502	41.7364	22.6304	59.7194	0	0
4.20_537.3500m/z	4.19687	537.35		0	0	0	0	0	0	0	0	0	0	0	0	0	0	0	0	0	2.4519	9.69461	0	7.95383	5.00018	3.29791	0.749756	5.3571	2.40112	0	0
4.59_281.0487m/z	4.58892	281.049		0	0	0	0	0	0.0602989	0	0.831299	0	2.03537	0.300293	0.00387629	0.450439	0	0	0	0	68.6655	7.41803	7.31469	37.5328	10.7171	4.937	29.0712	5.31702	24.5407	0.47494	0.303843
0.55_311.1001m/z	0.554567	311.1		0	0	0	0	0	0	0	2.2076	0	1.93322	0	1.17511	0	0	0	0	0	430.677	34.1072	59.6821	28.95	16.0162	26.3376	24.1803	38.3854	88.7641	2.73607	0
1.11_406.9961m/z	1.11015	406.996		0	0	0	0	0	7.40138	0	0	0	0	2.13082	0	0	0	0	0	0	165.592	10.9556	94.74	48.8241	12.3561	6.36523	11.357	14.471	5.81092	23.1746	1.82243
0.43_244.8622m/z	0.433167	244.862		1.17556	1.48258	0	0	0	0	0	0	0	0	0	0	0	0	0.835812	0	0	0	0	0	0	0	0	0	0	0	0	0
3.21_560.9743m/z	3.213	560.974		0	0	0	0	0	0.238531	0	0	0	0	0	0	0	0	0	0	0	7.92767	35.8971	3.43173	51.3327	14.9398	10.792	2.35226	1.82582	0	0	0
3.51_543.0764n	3.50532	542.069	543.076	0	0	0	0	0	0	0	0	0	1.50546	0	0	0.550915	2.62182	0	0	0	70.0206	90.1041	17.431	71.6998	14.4292	9.00251	38.7414	23.8941	12.2965	3.53638	0.25773
3.77_506.0481n	3.7691	505.041	506.048	0	0	0	0	0	6.24124	0	2.88882	1.73233	0.0450935	0.616586	0.41665	5.88206	1.12046	0	0	0	1002.98	43.8208	106.842	1130.11	78.7412	183.754	836.592	122.369	1618.53	0.10426	0
3.54_381.0075m/z	3.54102	381.007		0	0	0	0	0	0	0	0	0	0	0	0	0	0	0	0	0	2.55615	0	4.86901	15.0066	1.08748	7.02436	15.0468	1.66117	1.75362	0	0
2.91_287.8927m/z	2.90638	287.893		2.33339	0	3.20267	0.239931	1.21519	0.0348444	0.926585	0.470252	0.00138244	0.224418	1.19811	1.31433	0	0	0.933248	1.14884	1.70105	2.49379	1.61825	4.03929	8.86324	3.9743	5.58355	5.13774	16.4049	49.3347	0.527442	0
4.06_335.0103m/z	4.06118	335.01		0.143342	0.0218263	0.0665968	2.25913	0.0729845	2.63182	0.583985	0.000880966	0.976944	0	0	0.106198	0.0155808	0.000143534	0.0397346	0.101467	0.416155	185.58	4.40907	8.77272	117.162	6.37157	19.8406	147.369	8.087	233.723	1.09543	0
3.25_160.0451m/z	3.2487	160.045		0	0	0	0	0	1.43082	0	0.851609	0.39147	1.49764	1.19383	2.0395	2.10932	3.3928	0	0	0	495.461	659.721	581.168	467.781	271.964	269.469	585.849	371.26	276.573	7.54006	4.1793
3.38_810.9812m/z	3.37677	810.981		0	0	0	0	0	0	0	0	0	0	0	0	0	0	0	0	0	73.9474	6.7544	4.40799	48.6098	0.946036	15.1869	69.3819	0	76.7767	0	0
2.96_692.0643m/z	2.95637	692.064		0	0	0	0	0	0.659278	0	0.112937	0	0	0	0	0	0	0	0	0	6.84525	31.5347	6.17105	35.086	0	16.1919	40.6312	5.13718	227.205	0	0
3.83_681.0788m/z	3.82623	681.079		0	0	0	0	0	1.36895	0	0	0	0	0	0	0	0	0	0	0	157.693	0.561604	15.291	73.2232	1.58723	1.65852	97.7482	15.1765	182.691	0	0
3.48_679.0237m/z	3.48388	679.024		0	0	0	0	0	0	0	0	0	0	1.77715	0.565936	0	0	0	0	0	101.93	1.23278	2.6236	202.064	3.89285	13.9382	209.905	21.8117	213.025	0	0
3.59_555.9562m/z	3.591	555.956		0	0	0	0	0	0	0	0	0	0	0	0	0	0	0	0	0	4.8667	8.20868	3.94806	4.35281	1.42038	7.22083	1.59497	3.79544	0	0.695229	0
3.70_728.0665n	3.69838	727.052	728.067	0	0	0	0	0.333093	1.11706	0	0.0215262	0	0.653573	0.703152	0.478828	0.90833	0.0508549	0	0	0	968.332	3.55405	76.1595	469.681	14.146	45.2844	507.601	30.4904	842.96	1.36952	0
3.50_313.7033m/z	3.49817	313.703		0	0	0	0	0	0	0	0	0	0	0.901779	0	0	0.312368	0	0	0	4.89745	3.80235	9.65429	16.6929	59.2303	1.85442	40.5308	1.53018	31.108	1.09074	0
3.80_528.9915m/z	3.8048	528.991		0	0	0	0	0	0	0	0	0	0	0	0	0	0	0	0	0	10.7235	0	0.542276	9.40808	2.53712	6.56623	31.373	6.2413	31.6583	0	0
2.95_418.9923m/z	2.94923	418.992		0	0	0	0	0	2.02201	0	0.132729	3.58229	0	0.844986	0	0	0.638301	0	0	0	32.8741	46.4694	47.0056	41.4039	32.8101	30.9431	58.0102	18.9363	48.9109	1.73365	0
1.33_517.8609m/z	1.33153	517.861		0	0	0	0	0	0	0	11.4504	11.45	14.2237	12.4747	13.5384	15.1405	2.96277	0	0	0	0.937252	0	0	1.24013	0	0	0	0	0	0	0
3.51_625.0595m/z	3.50532	625.06		0	0	0	0	0	1.05237	0	0	1.19624	0	0	0	0.0124764	0	0	0	0	140.348	1.133	7.36691	198.356	6.86605	12.5035	185.246	30.7196	637.024	0.959157	0
3.98_592.0477n	3.98333	591.04	592.048	0	0	0	0	0	2.04096	0	0.442817	0	1.26481	0	0.0337141	0.764117	0	0	0	0	34.2507	1.93594	21.8081	404.902	4.07769	75.6658	219.412	17.1189	145.796	0	0
4.40_142.0713m/z	4.39612	142.071		0	0	0	0	0	0	0	0	0	0	0	0	0	0	0	0	0	5.93906	2.11319	32.7223	50.4889	5.43015	0.0690651	19.4309	18.5641	266.291	0	0
3.47_519.2500m/z	3.4696	519.25		0	0	0	0	0	0	0	0	0	0	0	0	0	0	0	0	0	18.202	0	1.51784	20.0004	1.46542	3.86279	9.25504	4.89718	24.1876	0.931308	0
3.63_375.2160m/z	3.6267	375.216		0	0	0	0	0	0.0339856	0	0	0	0	0	0	0	0	0	0	0	8.10395	0	1.16787	3.11655	0.56815	2.50583	15.3389	4.60156	6.82213	0	0
3.08_806.0032m/z	3.0842	806.003		0	0.0480012	0	0	0.0720308	0	2.4777	0	0	0	0	0	0	0	0.00787294	1.64306	2.61877	3.16357	0.938118	24.3269	39.899	0	16.3388	388.063	0.558289	108.137	0	0
3.13_496.0646n	3.12705	477.047	496.065	0	0	0	0	0	12.1326	0	0	1.79281	1.61567	1.05785	0.573287	0	1.61428	0	0	0	309.397	1828.78	51.7448	1649.41	331.444	236.043	245.292	182.948	636.623	3.69847	0.648715
2.40_387.8818m/z	2.40003	387.882		13.1636	15.2109	7.58557	14.5464	6.31356	11.3826	6.25732	0	3.56449	0.661857	1.62756	2.83797	0	2.28575	7.14239	15.0488	1.85459	47.5868	19.9018	27.206	41.7169	38.3116	24.6602	77.1488	87.7221	466.42	1.70857	0.582629
3.66_708.0694n	3.65527	707.062	708.069	0	0	0	0	0	0.584301	0	7.48749	0.486061	33.5117	1.42415	0	2.04727	4.82717	0	0	0	3142.97	116.31	527.458	4337.28	257.525	786.406	3135.23	330.21	7878.97	0	0
3.75_592.1427n	3.74767	629.066	592.143	0	0	0	0	0	4.39869	0	0.790339	0	0	0	0.944697	4.23554	0.391266	0	0	0	696.836	19.1727	38.6815	282.729	20.641	147.851	1098.36	49.8622	535.123	1.5916	0
4.25_612.0749n	4.24685	657.085	612.075	0	0	0	0	0	0	0	0.208066	0	0	0	0	0	0	0	0	0	28.1696	47.4787	15.1967	52.0396	19.8966	1.3107	84.9471	0	2.76344	0.021585	0
3.41_376.0054m/z	3.40533	376.005		0	0	0	0	0	1.42282	0	0	0	0.450676	0	0	0.0528973	0.0889092	0	0	0	50.8366	0	26.3305	199.405	7.06805	32.959	91.247	22.0864	170.91	0.1384	0
4.37_375.2764m/z	4.36825	375.276		0.137044	0.182934	0.853413	0	0.0536523	4.57043	0.362411	0.792459	0.728849	2.32861	2.18585	3.40485	1.40231	2.75923	0.0384171	0.155139	0	1772.8	663.57	216.583	1675.83	574.042	428.261	452.148	796.681	1249.5	0.79351	0.343956
3.61_540.0521n	3.60528	539.045	540.052	0	0	0	0	0	17.1615	0	1.16435	0	3.39467	3.19285	0	0	1.59694	0	0	0	895.096	97.7614	236.301	848.169	218.87	160.109	289.597	264.898	394.752	0.29978	1.16727
4.10_420.1535n	4.09688	419.146	420.153	9.31695	5.56226	0	101.127	14.4683	318.865	14.1038	27.448	10.3053	70.8014	62.312	140.331	93.4768	168.187	8.23964	13.5159	10.6453	100.43	51.542	78.6163	235.804	258.098	134.504	53.6016	114.626	35.1464	32.0542	37.4137
2.36_407.9118m/z	2.3579	407.912		0.245507	0.0384686	0	0.0273376	0.0286228	4.3687	0	1.44452	1.6398	0	0	1.98441	0	0	0	0.0204227	0.00376802	8.81028	116.717	55.8095	46.9349	68.6478	106.607	76.2398	68.9567	88.7925	24.1779	9.108
3.01_483.0568m/z	3.0135	483.057		0	0	0	0	0	6.80008	0	0.00253351	1.65037	0	0	2.55814	0	0.601284	0	0	0	57.9241	151.776	38.5876	86.0924	28.1629	26.8144	27.727	26.7174	32.5928	0	0.267724
1.33_466.9229m/z	1.33153	466.923		0	0	0	0	0	0	0	4.37694	10.376	4.51869	10.2964	7.60354	7.22524	13.3026	0	0	0	0	0	0	0	0	0	0	0	0	6.8092	0
6.79_559.0309m/z	6.79163	559.031		101.234	78.0623	70.4861	62.2611	78.593	72.6982	91.6381	20.3401	27.3431	23.3941	24.7041	15.4638	14.574	44.5781	78.3919	63.0514	73.5605	52.134	13.225	1.22836	11.3439	14.5538	16.8145	7.49008	29.5278	4.75228	15.5602	0
3.47_476.0363n	3.4696	475.029	476.036	0	0	0	0	0	12.8925	0	5.0936	0.595661	3.5746	1.71338	4.75165	0	2.05514	0	0	0	3091.28	1104.44	930.557	2757.53	1252.57	1159.06	2161.17	711.629	1661.79	6.44544	0.958417
3.01_311.8848m/z	3.00637	311.885		1.36732	2.19746	1.41488	0.760391	0.24342	5.7753	5.19818	0	0	0	0	0	1.20633	0	2.07218	0.00861474	2.09226	1.99496	39.0197	51.4282	18.4937	44.5728	32.3895	43.7992	74.8481	162.187	0	2.38021
3.76_741.2030m/z	3.76195	741.203		0	0	0	0	0	0	0	0	0	0	0	0	0	0	0	0	0	14.794	1.33301	1.09807	41.9856	0	7.37916	36.5302	3.41891	42.4625	0	0
4.18_558.1215n	4.17543	595.086	558.122	0	0	0	0	0	3.47124	0	0	0	0.738853	4.38813	0.297586	0	2.47982	0	0	0	160.004	18.0544	15.3625	118.977	26.4195	67.1449	345.417	25.5515	463.817	0.184661	0
0.74_125.0293m/z	0.739533	125.029		0.579033	0.73056	0	0	0	2.34468	0.433238	1.54312	1.56348	0.856548	0.368801	0	1.25038	0	0	0	0.45717	151.559	115.456	58.824	215.434	64.4237	45.2488	69.6865	77.7465	207.485	1.07106	1.03781
3.22_484.0664n	3.22013	505.041	484.066	0	0	0	0	0	5.30218	0	0.461752	0.663219	1.54296	1.43785	4.74414	20.7153	0.70752	0	0	0	699.785	2130.21	349.021	4467.03	794.603	1136.75	2097.91	520.304	1812.27	2.84426	0.355035
3.82_334.9004m/z	3.81908	334.9		0.0102336	0.209135	0	0	0	0	0	2.19246	0.482435	0	0.368841	0.751423	0.419081	2.21872	0	0	0	30.815	120.778	28.5165	82.2266	172.927	101.073	170.8	329.308	214.364	0.171734	2.06153
5.27_494.1819m/z	5.27307	494.182		0	0	0	0	0	4.69373	0	0	0.110627	0	0.363283	0	0	0	0	0	0	14.1533	5.03785	11.6963	70.8267	70.6649	5.61075	26.5093	49.6029	0.684014	3.09448	2.62113
2.98_528.0917m/z	2.9778	528.092		0	0	0	0	0	0.658081	0	0	0	0	0	0	0	0.00829268	0	0	0	0	2.52441	18.6531	9.51466	14.5973	10.1857	30.1409	13.2114	56.0728	1.36255	0
3.58_501.0451m/z	3.57672	501.045		0	0	0	0	0	2.30481	0	0	0.28463	0	0.199977	0.159402	0.0467009	0	0	0	0	3.42537	5.17734	3.42288	12.0571	1.70354	7.02808	16.2602	1.36365	1.28941	0	0.0215739
3.11_504.0330n	3.10563	503.026	504.033	0	0	0	0	0	25.9072	0	0.388571	1.19379	1.57654	6.22968	2.89811	4.05885	3.06244	0	0	0	6080.39	1263.07	1645.21	6157.49	1915.42	2123.71	5474.2	1307.19	6372.19	8.78132	0.686635
3.51_414.1885m/z	3.50532	414.189		0	0	0	0	0	0	0	0	0	0	0	2.63168	0	0	0	0	0	5.58641	7.18539	1.54651	4.62065	5.30102	1.25267	2.28681	1.7341	9.23935	0	0
1.00_109.0341m/z	0.9966	109.034		0	0	0	0	0	0	0	0	1.01984	0	0	0	0	0	0	0	0	31.0646	20.7835	3.44122	23.6157	9.09667	0.716293	7.47572	0.515537	70.846	0	0
3.16_356.0326m/z	3.15562	356.033		0	0	0	0	0	0	0	0	0	0	0	0	0	0	0	0	0	0.765681	2.30301	1.59915	11.3858	0	5.22307	15.7007	2.37635	10.0372	0	0
3.75_295.0643m/z	3.75482	295.064		0	0	1.73842	0	0.177954	37.0846	0	11.8991	8.92227	18.6553	17.9475	10.3912	16.8337	17.2743	0	1.9766	2.52834	6392.36	3708.66	4137.75	7912.82	2403.74	3606.98	9657.55	2563.43	6408.19	15.0704	5.24416
2.73_163.0078m/z	2.73497	163.008		0	0.128091	0	0	0.0567509	1.66181	0.00363248	4.50115	0.711805	0.69621	1.00895	1.18915	1.16191	0.584844	0.26995	0.0401499	0.764656	112.023	25.99	14.0606	149.744	12.574	31.3038	69.8083	85.1026	166.695	11.4613	0.209122
2.35_546.9822m/z	2.35075	546.982		0	0	0	0	0	0	0	0	0	0	0	0	0	0	0	0	0	2.75831	7.40906	3.42825	1.71135	4.11284	3.10059	5.11972	1.02269	0	0.891772	0
3.48_616.0824n	3.48388	637.06	616.082	0	0	0	0	0	0.65619	0	0.853909	0	3.07209	2.22836	0.721318	7.12127	0	0	0	0	194.272	768.096	33.2277	812.882	120.287	116.781	161.195	116.792	195.5	0.861745	0.389933
3.49_516.9914m/z	3.49103	516.991		0	0	0	0	0	0	0	0	0	0	0	0	0	0	0	0	0	0.65524	31.1074	5.70711	3.5948	34.3321	23.237	4.65247	7.47959	0.498337	0	0.306038
3.36_333.0337m/z	3.36318	333.034		0	0	0.0586639	0	0	2.66189	0	2.60827	3.43e-06	4.00858	0.329409	2.54425	0.967228	0.372655	0	0	0	457.726	114.465	207.565	920.585	60.0461	184.157	773.642	132.441	598.663	4.18788	1.45972
3.15_229.0187m/z	3.14848	229.019		0	0.136007	0.320123	0.265582	0.697876	17.8809	0.0308825	0.0481578	4.84416	7.13451	5.34886	3.09924	6.36246	1.45261	2.00758	0	1.78827	155.317	105.947	73.0759	271.941	101.697	103.892	162.588	98.9009	279.378	17.6942	1.30836
3.51_512.9282m/z	3.51245	512.928		0	0	0	0	0	0	0	0	0	0	0	0	0	0	0	0	0	5.58629	5.41972	5.94984	0.658569	2.4165	4.01658	2.32957	4.68641	0	0.182504	0
3.68_479.0272m/z	3.6767	479.027		0	0	0	0	0	18.5064	0	1.3139	1.85315	0	0.336929	1.84833	0	2.06973	0	0	0	427.986	137.998	99.7758	693.601	164.153	291.628	558.089	153.454	395.116	1.71838	1.25928
3.85_722.0579n	3.8548	360.022	722.058	0	0	0	0	0	1.9818	0	2.47488	0	0	0.943139	0	0.734745	0	0	0	0	73.826	19.1531	20.3553	171.502	4.47601	93.2098	461.228	11.5894	483.811	0.617417	0.15056
3.64_673.0548m/z	3.64098	673.055		0	0	0	0	0	0.00566925	0	11.6807	0	0.539246	0	0	14.4683	0	0	0	0	303.893	35.5827	57.863	389.494	55.6995	98.1444	563.181	34.5509	1751.01	0.418693	0
3.63_626.0667n	3.6267	625.059	626.067	0	0	0	0	0	8.50649	0	0.690908	1.35061	1.0705	0.289726	0	14.301	0.192253	0	0	0	1188.9	150.681	223.746	1010.79	164.824	255.955	1405.84	146.648	2818.77	2.41721	3.65743
4.06_590.0902n	4.06118	294.038	590.09	0	0	0	0	0	19.5652	0	1.4269	0.365938	1.17151	1.78064	0.402994	0.0804476	1.60186	0	0.350482	0	5072.1	12.7276	311.501	2384.22	87.2788	324.018	3489.33	135.048	5615.34	3.74764	1.14819
0.58_125.0294m/z	0.583133	125.029		0	0	0.28096	0.214966	0	1.92026	0	0	0.605762	0.517035	0.762207	1.59216	1.82414	0.857201	0	0.133405	0	109.367	81.4452	51.1821	129.951	68.9764	34.6294	39.7611	59.9288	135.384	1.78729	2.63548
4.86_544.1422m/z	4.85958	544.142		0	0	0	0	0	1.12951	0	0	0	0	0	1.79446	0	0	0	0	0	1.11324	4.65009	8.27493	37.7022	19.2971	2.66607	3.58353	13.0544	21.5783	0.00655817	0
4.32_684.0800n	4.31827	341.033	684.08	0	0	0	0	0	1.35879	0	0.36308	0.709286	0.11399	0.493387	0.535514	0.0337427	0.501813	0	0.691463	0	523.874	5.92441	18.3167	94.0513	3.4299	8.51198	209.016	19.3865	1400.53	3.11502	0.00688016
1.33_449.9486m/z	1.33153	449.949		0	0	0	0	0	0	0	11.1365	2.59497	2.08702	3.13802	2.43332	3.16458	9.23463	0	0	0	0	0	0	0	0	0	0	0	0	2.30336	0
3.46_675.0369m/z	3.46247	675.037		0	0	0	0	0	0	0	0	0	0	0	0	0	0	0	0	0	15.4929	5.25205	0	71.7827	2.65316	8.02634	60.3832	2.42279	211.566	0	0
3.23_490.0433n	3.22728	471.026	490.043	0	0	0	0	0	8.12162	0	1.08699	0.684535	3.19012	1.43654	0.00331636	0.368911	2.50206	0	0	0	191.137	47.369	19.9199	362.232	49.4084	81.9879	134.298	101.428	261.076	0	0.0824926
3.16_481.0390m/z	3.15562	481.039		0	0	0	0	0	7.81537	0	2.08863	0.411301	1.07986	3.55348	0.0791481	0	1.67291	0	0	0	546.53	69.0588	66.8468	458.874	163.384	182.386	479.283	225.872	314.743	6.68768	1.72381
3.88_463.1376m/z	3.87622	463.138		0	0	0	0	0	11.1198	0	0	0	0	1.96302	0	1.54139	0	0	0	0	49.2963	28.4672	12.237	65.6365	25.1641	30.4279	67.3747	17.3187	51.263	2.13269	1.58546
3.33_699.0572m/z	3.3344	699.057		0	0	0	0	0	0	0	0	0	0	0	0	0	0	0	0	0	2.39432	6.62424	0	66.5848	16.3496	5.87348	131.044	2.96501	78.8669	0	0
0.80_208.0038m/z	0.79665	208.004		0	0.224686	0.00935051	0	0.355791	1.03562	0.0312284	0.681656	3.31726	0.234487	4.18614	0.0702728	0.619903	1.78743	0.173788	0.903312	0.363842	110.271	8.10354	46.3406	38.315	27.2801	15.4857	17.848	11.4391	19.5934	6.68421	0.326073
3.06_282.9918m/z	3.06278	282.992		0	0	0	0	0	0.0400748	0	0	0	0	2.07031	0	0	0	0	0	0	13.9614	2.57959	0.668127	17.7609	8.01986	14.559	9.8362	2.42416	12.6719	2.26542	0
2.98_205.0116n	2.98493	455.026	205.012	0.606406	0	0	0	0.0138911	4.7267	0.235583	0.646791	0	1.17783	0	0	0	1.02827	0	0.483711	0	37.7832	25.6657	4.79368	63.5557	21.2481	15.7202	26.2226	8.86549	45.3384	2.72116	0
2.81_328.9102m/z	2.80638	328.91		0	0	0	0	0	0	0	0	0	1.10744	0	0	0	0.566541	0	0	0	20.4037	12.7673	8.97099	31.0699	10.3391	16.6944	34.2943	14.9347	0	0.0579679	0
4.09_291.0113m/z	4.08975	291.011		0	0	0	0	1.64117	1.89136	0	0	0	0	0.458282	0	0.577362	0	0	0	0.528687	1.42989	2.58562	8.48642	14.6381	4.32616	8.78273	18.724	3.68097	3.16779	7.03383	1.14722
1.27_239.0317m/z	1.2744	239.032		0.261638	0.337967	0	0.413223	0.560481	2.86273	0.287665	0	1.14156	0	2.92308	0.654581	0	0	0	0.634855	0.430201	50.9371	25.3813	10.5641	44.1788	5.25481	15.995	19.129	6.23156	7.19755	5.98736	1.32105
8.61_960.6435m/z	8.60958	960.643		5.47174	5.87404	14.5708	1.80887	0	5.17312	3.71968	0	0	0	0	0	0	0	0	0	9.63036	0	0	0	0	0	0	0	0	0	0	1.82387
4.07_470.3031n	4.06832	469.295	470.303	0	0	0	0	0	0	0	0	0	0	0	0.653582	0	0	0	0	0	7.50545	5.58166	0	12.8217	6.68862	24.808	9.20745	4.25549	10.6681	0.839721	0
3.73_476.0928n	3.7334	497.067	476.093	0	0	0	0	0	4.27291	0	0	0.386393	1.78012	0.854263	1.58476	0	4.76126	0	0	0	485.517	117.248	53.7489	369.702	65.9129	92.652	177.573	72.9692	215.958	0.332137	1.65023
3.29_324.0277m/z	3.29155	324.028		0	0	0	0	0	0	0	0	0	0	0	0.00660296	0	0	0	0	0	7.91604	3.55285	10.118	59.2049	1.88736	20.6744	84.8937	0	139.357	0.262013	0
2.96_153.0239m/z	2.96352	153.024		2.8503	1.27327	1.68141	1.62544	1.50384	8.60585	2.41093	9.1694	4.91373	6.80306	8.7805	9.19535	6.36923	2.49808	1.54679	2.64869	0.0701981	2402.86	1708.97	1120.8	2950.95	1464.97	1493.79	1905.47	1703.57	1213.81	10.9509	0.785631
3.11_375.0138m/z	3.10563	375.014		0	0	0	0	0	1.95571	0	0	0	0	0	0	0	0	0	0	0	7.36599	3.13623	7.25178	12.9364	0	4.59643	32.3488	2.32474	18.8114	0	0
3.59_367.2102m/z	3.591	367.21		0	0	0	0	0	3.65333	0	0	0.256282	2.50987	1.6212	1.90909	1.0683	0.205523	0	0	0	146.035	97.8791	71.7267	160.753	64.0655	104.936	119.517	41.4245	84.3199	2.98884	2.63618
2.32_407.0635m/z	2.31505	407.063		0	0	0	0	0	1.38341	0	0.120114	2.2617	0.780624	0.845041	0	1.28412	0	0	0	0	71.5976	9.75336	32.6245	135.581	40.2548	53.2119	75.8168	26.3765	224.691	2.62748	0
0.47_621.6092m/z	0.468867	621.609		3.71576	9.54621	3.52973	3.38621	3.17565	0	8.86375	0	0	0	0	0	0	0	0	0	1.57722	0	0	0	0	0	0	0	0	0	0	0
3.68_550.1091n	3.68383	595.085	550.109	0	0	0	0	0	9.7999	0	0.089331	0	1.44785	0.131873	2.06042	0.0111651	2.22275	0	0	0	109.068	327.109	13.9761	333.785	36.6482	23.9715	97.6895	9.27212	56.2306	0	0
3.53_696.0672n	3.53387	695.06	696.067	0	0	0	0	0	5.86924	0	5.42311	7.62126	50.0877	7.25852	0.59083	1.99584	14.8526	0	0	0	21793.4	4904.67	7231.79	38580.5	7276.19	8887.62	28523.6	7215.74	17806.8	2.29584	1.51318
4.40_229.0545m/z	4.39612	229.054		0	0	0	0	0	0.626934	0	0	0	3.91229	0.459335	0	1.52707	0	0.525734	0.892746	0.938637	7.20213	0.838854	1.43502	28.4913	2.77018	6.56718	14.412	0.294144	2.92223	1.5178	0.597939
3.68_597.1011m/z	3.6767	597.101		0	0	0	0	0	0.837064	0	0.410959	0	1.01223	0.39397	0.83893	1.39293	1.44332	0	0	0	187.472	581.397	29.8841	587.009	74.238	18.3216	30.3105	41.7183	11.3436	1.04936	0
3.48_157.1213m/z	3.48388	157.121		0	0	0	0	0	0	0	0	0	0	0	0	0	0	0	0	0	0	12.4305	11.5128	5.54563	1.40231	1.68424	6.19982	9.0002	0.761429	0	0
4.35_184.0814m/z	4.35397	184.081		0	0	0	0	0	0	0	0	0	0	0	0	0	0	0	0	0	4.09257	1.05814	3.54129	27.9065	7.31507	2.7653	9.23482	0.468315	0	0	0
3.79_287.0228m/z	3.79052	287.023		1.52382	5.92782	14.4638	1.56044	63.1419	13.9658	2.30885	5.49542	0.0990807	2.20001	5.50545	2.63108	4.18658	2.77358	0	58.7781	3.39265	815.027	868.998	1266.09	1012.42	1159.07	1388.26	639.694	799.659	429.403	18.6971	3.78622
2.40_348.9402n	2.40003	385.884	348.94	0.350505	0	0	0.033668	0	2.74034	0.193886	0.299228	1.26895	0	1.52519	2.62292	0	0.321176	0	0	0	31.2551	28.0006	49.3869	68.9021	61.5141	33.8889	110.891	100.587	39.1909	10.9596	11.0209
3.57_211.1019m/z	3.56958	211.102		0	0	0	0	0	2.59662	0	0.269775	0	0.661552	0	0	0	0	0	0	0	14.655	3.104	1.60706	17.9802	1.46076	4.02942	6.8996	4.36468	4.87754	2.2878	0.374667
4.45_310.0745m/z	4.4461	310.074		0	0.0654408	0	0	0	5.28682	0	0.937598	0.0347083	0.00943996	0.512427	1.6918	0.0974532	0	0	0	0	28.0425	38.2017	44.9597	84.9354	29.7589	11.662	87.0179	28.9352	18.3052	0.159614	2.20721
3.09_438.9832m/z	3.09135	438.983		0	0	0	0	0	0.00106787	0	0	0	0	0	0	0	0	0	0	0	68.9485	1.5287	23.5334	18.4002	1.09061	10.0983	85.2062	0	6.57847	0	0
3.86_678.1877n	3.86193	677.18	678.188	0	0	0	0	0	5.52081	0	0	0	0	0	0	0	1.56984	0	0	0	176.237	2.06298	6.49481	167.727	5.5125	12.7751	234.54	10.2717	629.507	0	0
2.44_153.1273m/z	2.43575	153.127		0	0	0	0	0	0	0	0	0	0	0	0	0	0	0	0	0	46.7115	0	1.56748	5.84897	0.608473	1.47033	4.65483	2.18173	4.92556	0	0
4.16_495.0542m/z	4.16115	495.054		0	0	0	0	0	0.175237	0	0	0.000494599	0	0	0	0	0	0	0	0	14.8816	1.89596	6.81627	12.9836	0.488607	1.39872	3.89313	0	7.7079	0	0
3.11_459.0363m/z	3.10563	459.036		0	0	0	0	0	21.6212	0	1.70399	1.86184	4.66322	4.93982	0	0.283911	0.00568085	0	0	0	1197.49	252.202	307.027	1462.91	383.209	387.572	1365.59	224.783	1458.54	5.04659	1.35707
3.75_558.0871n	3.74767	603.055	558.087	0	0	0	0	0	0.475514	0	0	0.720345	0.31401	0	0	0.6004	0	0	0	0	40.6221	2.40869	4.86537	36.9934	1.15955	19.8845	187.395	5.66708	200.987	0	0
4.87_589.3352m/z	4.86672	589.335		0	0	0	0	0	0	0	0	0	0	0	0	0	0	0	0	0	8.62216	0	17.6173	2.82181	2.64449	16.0784	1.62305	19.1875	38.269	0	0
4.32_562.0729n	4.31827	561.066	562.073	0	0	0	0	0	4.49686	0	0.0239658	2.86195	0	1.40525	3.22228	0.892468	0	0	0	0	740.302	15.7132	96.2609	610.286	19.7607	93.0012	425.445	105.876	2267.71	0.581951	0
3.49_236.0741n	3.49103	257.049	236.074	6.81819	0.0036077	7.60507	4.66276	10.0131	52.5092	2.95841	5.53904	7.7944	13.5058	7.2319	11.3671	11.9379	8.87488	4.1733	7.43055	2.23618	558.08	175.362	172.504	688.515	303.284	335.756	233.138	412.786	318.229	29.6182	4.18652
0.79_227.9637n	0.789517	226.956	227.964	2.63044	1.53682	0.0293919	0.281266	1.79315	2.19989	0.537674	0	0	0	0	0	0	0	0.432106	1.58344	2.08332	30.0625	1.30644	9.41578	7.96731	3.57598	1.24626	0	3.99852	42.3132	0	0
3.67_245.0133m/z	3.66955	245.013		1.55883	0	0.45615	0	0	4.63219	0.940239	0	0.335092	0	0.126738	0	0	0	0	0	0	33.8963	22.5128	7.50384	33.3763	9.38569	20.0229	37.9582	8.87138	26.3257	0.964923	0.0341621
2.93_496.0639n	2.9278	495.057	496.064	0	0	0	0	0	3.03804	0	2.76426	0	0	2.88558	1.2265	3.06581	0	0	0	0	186.754	124.191	11.8935	604.32	115.144	241.449	337.367	199.894	148.691	0.748434	1.39202
4.77_562.3856n	4.77388	607.383	562.386	0	0	0	0	0	0.713704	0	0	0	0	0	0	0	0	0	0	0	426.773	24.709	1.75705	185.189	49.6104	1.81641	0	26.5521	40.7237	0	0
2.88_549.0292m/z	2.88497	549.029		0	0	0	0	0	0	0	0	0.198042	0	0	0	0	0	0	0	0	2.02067	3.22025	2.77203	53.529	0	5.88358	7.93327	1.63181	16.58	0	0
2.40_123.0126m/z	2.40003	123.013		0	0	0.03988	0	0	0.193825	0	0	0	0	0	0.177563	0	0	0	0	0	37.7664	1.78631	0.990901	15.403	1.12146	1.22654	6.2606	0.425662	1.25508	0.608438	0
3.39_613.0953m/z	3.39105	613.095		0	0	0	0	0	0	0	0	0	1.07514	0	0	0	0	0	0	0	69.6736	359.058	0	318.142	37.3731	8.86925	20.0891	12.0518	5.93091	0	0
3.13_338.0213m/z	3.1342	338.021		0	0	0	0	0	0	0	0	0	0	0	0	0	0	0	0	0	17.5463	0.674221	3.36175	14.7913	0	2.63398	23.2678	1.41693	10.5839	0.597789	0
0.40_849.5796m/z	0.4046	849.58		15.6127	17.7725	6.97824	11.1039	0	0	3.51963	0	0	0	0	0	0	0	2.97963	2.20828	6.33595	0	0	0	0	0	0	0	0	0	0	0
3.86_563.0456m/z	3.86193	563.046		0	0	0	0	0	0	0	0	0.0529103	0.132079	0	0	0.00370088	0.0217119	0	0	0	12.7304	0	2.52674	49.5961	1.08012	12.817	25.982	4.82043	96.9907	0	0
3.95_516.0678n	3.94763	561.068	516.068	0	0	0	0	0	16.0091	0	1.89009	0.870014	2.5359	3.77743	2.61719	2.2043	3.66012	0	0	0	2391.53	217.986	558.457	5105.42	417.506	1252.88	2232.11	1002.16	4005.75	1.65136	0.787236
2.69_317.8949m/z	2.68568	317.895		0.493853	1.30657	0.503799	0.0736282	0	0.551627	0.449726	1.27754	1.16102	2.5905	4.3638	0	0	2.39369	1.09095	0.953433	1.46143	3.11635	19.4941	20.3416	4.13164	12.4726	25.464	16.4522	42.6369	58.6252	12.5152	9.25795
3.53_736.0170m/z	3.53387	736.017		0	0	0	0.0811539	0	0	0	0	0	0	0	0	0	0	0	0	0.00894754	16.0334	1.38892	4.92978	74.95	0.977722	13.0106	68.2557	0	16.8342	0	0
2.12_295.8802m/z	2.1151	295.88		6.23441	6.8668	15.3054	9.59058	13.2344	13.3771	11.7438	110.097	39.5924	52.3343	3.97255	96.5172	120.982	45.3614	9.10593	17.6897	3.09934	11.1532	56.0507	18.2556	78.4163	78.4838	45.8111	47.756	330.098	264.445	0.314501	0.592319
4.19_599.0680n	4.18972	598.061	599.068	0	0	0	0	0	4.15734	0	0	0.0742698	0	0	0	0.700623	0	0	0	0	9.52656	6.74574	2.19882	19.7818	48.511	5.96565	21.5575	1.44275	6.68574	0.641765	1.83969
3.78_268.0407m/z	3.77623	268.041		0	0	0	0	0	0	0	0	0.301422	0	0	0	0	0	0	0	0	5.37735	1.61148	1.09467	38.0704	3.25697	5.06026	97.4657	0.930038	108.779	0.447273	0
2.98_773.0505m/z	2.98493	773.051		0	0	0	0	0	1.17296	0	0	0	0	0	0	0	0	0	0	0	14.7863	0	5.70285	85.6645	2.20215	8.97485	113.272	7.07504	138.77	0	0
3.28_495.0524m/z	3.27727	495.052		0	0	0	0	0	2.27687	0	1.54708	0	0	0	0	1.7496	0	0	0	0	109.11	6.33367	5.30159	175.612	8.23621	11.271	21.7433	22.1966	71.314	1.9258	0
0.49_168.9877m/z	0.4903	168.988		52.4133	39.0691	18.5257	44.024	59.8836	5.56619	49.3767	2.04629	0.346252	1.47464	1.32831	2.08941	5.04073	0.482483	16.775	28.2537	6.69929	17.8195	5.45839	1.99541	5.83801	2.18536	1.28573	1.81871	6.28123	3.59374	0	0
3.13_372.8991n	3.12705	371.892	372.899	0	0.0184453	0	0	0.138276	0	0	0.762268	0	1.59996	8.45233	0	0	8.91547	0	0	0	12.8588	86.9864	85.9775	110.765	82.9292	128.751	273.89	136.282	705.742	0.0147859	0
2.85_540.0528n	2.84925	539.045	540.053	0	0	0	0	0	0	0	0.807191	0	0	0	0	0	0	0	0	0	182.939	1.99467	0.0368461	486.165	39.1316	45.3658	38.438	82.1042	42.8764	1.64575	0
4.72_432.3201n	4.71675	431.313	432.32	0	0	0	0	0	1.14121	0	0	0	0	0	0	0.00818916	0	0	0	0	7.53839	2.66939	0	10.9593	2.6127	1.65129	1.80856	2.17224	15.8472	0	0
3.26_121.3353m/z	3.25585	121.335		0	0	0	0	0	0	0	0.559695	0	0	1.71518	0	0	0.353569	0	0	0	8.0714	6.45614	6.77697	11.5551	7.2748	6.45073	9.17669	0.690292	3.42764	0.391991	0
4.32_561.2674m/z	4.31827	561.267		0	0	0	0	0	0	0	0	0	1.75691	0	0	0.393732	0.00493762	0	0	0	19.5245	1.51079	1.14306	17.0405	1.57936	6.72198	9.35129	4.60373	79.2669	0	0
3.06_204.0139n	3.06278	184.996	204.014	0.276989	0.617813	0.575854	2.11836	1.56909	18.0048	0.38408	4.10824	0	3.45531	0.615838	1.54871	1.32937	0	0.561562	0.0915823	0.313996	688.285	577.44	140.922	597.118	456.913	183.389	168.411	206.849	67.5869	2.89825	0
2.51_436.1583n	2.50715	473.109	436.158	0	0	0	0	0	2.66832	0	1.89134	0	0.0689571	0	0	8.71513	6.6301	0	0	0	757.766	172.291	72.3395	565.828	238.831	170.661	215.05	195.613	466.175	18.8478	0
3.47_520.0592n	3.4696	519.052	520.059	0	0	0	0	0	5.35875	0	0.883713	1.56671	2.23003	5.37325	3.90531	4.33571	0	0	0	0	1661.32	191.026	377.173	1879.88	406.118	507.221	985.264	502.609	1407.24	7.6852	7.99067
4.96_495.2743m/z	4.95955	495.274		0	0	0	0	0	0	0	0	0	0	0	0	0	0	0	0	0	24.1327	0	31.1409	2.02446	7.48496	39.6933	54.8644	155.13	332.448	0.656851	0
3.83_533.0374m/z	3.82623	533.037		0	0	0	0	0	3.96397	0	1.98926	0	0	0.10284	2.09714	1.15701	0	0	0	0	42.3141	11.4322	20.0249	117.957	20.5557	25.1299	53.5933	31.8207	83.3838	1.50182	0
3.56_378.9328n	3.56243	413.902	378.933	0	0	0.901387	0	1.0126	3.63499	0.000905618	1.53641	0	0.402266	0.0347121	2.02917	0.807252	0	2.89681	0.335614	0.00165328	2.30029	167.401	59.1901	23.8499	78.3315	57.4365	31.3478	67.1591	4.41584	1.97292	1.99504
3.73_313.0261m/z	3.7334	313.026		0	0	0	0	0	0.392731	0	0.189396	0.0169038	0.383693	2.07088	0.953723	1.07865	0	0	0	0	52.7302	8.95578	21.3926	31.6677	11.751	39.0516	106.892	3.30508	125.596	0.618181	0.477035
2.78_464.0624m/z	2.78495	464.062		0	0	0	0	0	2.78837	0	0.838181	0	0	1.26951	0	0.0534952	0	0	0	0	1.97133	21.9483	12.2242	16.5179	15.3724	11.7828	13.3498	5.09154	24.0542	0.602095	0
3.73_531.0198m/z	3.7334	531.02		0	0	0	0	0	1.62505	0	0	0	0.0211354	0	0	0	0	0	0	0	52.9745	1.32935	0	23.6409	2.70905	6.23173	14.8709	6.67694	33.6073	0	0
3.10_368.4967m/z	3.09848	368.497		0	0	0	0	0	0	0	0	0	0	0	0	0	0	0	0	0	5.21704	1.02355	12.6145	16.7595	0	3.32369	30.5233	1.25844	58.7467	0	0
3.21_513.0309m/z	3.20585	513.031		0	0	0	0	0	18.0062	0	0.552364	4.48047	1.46777	3.90135	0	6.18785	0.000146045	0	0	0	948.199	429.147	178.915	1037.83	395.492	430.578	595.228	256.394	772.401	4.85891	0
2.89_226.9235m/z	2.8921	226.924		0	0.672495	0	1.83712	0	4.91105	0.112759	0	0	2.68905	3.72183	0	0	3.39138	0.409781	0.390786	0.857944	74.8152	2.09286	14.3107	17.7813	5.66584	10.087	17.3264	13.2964	16.4701	0	0
3.73_649.2763m/z	3.7334	649.276		0	0	0	0	0	0	0	0	0	0	0	0	0	0	0	0	0	41.1392	0.760608	1.83132	59.778	0.891174	20.568	572.933	4.30143	885.947	0	0
4.46_555.2951m/z	4.46038	555.295		0	0	0	0	0	4.14257	0	0	1.56766	0	1.61753	2.0644	1.82669	0	0	0	0	84.0141	20.8946	263.692	28.538	30.6671	366.651	119.245	301.735	409.213	0.995117	0
3.75_373.2200m/z	3.74767	373.22		0	0	0	0	0	0	0	0	0	0	0	0	0	0	0	0	0	0.135352	13.9375	6.52753	8.35938	0	4.53981	11.3136	6.43716	12.5228	0	0
3.73_583.0795m/z	3.7334	583.08		0	0	0	0	0	3.82626	0	2.54509	0.420991	2.36587	2.21824	0.00673048	0.580387	1.80124	0	0	0	608.92	59.9833	55.3879	241.206	73.1727	133.143	602.022	51.8432	561.905	1.11279	0.925861
3.81_508.0595m/z	3.81195	508.06		0	0	0	0	0	0.0196423	0	0	0.342201	0	0.124969	0.172333	0.402173	1.96867	0	0	0	122.476	2.25676	3.72455	26.6776	12.7296	3.26397	45.4199	1.79852	118.415	0	0
4.11_533.0678m/z	4.11117	533.068		0	0	0	0	0	0.869871	0	2.30231	0.393034	1.15002	0	1.59881	0.0133908	0.0815765	0	0	0	73.4349	36.9883	11.0419	61.3751	11.5861	33.9006	153.365	16.4815	742.832	3.21513	2.23182
0.66_161.0117m/z	0.661683	161.012		2.87063	0.053558	0.657771	11.7043	0.144059	61.7316	8.55316	42.1436	62.1942	77.1298	51.243	43.6014	47.2186	46.746	1.64275	41.4714	7.29707	33.416	32.5478	32.7611	24.1703	30.2768	23.9643	33.2457	30.0529	8.91392	44.2428	31.7258
3.93_577.0653m/z	3.9262	577.065		0	0	0	0	0	3.54014	0	0	0	0	4.63876	0.425125	0.74588	2.87122	0	0	0	222.746	13.4545	7.40924	218.799	10.7374	85.3653	316.444	47.7994	1291.32	0	0
3.78_498.0461n	3.78338	519.021	498.046	0	0	0	0	0	8.19505	0	3.79059	0	1.55108	2.20019	1.80569	3.10467	0.403096	0	0	0	455.397	127.191	76.919	596.174	64.5785	126.313	371.163	82.1273	508.308	1.15353	0.0270391
3.62_296.0348m/z	3.61957	296.035		0	0	0	0	0	0	0	0	0	0.00575912	0	0	0	0.696349	0	0	0	31.0205	4.62292	5.13532	30.3262	0.131254	3.41271	52.3431	2.10854	50.55	0.901744	0
2.92_405.0819m/z	2.92067	405.082		0	0	0	0	0	1.90316	0	1.98169	3.09553	1.47037	6.50958	0.356525	0.878906	4.54324	0	0	0	766.706	986.536	362.048	621.368	238.927	290.656	421.13	387.973	2161.58	9.62465	1.98036
4.39_435.0704m/z	4.38897	435.07		0	0	0	0	0	2.38438	0	0	0	0	0	0	0	0	0	0	0	16.3216	0	6.05837	19.8945	0.892624	1.83814	10.3876	2.9708	7.39266	1.99709	1.85558
3.47_305.5484n	3.4696	656.073	305.548	0	0	0	0	0	0	0	0.226414	0	0	0	0	0	0	0	0	0	31.6489	80.8117	0	62.9976	2.47293	0.855499	16.8992	4.35466	9.14655	0	0
3.56_515.0243m/z	3.5553	515.024		0	0	0	0	0	5.16167	0	2.18241	0	0	0	0	1.58474	0	0	0	0	33.8222	7.2717	3.52102	64.8705	7.24642	14.1413	41.1949	14.8067	103.31	0.336028	0
3.81_191.0395m/z	3.81195	191.039		0	0	0	0	0	3.70919	0	0.483093	1.13649	0	0	0	1.81707	1.63364	0.138925	0	0	36.4323	13.0538	6.07072	239.093	75.6279	113.823	124.803	94.4404	83.2268	4.59206	0
3.48_203.0633n	3.48388	202.055	203.063	0	0	0	0.0163035	0	7.39643	0	1.72804	2.98984	5.8637	7.36141	0	12.079	12.6261	0	0	0	4689.17	5156.55	4764.08	4035.99	3846.48	3433.9	4221.32	4525.05	2312.01	35.2231	2.85286
3.77_985.5942m/z	3.7691	985.594		2.89582	1.35325	1.35223	0	0	0	3.17451	0	0	0	0	0	0	0	0	2.2541	0	0	0	0	0	0	0	0	0	0	0	0
4.40_547.3561m/z	4.39612	547.356		0	0	0	0	0	0.0141394	0	0	0	0	0.00121564	0	0	0	0	0	0	3.59086	13.4173	1.03265	11.7616	0	18.2236	109.646	3.95366	144.659	0	0
3.62_682.0556n	3.61957	681.048	682.056	0	0	0	0	0	9.26986	0	0.202138	2.17758	0.0899658	0.522935	2.08629	1.61803	0.0808586	0	0	0	546.985	42.3519	57.3045	576.013	25.3739	82.3921	570.488	44.14	608.589	3.30312	0
3.75_465.9138m/z	3.75482	465.914		0	0	0	0	0	0	0	0	0.102773	0	0	0	1.00758	0	0	0	0	0	11.0812	16.2971	36.6188	2.85934	9.76761	138.516	10.249	223.997	0	0
4.06_217.1079n	4.06118	254.049	217.108	0	0	0	0.440803	2.68735	26.8956	1.263	6.43939	7.29952	3.93516	8.49814	8.33658	3.75616	3.07724	0	1.86707	0.786619	111.769	518.261	190.873	134.066	82.8916	42.5998	79.8719	98.3308	19.5432	8.95013	0.550224
1.04_133.0534m/z	1.03875	133.053		0	0	0	0	0	0.660667	0	0	0	0	0	0.155099	0	0	0	0	0	51.2066	14.9664	5.38877	5.81991	2.7057	6.57516	3.94261	0	2.41745	0.666048	0
2.93_281.8986m/z	2.93495	281.899		0	0.531555	1.08647	0	0.850846	0.132315	0	2.76778	0.00669888	0.584569	0	0	0	0	0	0.12814	0	12.1692	8.73191	11.9348	10.0617	24.2081	9.87708	12.2768	18.694	26.768	3.33156	2.65769
2.74_232.9801m/z	2.74212	232.98		1.76328	0.430656	0.433197	0.733321	0.817358	28.8119	0.542262	4.52009	5.13385	12.4479	6.65883	8.8052	4.3618	7.69662	0.663817	0.41494	2.63987	194.194	54.7965	42.1549	109.291	77.8738	38.303	57.2709	43.4052	149.409	0.899532	0
4.00_326.0690m/z	4.00475	326.069		0	0	0	0	0	0	0	0	0	0	0	0	0.451059	0	0	0	0	3.95515	1.9921	1.56203	8.04924	1.60738	0.487504	6.40548	2.90709	0.00661076	0	0
3.41_707.0285m/z	3.40533	707.028		0	0	0	0	0	1.6985	0	0	0	0	0	0	0	0	0	0	0	49.1721	0	2.61423	95.1353	12.9743	10.9351	85.0899	8.48629	965.257	0	0
3.33_233.9649n	3.32725	268.934	233.965	3.51132	3.57465	0.00503196	0	0.00678904	1.58557	0.174532	0.00159008	0.437247	2.78749	2.88388	1.14366	0	2.33211	5.32505	0.700197	0.134746	257.637	6.92993	28.9155	39.8659	17.3583	38.0845	45.4276	13.9545	84.3024	0.712947	4.33299
6.01_504.1819m/z	6.00768	504.182		0	0	0	0	0	0	0	0	0	0	0	0	0	0	0	1.83958	0	0	0	63.1036	86.5668	11.1246	0.961243	58.7493	2.20714	11.41	0	0
0.49_148.9827m/z	0.4903	148.983		24.4119	13.2268	5.43769	25.0819	31.0061	14.9815	20.6687	9.20385	2.5297	7.70631	10.1088	4.46406	9.6357	0.528422	2.36391	5.28128	0.203262	7.94496	2.04445	4.05956	2.36722	3.54985	4.25714	1.57807	3.55841	18.245	2.11368	0.00875814
3.46_608.0968n	3.46247	303.041	608.097	0	0	0	0	0	1.36981	0.0404092	0	0	6.40387	3.49964	1.12483	8.56749	1.15331	0	0	0	388.887	62.4559	54.516	957.301	67.2185	94.7843	797.043	52.5273	705.195	0.521955	0
3.18_512.0585n	3.17705	493.041	512.058	0	0	0	0	0	22.6283	0	7.42925	0.205084	28.4564	5.06706	7.63188	10.2345	5.33176	0	0	0	6444.23	4074.23	1205.18	9516.36	2761.51	3027.03	3606.6	2256.73	4189.38	2.41709	0
3.63_294.0379m/z	3.63385	294.038		0	0	0	0	0	7.91556	0.0716106	2.44411	1.72116	1.8491	1.90579	1.8841	3.59659	1.7405	0.173653	0	0	768.203	96.7491	294.024	686.651	224.091	408.89	891.995	136.065	306.521	4.7086	1.8396
4.20_669.0868m/z	4.204	669.087		0	0	0	0	0	0	0	0	0	0	0	0	0	0	0	0	0	10.121	3.45587	2.08097	3.85362	0	7.22356	30.7566	0.186555	3.14416	0	0
2.55_444.9860m/z	2.55	444.986		0	0	0	0	0	0	0	0	0	0	0	0	0	0	0	0	0	7.29609	3.94919	1.85536	7.94873	0	3.76947	4.73257	0	2.71881	0	0
2.95_201.0232m/z	2.94923	201.023		0	0	1.11726	0	0	0	0.00581465	0	0	0	0	0	0	0	0	0	0.000407637	6.19633	3.90636	1.03341	5.29258	0.843201	0	2.48533	0.737762	4.15638	0.00224219	0
4.92_601.2993m/z	4.92385	601.299		0	0	0	0	0	2.35895	0	0	0	0	0.0171953	0	0	0	0	0	0	14.9792	0.457213	40.352	7.12148	0.559619	31.2849	16.9692	86.5295	107.407	0	0
4.48_303.2201m/z	4.4818	303.22		0	0	0	0	0	12.0354	0	9.87376	18.2287	36.0128	25.278	19.7768	16.6242	12.015	0	0	0	1.41278	0.904343	4.70965	0.955828	7.84457	0	0	0	0	16.3929	4.98506
2.17_292.9765m/z	2.17223	292.976		0	0	0	0	0	3.87765	0	0	0	1.61082	0.803027	0.121533	0	0	0	0	0	19.2389	7.90432	7.97055	5.60036	3.23734	7.32084	7.56389	3.71913	23.8823	3.19633	2.09539
3.51_479.0599m/z	3.51245	479.06		0	0	0	0	0	15.4053	0	0.995852	0	0.668765	3.58437	0.307704	0.557137	1.66682	0	0	0	140.296	58.7597	69.0399	353.707	95.2174	120.07	181.299	72.136	98.9819	3.49901	0
1.25_741.1743m/z	1.25298	741.174		0.76601	0.276678	0.0390074	0.000277228	0.14551	0.356057	0	0	0	0	0	0	0	0	0.131503	0.0769577	0.088822	0	0	0	0	0	0	0	0	0	0	0
3.21_491.1801m/z	3.20585	491.18		0	0	0	0	0	2.45923	0	0	0	0	1.30139	0	0.341781	0	0	0	0	5.00829	1.13091	4.5907	4.41012	2.10981	4.33324	5.06927	3.09478	4.25736	0	0
0.30_219.9248m/z	0.298183	219.925		0.000377612	0.7813	0.482697	4.58855	0.0825566	5.11473	8.16608	15.3149	11.3505	11.9944	16.1377	12.8154	13.2063	3.97317	0.861746	1.46709	8.87858	3.71871	8.70395	12.4696	9.76441	12.3282	12.0653	10.7829	8.62251	9.65559	8.91359	9.77231
3.40_475.0303m/z	3.3982	475.03		0	0	0	0	0	13.2335	0	3.71648	4.60008	6.98094	2.45729	9.41607	3.19196	0	0	0	0	957.814	3638.56	386.444	3646.56	679.698	865.482	1224.93	653.082	2249.49	2.9487	0
3.16_496.0619n	3.15562	495.055	496.062	0	0	0	0	0	9.75396	0	0.524329	1.44516	3.14601	1.25471	1.7579	2.49065	3.82011	0	0	0	629.433	251.025	107.616	931.248	292.407	820.12	1608.28	816.697	479.16	8.32194	0.00654677
4.49_582.0810n	4.48895	627.076	582.081	0	0	0	0	0	6.12217	0	0	0	0	0	1.53129	0	0	0	0	0	73.0818	1.03276	6.80774	45.2702	3.52419	6.88992	41.9213	2.58209	41.0984	0	0
3.26_318.0303m/z	3.26298	318.03		0	0	0	0	0	0.949155	0	0.00335581	0.234696	0.486618	2.07514	0.762783	0.979718	0.380577	0	0	0	77.1635	6.07088	17.8464	306.952	8.67651	56.1061	266.905	39.6588	552.736	6.2926	1.08757
3.21_465.0467m/z	3.213	465.047		0	0	0	0	0	13.6187	0	2.22337	0.241802	0.373912	0.38454	2.72205	0.199934	2.21437	0	0	0	86.6472	145.185	263.518	251.667	93.8682	94.2104	376.966	56.7661	154.828	1.85027	2.49441
3.56_526.0145n	3.5553	546.99	526.015	0	0	0	0	0	4.20777	0	4.09879	0.0303085	3.47644	3.30598	7.26014	17.953	0.35362	0	0	0	487.376	110.784	228.91	332.997	218.756	298.519	356.182	159.132	123.587	0	0
3.79_243.1117m/z	3.79052	243.112		0	0	0	0	0	6.29503	0	0	0.993827	0.896524	1.23461	0	0	1.38778	0	0	0	27.4479	48.4302	64.8759	45.4946	64.0708	64.542	23.0374	38.2966	12.8905	1.25333	0
5.02_298.1799n	5.01668	319.155	298.18	0	0	0	0	0	5.24197	0	0	0	0	1.18144	1.41594	0.00953235	1.97623	0	0	0	59.1899	16.5024	23.2752	121.573	53.5343	17.787	20.7907	27.6981	25.8147	2.8844	0
3.83_489.2344m/z	3.82623	489.234		0	0	0	0	0	7.71473	0	0	1.41401	0	2.27705	0	0.770882	1.14149	0	0	0	189.262	13.6049	28.8648	283.978	21.8246	31.2135	110.835	43.1058	219.243	1.53904	0
3.31_536.0538n	3.31297	581.053	536.054	0	0	0	0	0	0.919245	0	0	0	0	0	0	0	0.00145059	0	0	0	18.6525	5.25075	0	2.73475	2.03452	2.83011	27.2783	2.20047	45.5879	0	0
1.56_407.0037n	1.55948	387.986	407.004	0	0	0	0	0	35.2605	0	0	0	0.0691473	0	0	0	0	0	0	0	175.663	0.662633	39.2501	102.541	3.91805	17.8146	28.2721	32.8267	150.391	0	0
3.75_170.1553n	3.75482	339.293	170.155	0	0	0	0	0	28.001	0	1.28153	7.60388	0.637272	0	0	0.728836	0	0	0	0	159.46	81.8275	120.89	318.089	13.0456	80.4974	390.059	38.4893	231.429	0.331436	0
3.93_404.1472m/z	3.93335	404.147		0	0	0	0	2.03881	45.0029	0	4.70574	10.7436	24.161	23.647	14.1235	18.4158	17.4758	2.71979	1.29199	2.34883	50.4352	27.3999	10.5331	66.4725	39.8912	31.9403	36.7758	7.12373	16.5734	24.782	3.18845
4.55_258.0824n	4.55322	279.057	258.082	0	0	0	0	0	2.0591	0	0	0	0	0	0.0615214	0	0	0	0	0	7.54214	13.0012	21.511	3.378	6.56845	8.1515	9.92421	4.4368	0	0.405801	0
2.73_195.0344m/z	2.73497	195.034		0	0	0	0	0	2.91209	0	0	0	1.2533	2.18457	2.51257	1.22266	3.06628	0	0	0	215.356	49.2873	33.2002	340.322	48.5838	73.1505	140.305	145.801	277.109	6.69945	3.33302
3.53_503.3184m/z	3.53387	503.318		0	0	0	0	0	0	0	0	0	0	0	0	0	0	0	0	0	21.713	0	3.90018	147.863	4.23113	9.29379	149.081	0.561936	105.077	0	0
3.18_472.0647n	3.18443	453.047	472.065	0	0	0	0	0	6.43339	0	2.83127	0.864573	0.0251393	3.97561	3.43064	0.0613981	0.623232	0	0	0	249.922	135.589	61.4194	425.503	82.6398	110.288	171.252	111.949	332.885	2.83129	1.96278
6.41_586.5640m/z	6.40672	586.564		75.7232	65.6644	57.7169	30.7674	48.5109	72.0649	84.1178	16.1491	9.22598	5.35853	9.02374	14.1355	19.3836	25.9119	88.4618	40.4224	79.7232	58.5036	17.884	5.16627	4.55747	13.268	14.5971	4.50787	48.4336	3.78253	7.2697	0
1.54_333.0337m/z	1.53805	333.034		0	0	0	0	0	0.115132	0	1.24361	0.050909	0	0.159431	0.0497342	0.241017	0.116996	0	0	0	4.11997	1.72396	33.222	51.4189	2.88996	3.68477	23.023	18.8354	16.9572	4.5326	0.0849266
3.53_302.2641m/z	3.53387	302.264		0	0	0	0	0	0	0	0	0	0	0	0	0	0	0	0	0	0	0.713658	4.73215	59.9224	5.01695	5.96813	57.1027	3.56897	189.226	0	0
3.27_347.0260m/z	3.27013	347.026		0	0	0	0	0	0.221927	0	1.38312	0	0	0	0	0	0.352914	0	0	0	15.0932	12.7907	10.2424	28.2547	0	15.0146	53.9561	2.0457	54.279	0	0
2.50_416.0595n	2.50002	397.042	416.06	0	0	0	0	0	7.86177	0	0	1.3256	0.0156257	2.26074	0	0.183837	0.0960522	0	0	0	148.492	15.7686	12.3071	124.737	21.8716	30.3218	36.41	23.3193	62.3517	6.11893	0
6.98_181.9450n	6.98445	544.856	181.945	23.6154	30.3343	9.12766	7.12262	3.89641	9.27811	29.0286	6.90028	6.43979	7.08446	5.63213	0	1.63475	14.1734	18.0275	5.23582	21.1883	8.27501	9.73282	5.3349	9.67927	1.6304	3.06606	4.19856	2.96427	0	0	0
2.61_169.0179m/z	2.60713	169.018		0.00986028	0.00818139	0	0	0	2.03843	0.2238	0.609715	0	0	0	0	2.38904	0	0.0270426	0	0	42.5108	1.735	4.46926	36.2339	9.46286	7.98715	10.9871	10.5748	7.41505	1.06186	0
3.77_625.0578m/z	3.7691	625.058		0	0	0	0	0	0	0	0	0	0	0	0	1.43252	0	0	0	0	49.1281	1.10107	1.97824	84.6626	2.41467	4.37633	137.299	1.33014	243.076	0	0
3.21_133.0341m/z	3.213	133.034		0	0.00147781	0.0168103	0.20663	0.0583004	2.75139	0	1.42314	0	0.834568	0.450012	1.00406	0.319748	1.28429	0	0	0	31.4082	19.9573	16.8236	75.4481	14.2639	28.3253	84.6965	9.58527	57.6831	1.22237	0
3.38_404.9911m/z	3.37677	404.991		0	0	0	0	0	0	0	0	0	0	0	0	0	0	0	0	0	40.2201	7.96487	11.315	24.5497	0	21.9362	55.3617	0	42.6459	0	0
3.60_365.0322m/z	3.59815	365.032		0	0	0	0	0	4.48058	0	0	0.479999	1.1868	1.25819	4.68164	0	3.10869	0	0	0	134.751	133.026	20.244	232.203	71.814	95.1918	138.483	40.7819	120.766	0.703381	0.813307
4.06_678.1876n	4.06118	677.18	678.188	0	0	0	0	0	33.6774	0	0.0809359	0	0	0	1.9205	0	1.83352	0	0	0	566.38	2.44997	24.6938	285.983	40.6424	30.3625	418.503	24.8041	899.086	0	0
3.59_520.0293n	3.591	519.022	520.029	0	0	0	0	0	13.4759	0	6.36459	0.315925	2.50947	3.61293	3.10721	7.90157	0.808936	0	0	0	801.286	314.224	235.955	1667.04	302.654	606.617	766.556	279.215	828.075	1.06947	0.453059
3.26_224.0387n	3.25585	671.061	224.039	0.00778845	0	0	0	1.27135	11.3079	1.18649	2.24586	0	1.09033	3.86461	0	8.49684	0.589733	0	0	0.926506	362.633	72.4679	31.3533	628.288	58.8016	146.984	474.404	102.761	404.17	8.30818	0.224082
3.41_534.0390n	3.40533	515.021	534.039	0	0	0	0	0	3.88595	0	0.132869	0	0	0	2.55993	4.58735	0	0	0	0	36.5923	31.8431	2.55639	69.6462	10.3915	9.15457	29.1773	8.90072	29.8559	0	0
3.56_289.5076m/z	3.56243	289.508		0	0	0	0	0	0	0	0	0	0	0	0	0	0	0	0	0	7.65016	17.6685	8.21481	10.3049	14.6289	6.90799	0	8.01065	0	0	0
4.41_547.0508m/z	4.41038	547.051		0	0	0	0	0	33.0751	0	5.1312	3.93725	3.82925	4.67453	5.37745	1.20275	1.9698	0	0	0	2925.77	3949.97	858.727	2755.45	407.561	3132.67	7006.43	1811.47	7988.08	11.8364	0.673607
0.46_689.5762m/z	0.461733	689.576		3.03638	26.8466	12.5578	3.16037	7.96752	0.0130009	10.0521	0	0.833693	0	0	0	0	0.115269	0	0	4.21509	0.0363439	0	0	2.00232	0.296823	0	0	0	0	1.27844	2.0432
3.31_479.0610m/z	3.31297	479.061		0	0	0	0	0	24.7285	0	0.976843	1.3721	10.0021	2.8693	3.89044	1.61419	3.31135	0	0	0	1157.35	527.34	529.623	1772.76	756.328	1352.28	4020.93	1436.22	1480.72	4.24795	3.33833
4.84_323.1525m/z	4.83817	323.153		0.49559	3.74298	1.46924	8.51832	8.84534	100.085	3.71674	37.9516	24.7377	109.906	50.8945	76.4576	81.1523	85.3647	3.10205	9.67203	2.51346	143.32	52.1594	6.71671	185.49	46.3318	79.5593	103.088	69.3613	36.9704	27.0232	38.9964
1.34_518.8661m/z	1.33867	518.866		0	0	0	0	0	0	0	8.03554	12.0444	1.17395	11.2146	10.7844	3.00135	6.06866	0	0	0	3.2456	0	0	0	0	0	0	0.0384408	0	0	0
0.49_284.0254m/z	0.4903	284.025		0	0	0	0	0	20.2414	0	18.0409	22.4788	24.7757	29.1905	29.9209	10.693	28.6035	0	0	0	0	0	2.72131	2.16968	1.5766	0	0	6.63336	2.2613	7.09687	19.3617
2.91_137.1834m/z	2.90638	137.183		0	0	0	0	0	0	0	0.0854043	0	0.731442	0.530642	0	0	0	0	0	0	17.3695	0	1.49503	20.2235	3.74679	3.54518	12.8407	3.74879	12.7949	0	0
1.43_540.0535m/z	1.4308	540.053		0	0	0	0	0	0	0	0	0	0	0	0	0	0	0	0	0	0	3.22212	0	8.14107	1.56687	2.30723	3.76944	1.62372	2.4509	0	0
2.30_193.1257m/z	2.30077	193.126		0	0	0	0	0	0	0	0	0	0	0	0	0	0	0	0	0	7.12908	5.18504	0	13.043	3.60422	1.97034	3.37659	0	3.86445	0	0
5.19_542.3227n	5.18737	541.315	542.323	0	0	0	0	0	0.0373782	0	0	0	0	1.0426	0	0	0	0	0	0	30.6456	1.2543	32.8851	6.29163	0	40.1373	28.0726	58.9235	185.921	0	0
3.83_555.9972n	3.82623	590.967	555.997	0	0	0	0	0	0.066327	0	0.663633	0	0	0.976937	0.361921	0	0	0	0	0	14.833	0	11.471	52.3585	4.5163	9.34213	22.9416	5.43628	14.0648	0	0
3.12_433.2965m/z	3.11992	433.297		0	0	0	0	0	0	0	0	0	0	0	0	0	0	0	0	0	0	23.4315	7.37758	15.627	8.79868	4.55201	13.5002	0	4.49019	0	0
3.26_455.0285m/z	3.25585	455.028		0	0	0	0	0	8.75394	0	0	0.583604	1.05293	1.45411	0.18182	1.24982	1.17798	0	0	0	156.634	21.6518	15.4746	189.11	17.2474	96.5528	145.638	93.4483	145.093	0.464556	1.12737
3.97_690.0571n	3.96905	689.05	690.057	0	0	0	0	0	0	0	0	0	0	0.180106	0.163117	0	0	0	0	0	344.97	0.0229091	10.2471	129.38	1.15159	20.5198	186.632	3.25226	627.096	0	0
3.74_731.0500m/z	3.74053	731.05		0	0	0	0	0	0	0	0	0	0	0	0	0	0	0	0	0	54.0618	0.0238277	2.15782	28.9642	0.206919	6.1695	25.1564	3.38121	62.8751	0	0
3.10_418.9923m/z	3.09848	418.992		0	0	0	0	0	0	0	0	0	0	0	0	0	0	0	0	0	7.86865	0	10.6319	20.518	0	9.30119	22.2144	3.18096	8.05979	0	0
2.54_342.8901m/z	2.53572	342.89		0.0795972	0.0258886	0.132336	0	0.0149934	0	0.361837	0	0.319962	0.509916	0	0.00773446	0	0.136568	0	0.29281	0	0	15.4688	6.45606	5.44753	4.60162	10.6978	5.88747	6.05426	52.1919	0.880623	1.25926
3.56_289.2612m/z	3.56243	289.261		0	0	0	0	0	0	0	0	0	0	0	0	0	0	0	0	0	33.2427	83.8506	11.3817	17.113	64.8078	32.1193	0	16.3077	0	0	0
3.58_511.0231m/z	3.57672	511.023		0	0	0	0	0	17.5604	0	0.0350229	3.96284	0.96438	0.307662	0.894893	0	0	0	0	0	150.003	8.83588	61.5597	280.629	31.3686	77.4771	175.473	76.8447	223.78	2.19671	0.725213
2.93_262.9215n	2.93495	299.867	262.922	2.26501	3.68257	1.19507	0.223449	1.16132	0.0497156	1.44713	0	0.282882	4.12653	4.67392	4.27697	0	8.38507	3.6568	1.45598	3.55871	8.78194	28.7543	39.5629	17.9424	76.4924	29.6673	24.0421	78.5324	109.218	1.69782	13.2317
5.19_364.2510m/z	5.18737	364.251		0	0	0	0	0	1.75676	0	0.887549	0.410706	0	1.41812	2.03861	1.52508	2.21044	0	0	0	73.6741	7.25317	61.917	636.473	69.958	292.387	308.275	429.322	1067.62	16.8835	2.06121
2.13_241.9791m/z	2.12938	241.979		0	0	0	0	0	13.8441	0	0	1.41333	0.759789	0.965252	0	0	4.57e-06	0	0	0	186.019	20.2432	16.13	34.9901	24.8314	21.9434	25.221	11.5421	2.13512	0	0
5.06_361.0451n	5.05883	360.038	361.045	0	0	0	0	0	0	0	0	0	0	0	0	0	2.6822	0	0	0	0.598429	9.29264	8.301	15.388	14.7002	5.12715	5.42025	36.0284	27.6158	0	1.00021
2.30_370.9284n	2.30077	405.897	370.928	0.0685289	0	0	0	0	6.51405	0.156114	0.155794	4.80946	0	1.59719	1.98436	1.69e-05	3.99353	0	0	0	59.9551	191.051	74.3108	132.83	140.37	112.994	151.774	90.5569	536.283	17.9919	7.54964
3.42_234.1297n	3.41962	215.112	234.13	0	0	0	0	0	1.18849	0	0.00390138	0.793965	0.489888	0	0.281759	0.00241926	0	0	0	0	5.00844	4.9771	0.559999	46.405	8.60832	5.1699	7.3227	11.2513	14.762	0.811029	0
3.47_518.0234n	3.4696	554.972	518.023	0	0	0	0	0	3.16991	0	1.292	0.278107	4.35252	0	1.57555	0.955581	2.76837	0	0	0	76.6236	14.5712	65.3825	29.726	50.3722	33.2715	35.9289	20.6362	26.986	0	0
2.76_135.1112m/z	2.7564	135.111		0	0	0	0	0	0	0	0	0	0	0	0	0	0	0	0	0	1.98055	0.225975	0	10.5415	1.06254	1.53164	1.05418	0.85499	1.27855	0	0
3.34_425.0523m/z	3.34153	425.052		0	0	0	0	0	6.6441	0	0.986236	0	2.11807	1.79016	1.95627	0.0966102	1.84224	0	0	0	177.201	95.202	38.3349	131.912	36.3741	42.2282	100.319	76.7052	548.349	2.40631	0
3.31_370.9514m/z	3.31297	370.951		0	0	0	0	0	4.76671	0	1.0562	0.908923	1.39987	0.381466	0.0588298	1.40662	5.77303	0	0	0	196.885	125.058	65.277	73.6767	127.711	100.266	39.4883	68.6124	17.4514	0	0.631746
4.07_576.2922n	4.06832	575.285	576.292	0	0	0	0	0	14.841	0	0	0.000241306	0.0207587	0.854248	0	1.54444	0.508636	0	0	0	33.5833	3.40932	56.3926	24.1572	47.8763	362.935	124.338	228.669	174.979	1.23877	1.53491
3.27_651.1167m/z	3.27013	651.117		0	0	0	0	0	0	0	0	0	0	0	0	0	0	0	0	0	0.993947	0.894956	0.268502	2.09462	1.03888	0.278739	1.21127	0	0.145648	0	0
0.82_972.5624m/z	0.818083	972.562		0	0	0	0	0	0	0	0	0	0	0	0	0	0	0	0	0	28.558	0	18.1569	16.8677	14.1537	0	4.25809	5.23417	9.94389	0	0
3.38_758.2991m/z	3.37677	758.299		0	0	0	0	0	0	0	0	0	0	0	0	0	0	0	0	0	0	2.82876	4.94183	13.6775	0.553497	8.81999	44.5856	1.55089	91.6334	0	0
3.59_367.2986m/z	3.591	367.299		0	0	0	0	0	0	0	0	0	0	0	0	0	0	0	0	0	13.9832	20.0037	0	23.0975	6.94591	22.4785	18.7238	0	3.78739	0	0
2.29_161.1947m/z	2.28648	161.195		0	0	0	45.0295	0.703928	2.17864	9.50196	48.0295	55.6362	38.9087	13.1002	31.735	38.7391	39.0008	0	4.95402	29.1549	0	43.8101	38.8326	1.05664	37.1554	35.4699	41.0649	51.1582	6.54226	27.5863	34.8977
1.02_318.0069m/z	1.01803	318.007		0	0	0	0	0	0.924622	0	0.967194	0	0	2.06406	2.84261	0	0	0	0	0	35.3311	32.7625	33.9962	13.5656	12.1579	21.9538	18.4306	10.2992	42.9442	3.99213	0
4.72_650.0735n	4.71675	324.029	650.074	0.407795	0	0	0	0	6.02593	0.654475	2.49102	0.990295	32.0598	2.90082	0	0.790009	5.918	0	0	7.14509	352.759	37.2797	62.484	709.948	120.822	114.401	497.896	73.9722	887.174	3.1476	21.5062
2.18_479.0916m/z	2.17937	479.092		0	0	0	0	0	0	0	0.503383	0	0	0	0	0.450645	0	0	0	0	6.6597	6.11128	0	30.956	1.45837	5.91037	2.18925	4.05028	6.71202	0	0
3.27_560.0814m/z	3.27013	560.081		0	0	0	0	0	0	0	0	0	0	0	0	0	0	0	0	0	20.3993	0	6.97516	21.7273	0	1.92208	19.131	6.09319	13.4882	0	0
5.05_340.9653m/z	5.05168	340.965		0	0	0	0	0	1.65791	0	0	0	0	0	0	0.774704	0	0	0	0	5.66571	1.99278	0	25.0876	10.0404	3.23191	36.8438	3.36418	1.93233	7.02951	1.33412
2.83_521.1669m/z	2.8278	521.167		0	0	0	0	0	0	0	0	0	0	0	0	0	0	0	0	0	15.4204	2.35934	1.89984	11.8261	2.23495	0	0	2.58267	3.3917	0	0
6.80_531.0087m/z	6.79877	531.009		5.78931	5.67817	5.35227	10.1105	7.77236	11.8425	11.2996	5.96179	12.2979	2.10983	11.2004	5.95942	8.77536	40.6713	17.8838	10.29	8.2408	7.2307	3.11691	0	6.22306	6.4823	2.15515	3.3525	21.4475	4.37073	1.41072	0
3.61_686.0848n	3.60528	667.067	686.085	0	0	0	0	0	13.9049	0	3.30334	0	0	2.41825	8.67114	89.151	0.0833089	0	0	0	2802.34	116.775	194.194	2415.17	235.717	776.929	5280.47	670.476	2805.54	0	0.760747
6.40_635.5866n	6.39958	656.561	635.587	300.457	298.216	266.372	153.771	253.634	274.09	368.892	37.0046	22.9003	35.1176	14.3513	25.7642	15.0764	97.9093	332.506	212.146	305.878	246.775	36.843	4.74972	33.7931	25.4889	33.1504	7.31488	58.9558	10.4393	19.4205	0
3.60_495.0561m/z	3.59815	495.056		0.187257	0	0	0	0	8.48731	0	3.15959	0.836015	1.67136	1.02015	1.88799	1.68905	2.17862	0	0	0	549.291	262.187	109.839	457.437	150.37	194.575	413.409	125.367	1674.05	4.65611	0.250539
4.57_259.1942m/z	4.57463	259.194		0	0	0	0	0	10.3637	0	3.41503	14.6653	34.5334	16.2979	0	2.25901	8.2002	0	0	0	0	0	0	0	0	0	3.27092	0	0	2.46389	1.23776
3.11_207.9499n	3.11277	242.919	207.95	0	1.11665	1.63489	0.574663	1.67189	71.1053	2.12051	18.6997	42.2208	57.9656	57.6417	28.3587	10.1608	138.236	0.579975	9.02296	1.80353	8.83808	0	1.96604	1.93378	5.19386	23.16	2.72921	4.17185	17.4844	2.67983	0
3.24_352.0205m/z	3.24157	352.021		0	0	0	0	0	0	0	0	0	0	0	0	0	0	0	0	0	8.56383	1.58165	0.975637	4.4303	0	3.68907	6.91496	0	3.31757	0	0
3.06_521.1493m/z	3.06278	521.149		0	0	0	0	0	0	0	0	0	0	0	0	0	0	0	0	0	2.42608	0	2.50329	16.9302	2.37811	0.483008	2.37133	0.67696	9.42491	0.308333	0
2.47_336.9189m/z	2.47145	336.919		0	0.0520935	0.771513	0.523079	0.213255	0	0.131129	1.15669	1.00837	1.15585	0.173101	0	0	1.5273	0	0.840326	0	39.7737	12.5541	4.5275	13.4859	4.22776	9.41313	13.5195	3.12462	3.73616	0.21521	0
2.55_391.0686m/z	2.55	391.069		0	0	0	0	0	11.7404	0	2.93313	0.912674	0	1.08967	2.88214	15.5151	6.83315	0	0	0	632.309	517.012	628.429	1468.2	917.449	608.631	935.282	327.333	1629.01	12.9892	0
3.54_344.0092m/z	3.54102	344.009		0	0	0	0	0	0	0	6.34739	0.923721	2.05994	0	0.338264	2.97983	2.88132	0	0	0	65.2277	32.7693	38.4991	144.1	50.6767	63.8372	123.394	16.4545	48.5497	15.6204	19.1442
4.72_289.0721m/z	4.7239	289.072		0.225448	0.747009	0	0	0	5.71395	1.04085	0	0	0	0	0	0.967288	0.61945	0	0	0.118289	111.895	20.6547	3.97822	63.2526	40.9134	16.4141	16.7344	16.2193	8.94499	0.663894	0.840827
4.72_540.3068n	4.71675	539.3	540.307	0	0	0	0	0	4.33707	0	0.99399	0.153718	1.14293	0	0.761295	0.0178335	0.743374	0	0	0	110.497	3.41097	179.504	10.5478	10.9031	113.118	90.0967	188.86	373.32	0.715259	0.213523
3.13_659.0626m/z	3.1342	659.063		0	0	0	0	0	0	0	0	0	0	0	0	0	0	0	0	0	13.1845	0	0	154.809	8.67264	15.5896	27.1935	15.1186	33.1681	0	0
2.93_669.0484m/z	2.9278	669.048		0	0	0	0	0	0.0659514	0	0	0	0	1.55597	0.435087	12.379	0	0	0	0	24.3601	173.405	15.6957	54.365	50.1293	18.3287	3.63369	20.0906	4.59638	0	0
3.83_710.0769n	3.82623	709.07	710.077	0	0	0	0	0	0	0	0	0	0	0	0.925488	2.38455	0.690239	0	0	0	1366.62	0.196202	42.1631	542.379	3.73815	53.8649	750.144	68.2375	2386.07	0	0
4.85_577.3721m/z	4.85243	577.372		0	0	0	0	0	0	0	0	0	0	0	0	0	0	0	0	0	85.2257	0	0	63.399	19.5757	4.02283	9.13013	16.0683	17.8706	0	0
4.06_768.0282n	4.06118	767.021	768.028	0	0	0	0	0	0	0	0	0	0	0	0	0	0	0	0	0	407.049	0	10.2268	113.591	0.900076	10.6034	177.772	0.991885	126.93	0	0
3.65_487.0310m/z	3.64813	487.031		0	0	0	0	0	10.9598	0	0	0	1.97881	0.270755	0.669816	1.00676	0.070819	0	0	0	31.8904	22.5547	16.071	78.7391	7.80788	17.1484	135.389	10.1115	214.228	5.35549	3.21881
6.60_635.5908n	6.59953	616.573	635.591	1282.83	1180.52	1157.36	1416.61	1220.31	1229.07	1233.98	133.9	141.727	140.266	78.4284	161.796	119.992	447.626	1158.99	1388.45	1243.08	1012.01	147.018	22.4049	111.45	140.633	108.795	52.3746	226.363	12.6642	134.556	0
4.06_303.0207m/z	4.06118	303.021		0	0	0	0	0	5.75481	0	1.31029	0	1.54333	0	0	0.577255	2.1559	0	0	0	23.8658	13.5906	6.12721	56.7124	6.93194	10.5773	16.7984	22.5347	55.0858	0.0266178	0
3.13_205.1694m/z	3.12705	205.169		0	0	0	0	0	0	0	0	0	0	0	0	0	0	0	0	0	1.63733	1.21407	0.600723	9.71597	0.573449	1.54649	14.3604	0	7.11964	0	0
3.73_651.4073m/z	3.72625	651.407		0	0	0	0	0	0	0	0	0	0	0	0	0	0	0	0	0	120.149	0	2.26843	98.7333	1.31177	41.3264	785.736	1.92984	192.155	0	0
3.89_503.0281m/z	3.8905	503.028		0	0	0	0	0	1.3844	0	0.655285	0	0.683706	0	1.23322	0	3.36393	0	0	0	80.6118	14.669	9.72584	54.5994	9.30806	24.3383	88.6217	10.136	82.0312	0	2.30808
3.64_290.0365m/z	3.64098	290.036		1.00142	0.558012	1.84428	0	0.670517	0.811584	0	2.20996	2.03837	0	0.944839	0.68407	0	0.299579	1.12624	1.74716	0	13.0785	9.2722	4.2293	31.9701	5.18073	4.98439	39.8732	3.48639	46.7632	2.78787	3.7641
3.42_215.0388m/z	3.41962	215.039		0	0	0	0	0.948334	8.35327	0.252337	0.663451	1.77148	6.97149	4.70782	8.83965	7.82316	5.27181	0	0	0.615221	821.214	215.292	212.504	1893.58	504.367	429.909	345.745	850.184	910.789	18.462	3.22111
2.69_282.9241m/z	2.68568	282.924		0	0	0	0	0	63.8715	0.359308	8.48639	17.7209	5.9971	7.83223	7.81606	2.35696	7.17975	1.95685	0.683576	1.08847	151.163	25.7383	24.5275	41.6154	32.4205	35.2624	34.1155	33.2798	36.8453	34.0023	4.95122
3.50_312.7577m/z	3.49817	312.758		0	0	0	0	0	0	0	0	0	0	0	0	0	0	0	0	0	13.0969	4.36261	9.29714	32.125	0	5.00965	45.91	0	31.8759	0	0
0.38_510.8128m/z	0.376033	510.813		8.41313	7.03941	3.13934	12.4044	5.85806	20.4029	28.9788	8.22043	4.29092	1.84704	2.19383	5.04431	3.11995	0.405151	0.523345	4.81328	1.88909	45.2054	0.154021	5.00599	6.05058	8.93965	5.40077	5.63926	5.41632	9.25692	0.108774	0
3.79_243.4648m/z	3.79052	243.465		0	0	0	0	0	0	0	0	0	0	0	0	0	0	0	0	0	0	8.36385	18.5664	12.1108	11.9834	12.0089	3.35217	3.84053	0	0	0
4.26_538.0766m/z	4.26113	538.077		0	0	0	0	0	0	0	0	0	0	0.122589	0	0	0.0116599	0	0	0	106.535	0.323752	3.98948	7.29776	2.59364	2.54203	11.0417	0	17.3232	0	0
2.08_1128.3969n	2.07938	1149.37	1128.4	0	0	0	0	0	0	0	0	0	0	0	0	0	0	0	0	0	0.133873	16.8868	14.5434	16.4047	0	16.5613	19.4311	3.69226	17.5577	0.880057	0
4.51_355.0833m/z	4.51037	355.083		0	0	0	0	0	1.76003	0	0.0597941	0.0547996	1.05121	0	0.966881	0.876205	0	0	0	0	21.8467	2.82815	4.62258	15.6122	9.02456	19.6656	19.2476	2.86439	6.07525	1.86437	0.576088
6.71_312.8359m/z	6.70665	312.836		18.2601	11.0467	11.1379	12.9291	21.2465	15.9822	14.0795	6.61042	7.05067	3.78394	6.23942	5.09409	6.33069	4.85233	19.1002	9.30647	12.5289	9.9044	5.45461	0	4.47594	4.35457	0	1.49519	2.66454	0	1.84453	0
3.17_537.0353m/z	3.1699	537.035		0	0	0	0	0	1.17236	0	0	0	0	0	0	1.4398	0	0	0	0	9.55534	9.02555	1.79295	27.6711	0.209148	1.22616	6.20498	6.19635	13.4346	0	0
2.40_325.9749n	2.40003	324.968	325.975	0	0	0.0231412	3.92183	0	14.6893	0.00857345	8.90304	8.10969	8.47175	3.61727	10.5634	7.23428	9.426	3.61688	0.62273	0	983.819	67.5674	59.1094	199.34	105.919	86.6398	108.571	79.1893	63.8401	43.6839	2.76406
3.81_525.0648m/z	3.81195	525.065		0	0	0	0	0	1.71167	0	0	0	0	0	0.773254	0	0	0	0	0	45.1631	1.19962	2.44969	39.3186	0	10.7974	29.3104	21.114	43.1732	0	0
3.94_453.1097m/z	3.94048	453.11		0	0	0	0	0	15.3762	0	0.0114746	0	0.935376	2.25081	0.0076496	5.00219	5.48266	0	0	0	87.6399	24.3629	33.3277	567.788	488.717	259.86	239.031	377.201	190.372	1.88705	0
3.02_532.0507n	3.02065	531.043	532.051	0	0	0	0	0	0	0	0	0	0	0	0	0	0	0	0	0	1.92019	0.673393	0.114875	3.93894	0.621883	0.0758046	3.70374	3.33863	0.69796	0	0
3.55_328.9964m/z	3.54815	328.996		0	0	0	0.159879	0.051496	2.76392	0	0.660922	0	0.373815	0.220652	0.176563	0.130581	0	0	0	0	6.35865	4.62631	9.08826	37.5761	2.00188	6.89149	36.5475	3.05202	63.893	1.25451	0
3.91_287.0231m/z	3.91192	287.023		0	1.91422	1.50828	53.9681	2.47068	4.58424	1.64279	4.32058	0.195726	4.42402	6.00649	3.96564	1.26635	5.54928	1.5324	0.669724	0.777115	237.793	387.258	482.591	420.543	535.545	492.546	354.805	178.646	102.171	9.88138	1.04156
3.75_794.9841m/z	3.75482	794.984		0	0	0	0	0	0	0	0	0	0	0	0	0	0	0	0	0	62.1501	0.306871	1.01475	30.5769	0	4.39194	40.4706	2.06689	24.0913	0	0
3.75_491.0268m/z	3.74767	491.027		0	0	0	0	0	2.15977	0	4.11529	2.2367	0.435571	0.453141	1.33443	0.545549	3.55826	0	0	0	223.733	44.558	49.9356	341.902	34.0663	63.8944	168.493	64.5636	487.399	0.64553	1.38372
4.25_248.0700n	4.24685	247.068	248.07	0	0.720978	0	0	0	5.75658	0.168228	0.981903	1.37128	0	2.69989	0.958352	0.894351	2.08291	1.37788	0.829911	1.57104	40.1262	2.19471	4.59148	25.8538	3.18971	6.41017	7.75322	3.95813	5.56211	3.57321	0
3.53_753.9893m/z	3.53387	753.989		0	0	0	0	0	0	0	0	0	0	0	0	0	0	0	0	0	25.8052	0	13.2764	35.105	2.48265	3.59119	20.9073	0	11.7202	0	0
3.29_506.0763n	3.29155	527.041	506.076	0	0	0	0	0	6.34226	0	0.55483	3.00803	1.88284	0	4.22846	0.817249	0	0	0	0	148.022	31.0443	13.537	120.756	25.8913	34.3518	71.5939	15.6088	117.056	0.341006	0
2.46_508.8382m/z	2.4643	508.838		1.5983	1.64199	3.25708	0	1.49009	0.473662	0.0534923	0	0	0	0	0	0	0	1.04178	0.766898	0.77338	5.27219	0	0	0	0	0	0	0	0	0	0
3.31_466.0539n	3.30583	465.047	466.054	0	0	0	0	0	39.3607	0	6.39233	3.14926	3.08823	4.31147	4.72569	0.645267	1.38025	0	0	0	1627.89	209.767	339.262	1168.78	490.791	611.388	2111.29	767.442	2362.62	5.87992	0
3.61_478.0537n	3.61243	477.046	478.054	0	0	0	0	0	11.8303	0	4.65804	0.681203	2.03976	3.73782	0.967884	5.16345	2.93589	0	0	0	897.502	239.747	153.554	1216.3	300.914	380.054	1355.55	191.243	498.142	5.22698	2.98925
3.50_311.3552m/z	3.49817	311.355		0	0	0	0	0	0	0	0	0	0	0	0	0	0	0	0	0	11.2689	18.3326	41.4112	120.454	0	13.2907	133.757	0	123.808	0	0
3.73_711.0157m/z	3.72625	711.016		0	0	0	0	0	0.0185823	0	0	0	0	0	0	0	0	0	0	0	19.6466	2.49787	7.34977	27.6293	0	18.5966	63.973	0	29.8497	0	0
3.48_158.0658m/z	3.48388	158.066		0.840955	0	0	0	0	12.1047	0	8.52209	0.0103194	5.72105	8.9341	5.12953	3.99441	6.40449	0	0	0	3423.25	4982.03	4640.86	3488.11	3390.38	2929.74	3863.13	4387.28	1740.29	36.8971	6.47023
4.43_209.1575m/z	4.43182	209.158		0	0	0	0	0	0.616577	0	0	0.322182	0	0	1.18003	1.63365	0	0	0	0	11.1599	10.6366	0.916313	19.0434	1.3221	3.60148	4.60986	6.28841	5.90712	0	0
3.82_617.0658m/z	3.81908	617.066		0	0	0	0	0	0	0	1.09979	0	0	0	0	0	0	0	0	0	14.0978	0.878911	3.55734	10.2193	1.33805	3.09216	12.9122	0	7.19898	0	0
3.06_564.9984m/z	3.06278	564.998		0	0	0	0	0	0	0	0	0	0	0	0	0	0	0	0	0	4.44388	0.193929	0	22.6863	6.13289	2.35933	1.31758	11.3527	11.3883	0	0
3.09_393.9872m/z	3.09135	393.987		0	0	0	0	0	0	0	0	0	0	0	0	0	0	0	0	0	42.3587	2.12849	9.19748	32.0297	0	8.09573	58.8117	0	19.7321	0	0
3.61_577.0702m/z	3.61243	577.07		0	0	0	0	0	22.4617	0	2.20576	0	0.0667152	0.0151825	1.92639	10.6292	0	0	0	0	279.626	21.9758	17.5654	210.517	13.5413	57.8226	310.797	27.834	410.625	0	0
2.46_366.9095n	2.4643	401.879	366.909	0	0	0	0	0	0	0	0	0	0	0	0	0	0	0	0	0	0.181597	4.08983	2.82194	0	6.76999	6.50344	21.7739	11.0398	85.6955	0	0
3.06_162.0253m/z	3.06278	162.025		0	0	0	6.01759	0.283722	64.3431	1.83219	30.8503	37.2522	49.3194	64.5192	50.0291	62.9501	58.2285	0	6.70915	0.292232	79.3523	68.2921	46.7261	203.716	419.28	65.798	90.2635	57.1429	42.6697	55.7972	22.1264
3.08_367.5305m/z	3.0842	367.531		0	0	0	0	0	0	0	0	0	0	0	0	0	0	0	0	0	0	1.76783	9.95601	16.2101	0	15.8872	42.714	8.31342	21.0967	0	0
3.42_346.0247m/z	3.41962	346.025		0	0	0	0	0	0.99364	0	0	0	0	0.26474	0	0	0	0	0	0	40.6124	4.57031	8.99408	59.9839	0	10.7903	49.9229	3.05837	148.738	0	4.97513
3.44_473.0396m/z	3.44103	473.04		0	0	0	0	0	4.03814	0	3.3127	0	2.19219	0	0	0	1.33409	0	0	0	72.6321	4.42594	11.5016	26.957	8.11997	11.083	24.7956	7.8071	29.6731	0	0
3.53_472.0838n	3.52673	507.053	472.084	0	0	0	0	0	15.6047	0	0.174882	4.12539	3.38699	3.09903	0.693678	3.22589	6.90591	0	0	0	1460.86	157.41	192.717	1102.36	145.853	259.835	994.472	206.466	1171.26	4.1287	0
4.31_706.0530n	4.31112	705.046	706.053	0	0	0	0	0	0.068807	0	0	0	0	0	0	0	0	0	0	0	208.604	3.17993	1.47278	58.1563	0	6.703	164.221	6.60215	899.172	0.935593	0
3.06_522.0428n	3.06278	521.035	522.043	0	0	0	0	0	12.9253	0	1.01461	6.82578	4.16914	1.06857	4.47625	1.41486	15.278	0	0	0	885.543	401.55	117.081	2706.91	397.697	592.154	977.468	505.968	1621.06	3.86311	0
1.33_540.8487m/z	1.33153	540.849		0	0	0	0	0	0.565152	0	5.92438	9.40683	7.9315	9.78192	10.8682	11.687	13.4597	0.326487	0	0	3.60157	1.6102	0	0	0	0	0.374487	0	0	1.03143	0
4.01_142.2282m/z	4.0119	142.228		0	0	0	0	0	0	0	0	0	0	0	0	0	0	0	0	0	0	2.85173	19.92	10.097	5.17033	0	17.0708	4.2645	25.7763	0	0
4.07_757.9999n	4.06832	778.974	758	0	0	0	0	0	0	0	0	0	0	0	0	0	0	0	0	0	169.589	0	20.3402	101.287	0	12.7866	240.984	5.96629	200.39	0	0
3.12_433.5975m/z	3.11992	433.598		0	0	0	0	0	0	0	0	0	0	0	0	0	0	0	0	0	0	14.3325	7.62886	3.3876	3.41034	3.50583	11.068	2.39178	0	0	0
3.34_763.0118m/z	3.34153	763.012		0	0	0	0	0	0	0	0	0	0	0	0	0	0	0	0	0	1.25252	5.2784	3.19202	100.243	0	5.46595	126.664	1.1968	60.506	0	0
2.96_205.9704n	2.95637	240.94	205.97	1.04029	0.364415	1.15572	1.62317	1.63803	14.1045	1.20318	5.70443	9.76931	5.72025	7.48169	1.35485	3.09947	8.7876	0.21446	2.45357	1.85955	171.768	82.4725	223.847	100.025	189.781	114.144	210.328	95.4486	124.46	9.60404	0.882309
3.46_403.0475m/z	3.45532	403.047		0	0	0	2.82638	2.62241	106.335	0	28.4471	40.444	109.406	71.322	94.4721	91.94	94.9533	1.77216	3.63605	0	968.164	307.359	267.065	977.432	350.236	422.749	1151.28	293.096	1602.91	73.3113	80.6611
3.48_157.1638m/z	3.48388	157.164		0	0	0	0	0	0	0	0	0	0	0	0	0	0	0	0	0	0	12.7976	11.3146	3.80855	7.71837	0	7.10434	7.76471	2.17184	0	0
3.18_475.0605m/z	3.17705	475.06		0	0	0	0	0	0	0	0	0	0	0	0	1.05689	0	0	0	0	1.03282	5.26818	0.490763	34.3581	2.72543	1.53396	2.99268	6.19694	72.9017	0	0
3.21_454.0785n	3.20585	491.027	454.079	0	0	0	0	0	11.6196	0	5.17331	0.636477	16.2839	14.894	18.6571	9.58905	0.0448278	0	0	0	1787.97	2243.87	643.444	4685.18	1246.57	1492.28	2031.93	995.892	6924	2.39726	1.36668
3.87_699.2603m/z	3.86908	699.26		0	0	0	0	0	0.00993891	0	0	0	0	0	0	0	0	0	0	0	66.1702	2.68805	4.19605	45.9239	0	0.479378	82.2802	1.38276	111.638	0	0
4.15_532.0585n	4.14687	577.061	532.058	0	0	0	0	0	0.431693	0	0	0.0805239	0.0194697	0.337638	0	0	0	0	0	0	88.2638	0	4.27239	86.4412	0.7856	10.5686	50.3544	12.2942	619.748	0	0
3.23_499.0283m/z	3.23442	499.028		0	0	0	0	0	10.526	0	0.732394	2.95152	0.450983	1.15604	3.17189	1.79416	2.10312	0	0	0	272.747	83.9034	66.602	176.153	42.6812	168.723	443.42	50.9748	167.61	2.31786	0
3.56_413.9610m/z	3.5553	413.961		0	0	0	0	0	0	0	0	0	0	0	0	0	0	0	0	0	5.07094	0	2.83501	6.49007	2.42537	5.78574	1.05148	2.27814	0	0	0
2.52_470.1198n	2.52145	469.113	470.12	0	0	0	0	0	0.534366	0	0	0	0.468393	0	1.94093	0	0	0	0	0	57.2938	1.68426	1.62117	19.4588	1.83982	1.56359	3.53868	25.0621	16.3591	3.51447	0.769214
3.48_543.9704n	3.47675	578.94	543.97	0	0	0	0	0	3.00458	0	0	0	0	0	3.83135	1.21503	3.02444	0	0	0	119.513	3.20769	16.6719	91.9696	17.9067	27.8969	7.67056	17.6884	12.2547	0	0
3.38_531.0187m/z	3.37677	531.019		0	0	0	0	0	9.68862	0	1.85938	0	0	0	0.730133	0	0	0	0	0	67.7793	2.36822	5.80666	33.4718	7.5138	8.91414	22.2448	6.20167	69.3729	0.691706	0
3.98_425.0515m/z	3.9762	425.051		0	0	0	0	0.0308392	52.8248	0	9.20767	2.88092	3.5401	5.51492	4.66463	2.48079	2.22833	0	0	0	4087.09	1657.88	829.473	2252	500.208	976.98	2303.75	1589.24	5541.37	14.0942	3.28489
3.88_463.3122m/z	3.88335	463.312		0	0	0	0	0	0	0	0	0	0	0	0	0	0	0	0	0	4.9973	0	1.14792	16.3719	2.9189	6.0889	19.3744	0	6.28094	0	0
3.31_406.9275n	3.31297	405.92	406.928	0	0.274634	0	0.15419	0.692554	2.59316	0	4.59927	2.4868	3.57148	1.34025	0	0	1.44052	0	0	0	46.4614	340.819	147.959	143.578	260.007	264.116	152.477	250.094	159.43	0.019091	2.07152
3.61_528.0871n	3.60528	563.056	528.087	0	0	0	0	0	2.13137	0	0.423311	0	0	0	1.02e-05	0.881943	0	0	0	0	5.20093	4.41481	0.13407	27.4295	6.71948	3.37911	21.1392	2.94178	23.688	0	0
3.58_467.0277m/z	3.58387	467.028		0	0	0	0	0	14.4265	0	1.12332	3.2157	1.23062	0.175394	2.8796	4.30298	1.5811	0	0	0	474.076	182.041	110.557	475.116	149.019	146.49	305.615	79.2935	284.337	5.71157	0.158658
4.03_287.1886m/z	4.02618	287.189		0	0	0	0	0	0	0	0	0	0	0.405759	0.906555	0	1.05103	0	0	0	8.21545	2.12381	3.22867	12.5628	6.73128	1.09385	1.35856	2.19204	2.2553	0.157361	0
4.39_186.0608m/z	4.38897	186.061		0	0	0	0	0	0	0	0	0	0	0.626629	0.274266	0	0	0	0	0	11.139	1.47176	44.5373	95.8752	6.70137	0	19.0264	22.468	169.283	0.870478	0
4.41_547.2499m/z	4.41038	547.25		0	0	0	0	0	8.7618	0	0	0	1.75457	0.307231	6.20582	0	4.27695	0	0	0	100.909	149.831	21.2915	128.123	22.7341	110.625	309.028	45.2294	364.428	5.73075	1.29979
3.61_503.6414m/z	3.61243	503.641		0	0	0	0	0	0	0	0	0	0	0	0	0	0	0	0	0	5.88115	3.85468	2.12646	15.9668	1.2686	1.38126	6.23644	0	0	0	0
4.72_590.0570m/z	4.71675	590.057		0	0	0	0	0	3.02378	0	10.2727	0	0	0	0	0	0	0	0	0	15.2747	10.3376	6.03262	40.2984	39.5962	7.01477	14.3432	20.5326	16.1898	4.52326	0
3.26_573.0051m/z	3.26298	573.005		0	0	0	0	0	0	0	0	0	0	0	0	0	0	0	0	0	13.3549	4.61011	0	13.2675	0	3.02496	4.87813	2.0698	33.3314	0	0
3.96_533.0699m/z	3.96192	533.07		0	0	0	0	0	3.95027	0	0	0.27294	0.668091	0.210522	0	0	0.514013	0	0	0	155.027	3.26125	2.49835	76.8037	2.36713	6.83225	93.0888	6.75544	374.347	0.46603	0
3.50_355.6586m/z	3.49817	355.659		0	0	0	0	0	0	0	0	0	0	0	0	0	0	0	0	0	4.02512	1.38403	0	4.78729	0	5.88188	6.36108	8.11385	11.9795	0	0
1.02_163.0117m/z	1.01803	163.012		1.22161	0	0.0374936	2.33428	0.594757	10.6373	9.82975	38.5831	50.3169	32.1631	33.0072	29.4488	13.5439	39.8015	2.75555	0.905372	2.00623	2.45025	17.6458	14.4882	3.02482	24.1352	21.5751	38.0604	51.0954	0.148436	17.7997	21.2946
3.42_215.1628m/z	3.41962	215.163		0	0	0	0	0	0	0	0	0	0	0	0	0	0	0	0	0	16.2425	0.000973599	0	67.4312	9.79591	6.28372	2.45684	21.1998	22.5911	0	0
2.93_510.0386m/z	2.93495	510.039		0	0	0	0	0	0	0	0	0	0	0	0	0	0	0	0	0	9.89557	1.35693	0.527802	14.6633	0.56627	2.44673	6.07887	0	9.55838	1.72662	0
8.60_1028.6024m/z	8.60243	1028.6		1.67963	6.26364	5.08068	1.72363	0	2.38289	6.18353	0	0	0	0	0	0	0	0	0	4.64402	0	0	0	0.759581	0	0	0	0	0	0	0
3.40_326.0276m/z	3.3982	326.028		0	0	0	0	0	2.24152	0	0.126394	0.291495	0.464983	0.892165	0.702118	0	0.546444	0	0	0	53.5636	3.46587	8.11962	55.5748	6.30478	8.22337	63.0278	4.1534	59.6382	2.77823	0
2.84_386.0696m/z	2.84208	386.07		0	0	0	0	0	0.3774	0	0	0.711137	0	1.36961	0.379652	0	0	0	0	0	3.6807	8.21462	3.7561	9.62027	4.21369	6.51964	5.89972	2.78857	3.52434	2.69006	0
3.78_252.1989n	3.78338	287.167	252.199	0	0	0	0	0	0	0	0	0	2.17675	0.80965	3.19534	5.77782	0	0	0	0	13.0165	21.3811	45.5084	29.3827	32.2758	46.4226	13.9787	23.2027	4.92738	0	0
3.23_583.0851m/z	3.22728	583.085		0	0	0	0	0	0	0	0	0	0	0	0	0	0	0	0	0	71.5537	0.000212761	0	18.7345	4.01116	9.7395	49.8859	2.29022	34.2773	0	0
6.61_553.6467n	6.61382	534.629	553.647	602.498	463.446	421.661	540.512	576.838	459.478	534.374	74.765	69.8686	81.1454	50.2974	82.2934	67.4271	251.896	506.373	683.698	589.669	342.973	84.2616	26.5939	68.1707	74.1072	53.5589	26.2851	149.545	7.99722	85.7306	0
4.40_276.0281m/z	4.39612	276.028		0	0	0	0	0	0	0	0	0	0	0	0	0	0	0	0	0	1.17511	0.59563	8.73125	10.9813	0.795013	1.45657	6.85227	0	13.8857	0	0
3.13_532.0502n	3.1342	569.022	532.05	0	0	0	0	0	0.336967	0	0	0	0	0	0	4.17303	0	0	0	0	37.756	7.52615	0	45.189	2.11157	7.28363	17.6689	25.1411	28.3937	0	0
3.80_459.0369m/z	3.8048	459.037		0	0	0	0	0	7.93646	0	2.47564	2.56926	9.89898	3.92812	4.736	2.55139	6.78949	0	0	0	911.015	170.456	363.371	1618.13	289.144	410.132	989.035	274.199	624.422	0.692156	1.07305
3.73_519.0552m/z	3.72625	519.055		0	0	0	0	0	14.7827	0	3.8771	0	1.51221	7.24737	0	4.14423	7.18453	0	0	0	666.644	109.117	90.1077	487.274	80.0599	148.143	412.121	74.712	638.931	1.08939	0
3.15_157.0341m/z	3.14848	157.034		0	0	0	0	0	0	0	0	0	0	0	0	0	0	0	0	0	3.26238	4.10355	0	19.6824	5.86296	0	9.30795	2.12261	24.0381	0	0
3.54_504.0345n	3.54102	503.027	504.034	0	0	0	0	0	46.6018	0	4.97403	3.0667	11.9356	12.3642	12.2817	9.16204	37.3188	0	0	0	13298.7	5088.53	3890.3	15472.5	3891.18	5825.26	13944.2	3207.97	12115.5	13.3761	4.39525
3.10_445.0432m/z	3.09848	445.043		0	0	0	0	0	17.3942	0	1.34296	0	0	0.116262	0	3.23334	0.700291	0	0	0	40.7761	55.6126	20.7677	68.4593	39.1468	40.4985	65.7484	21.7327	116.575	9.27829	0
4.76_675.3935n	4.7596	674.387	675.393	0	0	0	0	0	0	0	0	0	1.35663	1.93897	0	0	0	0	0	0	14.5259	1.43869	64.4769	4.595	0.991486	102.246	19.5349	123.57	325.582	0	0
4.92_393.0270m/z	4.92385	393.027		0	0	0	0	0	19.3267	3.32736	9.38362	6.71845	15.2743	5.04095	5.63419	5.61383	14.359	1.55102	0	0	935.142	246.763	432.851	1063.79	318.9	388.254	1127.94	348.37	1463.68	11.1407	11.4924
2.40_395.9131m/z	2.40003	395.913		0	0	0	0	0	3.08265	0	1.54043	0	0	1.53681	0	0	0.968519	0	0	0	11.1711	7.03824	10.9613	7.31037	10.4636	6.38943	14.0005	21.368	77.5332	0.710626	0
3.07_135.1473m/z	3.06993	135.147		0	0	0	0	0	0	0	0	0	0	0	0	0.757282	0	0	0	0	13.0633	0.959011	3.102	33.7347	2.94298	0	0.932396	4.70498	5.20649	0	0
3.83_321.0225m/z	3.82623	321.022		0	0	1.25241	0	0	0.647122	1.17593	0	0.477572	0	0.427945	0	0	0	0.0526376	0	0.544022	135.603	1.41155	12.3055	45.0553	0	8.64179	85.355	9.9095	87.7643	0.157171	0
3.96_584.1041n	3.96192	621.064	584.104	0	0	0	0	0	7.57909	0	0.68776	0.431769	0	3.12053	2.6126	10.9436	1.08177	0	0	0	979.568	11.6441	77.0566	785.156	33.3919	155.834	1475.14	66.8733	1130.36	1.32346	0
3.48_545.0939n	3.47675	544.087	545.094	2.42992	0	0	1.64353	0	2.46732	0	0.0777128	0.782584	0	1.23029	0.819227	0	5.73059	0	0	0	95.7045	31.6325	69.4936	93.9207	47.4586	53.9161	173.67	15.9389	31.6951	0.13542	0
5.35_394.1260n	5.35162	393.119	394.126	2.20967	0	0	2.2365	5.88689	4068.65	4.67746	2867.56	1841.83	3074.5	2604.51	3059.88	3116.75	2317.66	3.89271	1.36411	3.77658	5252.61	2721.76	1517.49	4219.78	2114.19	2734.22	3248.91	2844.93	1987.21	2360.15	1522.92
0.61_662.2111m/z	0.611683	662.211		0	0	0	0	0	0	0	0	0	0	0	0	0	0	0	0	0	11.8255	0	1.97849	18.3989	8.00186	4.88025	0	2.43262	52.6645	0	0
2.71_287.0435m/z	2.71355	287.044		0.00718324	0	0	0	0	25.9876	1.01512	6.91643	8.23423	10.6477	9.13009	8.70402	4.42103	7.09933	1.10373	0.578224	0.942456	53.0383	25.645	7.23383	50.6764	17.2554	17.9448	31.1938	7.28375	25.5854	20.001	4.12938
3.83_533.0111m/z	3.82623	533.011		0	0	0	0	0	2.67258	0	0	1.36814	6.78999	6.1267	0	3.78624	2.61583	0	0	0	299.431	39.946	98.2247	534.929	80.6354	127.767	234.617	142.506	250.642	0	2.25435
0.60_188.0612m/z	0.60455	188.061		0	0	0	0	0	0.61994	0	0	2.56399	2.14394	1.14096	0.0301704	0.98915	0	0	0	0	7.60919	3.21712	69.039	158.051	68.0915	48.7865	79.0444	93.1414	191.736	0.124273	2.12617
3.54_635.0434m/z	3.54102	635.043		0	0	0	0	0	0.0245749	0	0.235941	0	5.30304	0.532463	5.59673	1.57406	4.15058	0	0	0	109.511	263.159	13.8251	212.752	37.8848	57.9495	340.547	27.4339	341.305	1.93295	0.259645
3.33_576.1098n	3.32725	611.079	576.11	0	0	0	0	0	0	0	0	0	0	0	0.409902	0	2.50813	0.262721	0	0	91.3313	5.34201	1.53545	48.2081	1.20696	11.6843	94.9225	0.349679	67.5753	0.798072	1.23966
3.50_409.9728n	3.49817	444.942	409.973	0	0	0	0	0	8.73337	0	2.52258	0	12.8293	5.47148	0	1.69787	1.35981	0	0	0	485.63	149.606	285.834	214.809	53.3641	166.88	309.603	143.948	371.449	2.45442	1.73738
2.75_832.6030m/z	2.74925	832.603		17.9258	5.95776	13.6843	1.78934	6.64567	0	13.7219	0	0	0	0	0	0	0	1.7087	0	12.6816	0	0	0	0	0	0	0	0	0	0	0
2.82_525.0309m/z	2.82067	525.031		0	0	0	0	0	0.00319821	0	0.243376	2.05028	3.27447	0.462138	0.214283	2.85945	0.573708	0	0	0	183.049	70.289	8.51268	208.597	36.7697	23.8592	19.1209	62.4396	26.602	8.22324	0.456384
2.89_388.8940n	2.8921	387.887	388.894	0	0	0	0	1.13264	0.247645	0	0	0	0	0	0	0.0306778	0	0	0	0	0	3.2726	3.24947	26.8765	10.292	8.63551	30.9804	22.5184	58.4459	0	3.82917
3.63_608.0922n	3.63385	589.074	608.092	0	0	0	0	0	35.9367	0	9.47345	0.075943	1.26079	0.012471	2.05308	31.3397	1.32429	0	0	0	849.298	96.576	151.695	1131.59	150.711	278.936	1154.44	123.368	1017.78	1.36859	0.00700627
3.02_464.0439n	3.02065	509.036	464.044	0	0	0	0	0	26.7573	0	1.24481	3.57701	1.70294	5.07212	4.7067	8.05484	5.09593	0	0	0	1512.53	489.666	252.556	3018.87	401.893	625.638	1177.68	621.816	1694.53	8.35626	1.52035
3.73_244.0296m/z	3.7334	244.03		1.06078	0	0	0	0	10.6853	0	0.276573	2.22911	1.04581	0.296086	3.51045	4.7978	0.0149616	0	0	0	157.543	104.237	151.034	396.141	246.732	250.467	202.547	224.186	162.726	2.13081	2.58526
3.22_485.0370m/z	3.22013	485.037		0	0	0	0	0	15.6407	0	0.465466	0	1.53282	0	1.06891	2.17005	1.46191	0	0	0	83.5578	25.3512	15.3486	121.445	25.2851	36.3418	161.929	45.4137	88.8863	1.30716	1.10187
3.28_547.0475m/z	3.2844	547.047		0	0	0	0	0	2.28129	0	0	0	0	1.01637	0.346012	0.135649	0	0	0	0	13.7988	13.4027	0.333041	143.391	1.09812	7.47229	37.1228	2.61186	49.2979	0	0
3.83_363.0180m/z	3.82623	363.018		0	0	0	0	0	0	0	0	0	0	0	0	0	0	0	0	0	74.7913	0	4.47698	8.47194	0	5.22568	10.8385	1.20907	17.4921	0	0
3.57_354.0218m/z	3.56958	354.022		0	1.59774	0	0	0	1.64291	1.03592	0.0100259	0.362691	1.71805	0.323847	2.80731	0.31052	0	0	0	0	631.253	3.24436	114.603	997.758	17.3916	119.209	647.896	89.9766	824.002	0.649001	2.41621
3.73_144.1110m/z	3.7334	144.111		0	0	0	0	0	0	0	0.199425	0.870901	0	1.1329	0.756267	0	0.346138	0	0	0	10.1602	3.67637	18.7744	13.3194	4.87325	2.35725	12.4345	2.21534	7.72482	3.41159	0.419655
3.74_586.0847n	3.74053	621.065	586.085	0	0	0	0	0	28.0873	0	1.92395	0.615644	4.93781	1.32266	6.15315	5.56399	1.01367	0	0	0	928.335	339.271	124.387	756.236	173.199	316.738	1350.31	95.1392	597.688	4.61234	0.376849
3.48_768.9497m/z	3.47675	768.95		0	0	0	0	0	0	0	0	0	0	0	0	0	0	0	0	0	83.0971	0	4.71138	103.771	3.06223	9.93265	73.7687	0.0199782	128.437	0	0
5.09_649.0583m/z	5.09453	649.058		0	0	0	0	0	0	0	0	0	0	0	0	0	0	0	0	0	4.164	22.8521	3.08316	13.6916	0	9.34299	40.8938	0	59.9207	0	0
3.45_449.1565m/z	3.44818	449.157		0	0.921669	0	0	0.0317145	15.4597	0	2.1339	1.26976	2.35154	1.88457	0.519325	2.02399	0.564509	0.636112	0	0	259.615	47.3629	63.4317	121.32	49.8327	97.7059	271.319	39.6169	235.228	4.98265	2.40788
3.50_461.9988n	3.49817	460.992	461.999	0	0	0	0	0	8.9079	0	0.799531	1.25232	0.516479	1.20384	1.77315	0.0301521	1.43676	0	0	0	44.2964	52.506	91.9842	42.0648	31.5036	59.2564	56.7471	43.8459	42.3499	11.9524	0.939125
3.67_725.0611m/z	3.66955	725.061		0	0	0	0	0	0	0	0	0	0	0	0	0	0	0	0	0	5.23398	2.19102	0	13.6103	0	7.71307	16.3952	2.4498	37.3292	0	0
0.39_888.5539m/z	0.390317	888.554		8.65191	15.085	17.874	0	2.52015	0	11.7955	0	0	0	0	0	0	0	5.25603	1.27402	20.9718	1.78333	0	0	0	0	1.86442	0	0	0	0	0
3.53_551.0891m/z	3.53387	551.089		0	0	0	0	0	4.37145	0	8.73937	0	0.275769	0	0	9.56298	3.35057	0	0	0	228.589	44.6821	16.9896	137.57	25.0388	65.9395	360.479	74.944	287.801	1.35823	0
3.45_547.9665m/z	3.44818	547.966		0	0	0	0	0	0	0	0	0	0	0	0	0	0	0	0	0	9.63717	0.118681	7.19898	1.38886	2.46167	4.02386	23.9663	0	19.6987	0	0
3.45_333.0293m/z	3.44818	333.029		0	0	0	0	0	6.29527	0	0.330212	0.607277	0.00370978	2.5997	1.37136	3.16834	1.71209	0	0	0	290.114	150.309	21.6057	134.652	34.5647	31.5932	53.1818	80.2739	341.9	6.48436	0.167608
3.32_476.0678n	3.32012	475.06	476.068	0	0	0	0	0	14.7158	0	1.2545	0.359285	0.00172256	0	1.97974	1.50907	0.096408	0	0	0	34.4154	19.1843	7.80737	64.0748	22.7687	34.1916	66.94	26.1122	55.8105	2.19895	0
6.69_353.0320m/z	6.68522	353.032		0.750549	0.213256	0	0.0211087	0	0.746994	0.4278	0	0	2.78618	0	0	0	0	0	0	0	19.4042	11.8808	11.1835	99.6255	3.37576	4.92952	64.3373	7.15417	195.733	0	5.43437
3.38_318.0302m/z	3.38392	318.03		0	0	0	0	0	10.3376	0	2.66528	3.70613	3.95825	5.8184	7.66833	2.79348	2.22793	0	0.640767	0	248.184	113.082	50.1387	418.646	129.849	114.363	378.632	82.9081	340.277	6.20395	0
3.43_401.9663m/z	3.4339	401.966		0	0	0	0	0	0	0	0	0	0	0	0	0	0	0	0	0	4.74646	0	4.8269	26.1859	0	12.8878	15.3479	0.863856	10.7471	0	0
3.51_309.2738m/z	3.50532	309.274		0	0	0	0	0	0	0	0	0	0	0	0	0	0	0	0	0	0	15.8069	21.1051	12.8735	0	4.48562	37.5824	3.79662	175.132	0	0
2.86_537.0300m/z	2.86353	537.03		0	0	0	0	0	0	0	0	0	0	0	0	0	0	0	0	0	90.531	0	0	250.763	1.84036	18.7868	24.1228	43.1921	73.6042	0	0
3.81_386.1260m/z	3.81195	386.126		0	0	0	0	0	1.66714	0	0.019268	0	0.876189	0	0.210817	0	0	0	0	0	0	1.69624	1.54844	271.371	111.472	166.264	362.133	65.2522	38.6802	0.00349278	0
3.74_649.1835m/z	3.74053	649.183		0	0	0	0	0	0	0	1.80911	0	0	0	0	0.411246	0.193534	0	0	0	35.053	0.273277	1.05799	57.502	10.7413	18.7629	311.719	4.53948	517.288	0	0
4.05_593.0579m/z	4.0469	593.058		0	0	0	0	0	1.76912	0	0	0	0	0	0	0.0616797	0.0615376	0	0	0	102.652	1.68299	0.173689	101.677	0.272975	30.0018	69.3686	12.8738	291.832	0	0
3.45_544.9633m/z	3.44818	544.963		0	0	0	0	0	0	0	0	0	0	0	0	0	0	0	0	0	0	3.34468	4.76053	1.63143	1.57144	4.16748	15.1114	0	5.72017	0	0
2.40_336.1306n	2.40003	371.1	336.131	0	0	0	0	0	3.95093	0	0.774065	0	4.15e-06	0	0	0	0	0	0	0	67.3692	7.39596	0.218017	50.1886	7.09662	5.65651	10.5175	14.9746	49.9995	8.52846	0
2.96_146.0300m/z	2.95637	146.03		0	0	0	0	0	1.39678	0	0	0	0.577214	0.432922	0.551712	0.681575	0	0	0	0	20.7886	1.5152	1.10072	9.38956	8.17468	3.66574	5.54887	7.42605	4.30757	1.59901	0.311493
5.73_650.6910m/z	5.72917	650.691		33.3267	37.2327	38.726	23.6356	50.5816	32.9517	33.3644	11.0399	6.57651	4.98125	3.26263	10.3329	3.48026	7.61917	36.1329	31.3507	24.5254	21.5639	2.28317	6.08719	4.96498	7.73739	6.81775	8.51208	7.66836	0	2.95599	0
4.13_521.0713m/z	4.1326	521.071		0	0	0	0	0	26.7961	0	3.79111	0.767421	0.760234	1.31314	9.71187	5.80519	1.19504	0	0	0	3600.4	109.765	214.305	527.052	48.5075	172.485	1812.1	128.902	1074.54	2.65398	0
3.78_423.0374m/z	3.78338	423.037		0	0	0	0	0	32.486	0	4.37543	4.22662	4.95644	4.97502	2.73871	7.43597	6.00341	0	0.0915922	0	2478.93	571.21	416.349	1243.78	519.023	844.41	2565.04	380.774	1708.18	11.6137	0.518776
6.66_574.0622n	6.65665	609.032	574.062	0.367182	0	0	3.04636	0	5.88288	4.15127	8.37374	8.32867	4.04461	4.30437	6.76768	1.40173	0.249298	2.92096	6.96415	2.8182	17.2694	22.3375	8.61571	3.82261	1.67132	8.59868	17.0291	2.29193	0.880193	4.41163	0
3.69_459.2179m/z	3.69125	459.218		0	0	0	0	0	4.79213	0	0	1.00405	0.575241	0	0	1.66786	0.918677	0	0	0	40.9883	8.4021	13.0647	111.446	15.1647	12.6257	28.5403	15.0225	41.1807	6.10326	0
4.33_234.1158m/z	4.3254	234.116		0	0.000252342	0	0	0.0599263	2.18278	0	0	0.453974	2.00935	4.50727	4.80962	1.45044	2.07296	0	0.913533	0	106.077	5.63748	2.84649	76.7819	33.1228	10.7022	33.9697	17.5171	41.3191	0.608832	0.00150073
2.44_218.1080m/z	2.43575	218.108		0	0	0	0	0	0	0	2.85446	2.74165	3.7767	5.69499	1.68067	5.49512	1.27092	0	0	0	322.276	156.538	86.2551	361.196	170.176	163.727	270.724	150.046	367.78	5.97784	3.3078
3.23_246.1779m/z	3.22728	246.178		0	0	0	0	0	0	0	0	0	0	0	0	0	0	0	0	0	0	0.183058	2.84616	72.0957	12.1893	2.62283	37.0805	51.77	27.3868	1.33796	0
6.83_546.0687m/z	6.83448	546.069		340.346	336.865	315.865	320.359	297.034	306.365	328.103	12.3298	21.4095	18.3397	14.1062	10.4551	19.6701	12.2478	318.568	313.144	336.529	317.77	34.2243	4.48969	29.2837	12.5271	6.28088	14.4331	15.9351	19.7843	11.8734	0
4.60_336.9398m/z	4.59607	336.94		8.79483	1.62067	11.4526	0.605026	4.5459	0	1.11484	0	0	0	0	0.136777	0	0	0	5.643	3.90055	0	0	0	0	0.135599	0	0	0	0	0	0
3.51_400.9527n	3.50532	399.945	400.953	0	0	0	0	0	1.94013	0	2.77834	0	0	0.126937	0.312554	0	0.513962	0	0	0	2.85784	8.24082	51.6655	12.5956	0.839017	16.8781	62.7387	19.0195	201.88	0	0
6.41_651.5474n	6.40672	632.539	651.547	246.69	187.951	153.252	95.3677	145.617	222.325	216.952	17.0389	17.3328	18.1025	7.75447	12.9023	20.5188	74.3049	203.547	142.254	262.361	174.518	9.26987	4.12999	9.70476	13.6357	12.2789	3.22433	37.606	6.78208	11.9629	0
4.54_388.2713m/z	4.53893	388.271		0	0	0	0	0	0	0	3.37199	0	1.25395	0.499145	2.35739	0.00276894	7.17737	0	0	0	49.7358	22.6618	14.7303	68.2097	46.9708	41.7202	52.115	21.8449	62.9933	1.56959	0
3.21_356.0352m/z	3.213	356.035		0	0	0	0	0	0	0	0	0	0	0	0	0	0	0	0	0	0	1.21536	2.76855	15.3907	0	1.77567	9.33427	3.07751	19.7396	0	0
3.30_453.0476m/z	3.29868	453.048		0	0	0	0	0	53.7042	0	2.41911	1.85435	5.06282	6.79009	3.72408	6.51796	0.580826	0	0	0	993.397	427.092	361.925	1549.29	489.14	795.507	1064	633.302	1070.49	3.65735	8.51569
4.15_341.0329m/z	4.14687	341.033		0	0	0	0	0	3.8929	0	0	0	0	0	0	0	0	0	0	0	8.05012	1.32289	2.84145	16.5634	2.16038	1.59119	11.6782	0.0073456	11.1255	0.0373832	0
3.48_630.9827m/z	3.47675	630.983		0	0	0	0	0	3.11077	0	0	0	0	0	0.350455	0.0580414	0	0	0	0	0	6.12943	15.9786	17.7067	24.0911	15.7408	0.970825	17.555	3.50787	0	0
4.85_361.0452n	4.85243	360.038	361.045	0	0	0	0	0	5.02069	0	1.52206	1.17424	1.87785	1.86615	6.62071	4.2653	2.37098	0	0.139128	0	43.1563	150.128	163.203	257.087	212.114	113.5	188.215	865.74	872.991	1.80148	3.54182
3.86_327.0237m/z	3.86193	327.024		0	0	0	0	0	0.0801492	0	1.15398	0.0328075	0.00521182	0.0444374	0.0365478	0.000385641	0	0	0	0	243.21	0.726496	17.8564	141.359	0.0294093	25.9495	268.43	2.62246	382.007	0.184797	0
0.50_250.0303n	0.497433	271.005	250.03	0	0	0	0	0	0.207192	0	0	0	0	0	0	0	0	0	0	0	19.1344	0	0.963394	2.49472	3.42139	3.7382	0	6.83631	7.52774	0	0
5.99_408.2010m/z	5.9934	408.201		0.985967	0.0112158	0	0	0.0703563	0.232215	0.0724613	0	0	0	0	0.743406	0	0	0	0.750082	0	1.76116	0	2.11888	33.6962	5.44983	1.5621	9.29785	31.5176	13.1858	0.0964335	0.45958
5.01_461.2911m/z	5.00955	461.291		0	0	0	0	0	17.9341	0	1.95114	2.91674	1.82311	8.77185	2.62634	0.590122	0.954536	0	0	0	252.701	152.493	107.874	319.715	199.323	171.566	173.756	145.348	273.82	18.1041	7.90774
1.34_289.0159m/z	1.33867	289.016		0	0	0	0	0	9.08526	0	4.26429	6.3902	3.2424	4.19193	8.62914	3.14192	7.72986	0	0	0	4.48446	0.638207	0.0222348	6.57857	0.665526	0	2.37607	0	0	6.91154	1.58123
0.67_345.0660m/z	0.668817	345.066		0	0	0	0	0	1.473	0	0	1.51395	0	0	0	0.986298	0	0	0	0	1.17637	3.71321	2.55629	16.2512	7.66881	2.35173	10.8241	6.6523	3.74808	1.49348	2.39346
6.58_577.6405n	6.5781	558.623	577.641	1649.5	1465.55	1588.71	1755.21	1447.96	1502.95	1531.08	238.434	215.466	237.295	141.577	280.223	216.687	743.293	1594.21	1577.75	1555.24	1386.34	236.49	70.5167	249.552	261.505	218.063	107.544	370.484	25.5937	278.863	1.01475
3.48_445.0546m/z	3.47675	445.055		0	0	0	0	0	45.6522	0	4.97949	8.22115	7.36418	12.7891	2.31465	7.65039	1.92155	0	0	0	3284.81	731.681	1204.27	4719.94	1428.84	1526.49	1810.79	1715.69	2400.22	29.7832	3.71741
3.28_441.0454m/z	3.2844	441.045		0	0	0	0	0	0	0	0	0	0	0	0.658565	2.67678	0	0	0	0	10.5505	7.15247	5.58378	29.9338	8.16913	4.58325	16.4233	0.193232	7.61043	1.23741	0
3.91_194.9802m/z	3.91192	194.98		0	0.314029	0	0	0	0	0	0	0	0	0	0	0	0.180038	0	0	0	31.44	1.07397	1.01913	18.1945	2.97288	24.8857	1.83805	1.09222	0	0.0431515	0
3.54_482.0845n	3.54102	519.05	482.084	0	0	0	0	0	6.75589	0	1.52946	0	3.08458	0	0	16.9088	0	0	0	0	61.3056	71.6072	7.78095	125.594	9.49025	27.304	62.1801	16.5292	199.828	0	0.0255603
3.53_722.0578n	3.53387	721.042	722.058	0	0	0	0	0	14.2637	0	5.75802	1.81353	10.8894	6.48799	2.80903	3.53348	5.27973	0	0	0	4563.86	572.955	348.155	1824.59	115.682	630.797	2794.93	321.503	5370.52	3.45425	1.06459
3.96_405.2753m/z	3.96192	405.275		0	0	0	0	0	0	0	0	0	0	0	0	0	0	0	0	0	24.8552	0	0.479385	27.7205	5.99092	1.4968	1.56489	1.44213	25.0302	0	0.919288
2.81_741.0681m/z	2.81352	741.068		0	0	0	0	0	0	0	0	0	0	0	0	0	0	0	0	0	15.6927	0	0	74.6343	5.55933	4.2309	79.0958	1.89081	18.6264	0	0
2.46_304.9097m/z	2.4643	304.91		31.2904	22.2646	32.7217	18.1334	12.4855	5.41919	28.927	1.54784	3.87358	0	1.52919	3.678	0.0978975	3.34966	24.9175	25.0188	27.2342	101.534	19.3103	12.8486	35.7876	18.2466	16.7374	38.0344	4.65516	1.57928	3.87126	0.031717
3.62_246.0460m/z	3.61957	246.046		0	0	0	0	0	3.56277	0	0	0.414593	0	0.753632	0.294601	0.0503435	0	0	0	0	14.3868	0.753632	6.85036	27.4168	1.62373	3.77148	70.7995	6.06343	172.533	5.00585	2.49384
3.54_324.2662m/z	3.54102	324.266		0	0	0	0	0	0	0	0	0	0	0	0	0	0	0	0	0	0	0.649567	6.03021	42.4308	0.922544	7.10562	55.14	1.61801	164.833	0	0
3.90_495.0566m/z	3.89763	495.057		0	0	0	0	0	3.40645	0	8.16435	0.490998	4.26005	2.67412	3.28662	0.51	0.950408	0	0	0	1072.91	56.3001	63.6422	439.988	66.6637	60.9747	261.733	73.7033	378.672	1.91436	1.52902
3.38_358.9883m/z	3.37677	358.988		0	0	0	0	0	0.116797	0	0.0265192	0	0.000116942	0.0435183	0.00397556	0.0242682	0.197715	0	0	0	103.986	0.252958	9.79431	211.928	0	6.5796	135.228	4.10381	233.624	0.249665	0
3.68_414.1621n	3.68383	449.112	414.162	0	0	0	3.41934	0	102.062	0	61.9003	58.1943	103.753	63.7426	34.4586	29.0355	164.447	2.77928	2.34164	0.599239	77.0475	62.8953	37.219	76.4443	130.734	39.0758	38.484	38.1043	24.7358	68.6323	35.085
3.54_742.9982m/z	3.54102	742.998		0	0	0	0	0	0	0	0	0	0	0	0	0	0	0	0	0	6.90444	0	2.41608	82.4833	3.36143	10.4248	54.6963	0	31.1574	0	0
3.00_759.0778m/z	2.99922	759.078		0	0	0	0	0	0	0	0	0	0	0	0	0	0	0	0	0	0	11.6962	27.1074	74.6427	1.80707	23.7228	236.813	0	100.559	0	0
4.06_349.0184m/z	4.06118	349.018		0	0	0	0	0	0	0	0	0	0	0	0	0	0	0	0	0	453.208	0	11.3287	123.931	0	3.91588	197.74	7.68603	260.56	0	0
4.05_533.0332m/z	4.05403	533.033		0	0	0	0	0	14.4864	0	3.28632	0	0.0605341	2.72027	11.6702	5.90507	11.8373	0	0	0	985.283	518.06	144.496	1107.7	116.077	613.642	2034.69	358.194	2386.26	0.974605	8.62355
4.08_303.0526m/z	4.07547	303.053		0	0	0	0	0	7.32455	0	2.39629	0.0781447	0.757402	0	0.00651765	2.10192	3.06666	0	0	0	30.1896	52.4418	17.5273	19.1245	23.6675	18.3731	21.359	16.3328	25.2875	0.456117	0
5.13_307.1576m/z	5.13023	307.158		0	0	0	1.61157	0.359267	361.433	0	138.963	76.5643	135.374	125.206	142.526	138.198	140.444	1.87285	0.87706	1.40936	409.176	136.173	69.155	270.578	122.164	165.315	204.83	122.877	78.0779	120.571	91.9624
3.97_333.0248m/z	3.96905	333.025		0	0	0	0	0.756451	1.29145	0.318176	0.500739	0.0614952	0.415672	0.0356326	0.988601	0.163456	0.15443	0	0	0	95.2868	4.73382	8.77983	60.8645	0.557088	16.0633	67.9975	5.7461	111.679	0.563344	0.095523
2.79_554.0768n	2.7921	553.07	554.077	0	0	0	0	0	0	0	0	0	1.1106	0	1.3386	33.1376	0	0	0	0	31.2034	28.9548	4.13257	48.9606	9.05729	16.9278	11.3167	44.272	29.9044	0	0
3.48_272.0223n	3.48388	815.08	272.022	0	0	0	0	0	7.45396	0	0.00731606	0	1.13125	1.10942	3.68349	8.54686	0	0	0	0	11.3524	137.375	44.8683	111.2	31.9515	99.8211	248.469	20.1005	67.3105	0	0.57486
3.12_400.1019n	3.11992	435.071	400.102	0	0	0	0	0	34.3173	0	0.824783	0	0	0.0158543	1.39866	0.936006	0.821457	0	0	0	94.2684	239.958	9.83162	265.422	70.3352	46.535	38.9561	28.4874	37.5822	10.2723	0
5.05_459.2695m/z	5.05168	459.27		0	0	0	0	0	0.458928	0	0	0	2.4086	1.6864	0	1.37254	0	0	0	0	17.1221	10.2771	13.7343	24.0597	14.7162	8.44127	18.8466	6.23445	14.6681	10.5618	0
4.83_302.1611n	4.83102	603.315	302.161	0	0	0	0	0	2.29208	0	0	0	0	0	0.267047	0	0	0	0	0	15.7593	1.4335	33.6422	2.00453	0.299014	25.5386	8.49833	45.2057	52.8756	1.37738	0
3.53_593.0671m/z	3.53387	593.067		0	0	0	0	0	18.948	0	1.55719	0	0	1.70383	0	6.51905	0.264066	0	0	0	82.255	40.8686	5.85106	196.492	12.3246	43.0516	275.779	52.3863	296.895	1.12468	0
3.62_200.0395m/z	3.61957	200.04		0	0	0	0	0	0	0	0	0	0	0	1.46323	0	0	0	0	0	0	2.12708	11.3655	22.2144	0.753036	2.66089	47.5446	5.37057	10.1512	0	0
2.44_326.0135n	2.43575	306.996	326.013	0	0	0	1.31385	0.0961634	31.2045	4.05382	13.883	13.7592	14.0438	11.3901	15.3294	8.18699	19.9202	0.588707	0.165474	0.232676	538.161	233.569	162.513	372.005	251.006	243.465	415.193	238.15	729.928	38.5431	9.54161
0.52_283.0564m/z	0.51885	283.056		0	0	0	0	0	9.29303	0	9.06451	8.04354	8.28576	4.18843	10.4385	6.19231	5.34345	0	0	0	15.0339	1.36385	0	0	0	0	0	1.06743	0	2.30891	0
3.35_379.0483m/z	3.34868	379.048		0	0	0	0	0	1.11055	0	0.399485	0	1.74429	0	0.850522	0	0	0	0	0	3.24055	2.51699	3.44124	10.5042	3.26224	5.68473	5.31365	4.21262	19.6781	0.888267	0.755162
3.67_550.8704m/z	3.66955	550.87		0	0	0.227745	0	1.96134	27.5041	0.390864	10.6883	23.9493	33.6758	55.6978	54.7253	32.4473	72.1071	0.44343	0	0	5.01416	11.4542	5.20386	58.8576	34.0911	32.7467	31.4603	31.5948	3.10069	0	0
3.54_714.0313m/z	3.54102	714.031		0	0	0	0	0	0	0	0	0	0	0	0	0	0	0	0	0.520518	4.27512	1.03554	0	42.3958	3.55618	0.872838	30.6105	0	2.36897	0	0
3.83_287.9961m/z	3.83337	287.996		0	0	0	0	0	1.73591	0	0	0	0	0.16104	0	0	0	0	0	0	12.2099	6.98757	2.43867	3.56857	12.0615	0.201839	7.30236	0.508056	0.674835	0.343976	0
4.52_266.1551n	4.5175	287.13	266.155	0	0	0.288585	5.84274	1.0244	43.9569	0	5.94661	5.64168	6.18981	6.87819	2.17166	5.21547	2.02307	0.645325	0	0	951.512	624.517	818.198	840.626	770.512	519.767	347.851	457.702	304.486	31.3579	4.03253
3.67_452.0398n	3.66955	451.033	452.04	0	0	0	0	0	18.8451	0	1.35219	3.52041	0.0234829	4.08411	3.8248	3.84547	2.79772	0	0	0	289.541	209.355	244.577	582.52	123.582	287.327	1003.26	98.7234	496.422	7.41037	1.67689
3.73_618.3157n	3.7334	653.299	618.316	0	0	0	0	0	0	0	0	0	0	0	0	0	0	0	0	0	26.5114	0	4.13171	33.8195	1.41787	9.95991	120.614	0	24.7936	0	0
5.07_381.1197m/z	5.06597	381.12		0	0	0	0	0	24.8182	0	0.328693	0.726427	2.90934	2.67946	4.03105	0.218381	0.764428	0	0	0	238.215	62.8876	64.6615	253.984	114.047	145.695	29.5893	161.336	184.159	6.15763	1.58229
2.90_222.0929n	2.89925	257.051	222.093	0	0	0	4.94384	1.036	10.4395	0	5.83103	3.63785	4.77842	5.42405	7.66301	3.08861	4.73589	0	0	11.1565	90.4498	42.1208	5.86262	51.3273	20.6933	11.5733	34.8857	13.0173	28.9691	10.5943	1.15506
3.38_538.0387n	3.38392	519.021	538.039	0	0	0	0	0	22.7801	0	3.26098	8.06019	10.6094	1.09082	5.68464	19.4695	0	0	0	0	1795.08	383.473	473.081	3295.02	510.496	676.544	1444.49	703.545	2667.08	10.6532	5.80841
4.05_685.0798m/z	4.0469	685.08		0	0	0	0	0	1.00914	0	0	0	0	0	0.640828	0	0	0	0	0	20.0669	5.57141	3.58945	10.4373	1.63016	0.994828	3.67485	0	42.6789	0	0
3.05_552.9723m/z	3.0485	552.972		0	0	0	0	0	0.702086	0	0	0	0	0	0.0157345	0	0	0	0	0	4.45796	5.41451	0	3.29095	2.61593	5.68561	2.55826	2.7555	0	0	0
3.12_433.0217m/z	3.11992	433.022		0	0	0	0	0	67.569	0	4.8836	5.17659	5.8155	7.22223	18.479	5.44261	2.89155	0	0	0	1704.74	3109.84	1717.53	2820.03	1820.1	1733.3	2439.41	1502.74	1789.01	19.3107	2.53038
3.68_308.0328m/z	3.68383	308.033		0	0.137971	0	0.00600441	0	0.0723125	0	0.97201	0	0	0.030764	0	0	0	0	0	0	0.972878	0.832482	0.531584	6.42021	0.995798	2.90251	6.45788	0.422798	6.4236	0	0
3.21_555.6787m/z	3.213	555.679		2.03952	6.70286	3.05689	0.99157	2.69837	0.00204988	5.44214	0	0	0	0	0	0	0	0.0273562	3.69512	0	0	0	0	0	0	0	0	0	0	0	0
3.98_517.2686m/z	3.98333	517.269		0	0	0	0	0	5.14212	0	1.77585	0	0.0801726	0	0	0	0	0	0	0	22.0604	1.33176	0.531616	69.0323	1.83493	13.1882	25.4851	4.85245	49.3578	0	0
3.59_652.0554m/z	3.591	652.055		0	0	0	0	0	0	0	0	0	0	0	0	0	0	0	0	0	37.5186	0	1.88199	58.8848	7.27424	3.72414	108.91	0	82.4468	0	0
3.60_273.1050n	3.59815	294.08	273.105	0	0	0	0	0	11.397	0	0.287699	2.92945	1.28679	1.6927	0.304183	0.0520544	4.15716	0	0	0	59.1462	80.0151	181.265	80.3615	69.8217	78.7101	107.732	76.7831	36.0747	7.44604	0.57077
4.43_367.0474m/z	4.43182	367.047		0	0	0	0	0	4.37378	0	0.424078	1.12107	0.936127	1.23137	1.97	0.285888	0	0	0	0	18.7234	13.1998	34.3925	47.4684	24.3177	5.53099	59.5939	12.9801	24.1652	3.19847	2.01253
4.11_469.1050m/z	4.11117	469.105		0	0	0	0	0.612095	15.1969	0	0	5.26213	9.1416	1.05664	1.40071	5.21445	2.70818	0	0	0	385.742	432.737	130.526	804.773	478.046	372.456	438.412	130.118	159.265	5.832	1.49012
3.63_318.5311m/z	3.6267	318.531		0	0	0	0	0	0	0	0	0	0	0	0	0	0	0	0	0	7.34073	0.460052	0.261613	26.5233	1.87727	0.650986	8.16493	0	5.31503	0	0
4.44_323.0584m/z	4.43895	323.058		0	0	0	0.15235	1.08112	3.62512	0.427811	0.0126315	0.658008	0	0	0	0	0.618128	0	0	0	17.7826	5.08188	24.6181	23.5621	9.97792	6.90883	40.8411	5.94964	4.36926	3.45199	0
0.57_648.9005m/z	0.56885	648.901		0	0	0	0	0	0	0	0	0	0	0	0	0	0	0	0	0	16.2528	0	5.38351	2.57928	1.86209	0	1.37265	8.26672	4.12653	0	0
3.04_288.0368m/z	3.04137	288.037		0	0	0	0	0	0.128872	0	1.26377	0	0	0	0	0	1.12007	0	0	0	2.13106	4.511	2.02806	3.3972	3.81967	1.37057	5.85391	1.28328	8.91286	0.831604	0.385253
3.15_495.1656m/z	3.14848	495.166		0	0	0	0	0	0.974939	0	0.174021	0	0	0.27778	0	0	0	0	0	0	3.05026	0.865796	0	7.30114	1.34916	7.16206	26.2021	8.95233	2.81564	0	0
4.06_342.4885m/z	4.06118	342.489		0	0	0	0	0	0	0	0	0	0	0	0	0	0	0	0	0	318.048	0	8.57557	109.547	0	8.07816	149.328	3.10655	337.059	0	0
6.57_338.9177m/z	6.57097	338.918		61.8169	98.6829	91.1839	156.279	40.5182	78.8334	65.7243	11.5095	8.66757	10.085	6.84301	13.9294	9.9078	38.5377	78.5833	50.0972	55.8445	64.3174	6.61155	8.27482	16.6849	10.4427	7.3532	2.23197	13.8915	1.884	14.4852	0
3.38_328.0248m/z	3.37677	328.025		0	0	0	0	0	0	0	0	0	0	0.0838887	0	0.0521862	0	0	0	0	71.8644	0	3.12995	95.113	0	3.4605	87.3998	16.4871	197.202	0	0
3.73_244.1609m/z	3.7334	244.161		0	0	0	0	0	0	0	0	0	0	0	0	0	0	0	0	0	0	0	0.658615	5.77266	3.73124	2.17238	1.66465	1.96575	0.506222	0	0
2.98_744.3855m/z	2.9778	744.385		0	0	0	0	0	0	0	0	0	0	0	0	0	0	0	0	0	1.86035	40.52	2.62192	15.3274	13.4968	0	0	9.24881	6.58066	0	0
3.72_477.0461m/z	3.71912	477.046		0	0	0	0	0	8.33224	0	4.52626	4.3878	4.09805	10.1956	2.93222	2.78265	4.32561	0	0	0	1156.53	202.742	173.783	1653.77	148.205	340.754	1153.58	238.6	1833.5	2.34367	1.13148
5.72_568.6690m/z	5.72203	568.669		129.379	172.92	131.698	254.164	107.862	115.213	175.854	14.9554	30.0724	34.272	24.2118	42.4153	16.9309	4.57656	190.579	291.833	227.921	87.8503	21.188	8.35936	24.6318	23.4545	19.5638	15.7231	16.1948	13.8879	3.31739	2.25179
3.64_455.9115m/z	3.64098	455.912		0	0	0	0	0	0	0	0.0690555	0	1.97443	0	0	0	0.0136958	0	0	0	0	60.8459	3.27847	3.15019	6.91134	16.8216	9.64093	27.949	21.9583	1.20364	0
0.55_191.0611m/z	0.547417	191.061		0	0	0	0	0	2.09927	0	1.16783	0	0.00206597	0	0	0	0	0	0	0	31.9012	2.02833	2.88185	4.79534	14.2132	1.55107	0.211173	2.31499	5.84881	0	0
5.17_208.9447m/z	5.17308	208.945		14.0184	25.3427	9.37829	26.5953	9.24311	4.10358	6.98354	0.512222	2.67319	0.368636	1.53493	1.3323	1.1531	0.241675	13.3286	2.09853	5.89271	4.04332	1.87426	0.169714	1.55147	1.29835	0.138992	0.2785	0.441948	1.06467	0.125607	0.261841
3.09_333.0351m/z	3.09135	333.035		0	0	0	0	0	100.347	0	35.4314	25.4226	43.8615	72.8837	34.0536	17.5901	38.2305	2.84892	0	0.533966	2715.62	1699.55	2509.54	3918.37	826.19	2273.54	7502.96	1303.52	5774.15	76.4697	18.1313
0.82_1016.3203m/z	0.818083	1016.32		0	0	0	0	0	13.3122	0	0	0	0	6.89493	4.0156	2.3595	2.15372	0	0	0	469.43	22.6324	193.959	231.416	55.5087	22.2815	61.4815	116.497	195.102	15.2827	4.49759
3.76_227.0389m/z	3.76195	227.039		0	0	0	0.0650212	0.105949	9.07059	0	3.01168	0.897443	1.86533	4.12664	0.416535	4.04081	1.58042	0	0	0	138.503	38.4964	79.25	472.77	119.466	96.6751	123.341	155.976	177.065	14.1228	2.29611
3.43_703.0290m/z	3.4339	703.029		0	0	0	0	0	0	0	0	0	0	0	0	0	0	0	0	0	38.3061	26.2299	0	35.8061	0	1.79236	11.6841	1.17596	30.0753	0	0
0.57_991.3141n	0.56885	972.296	991.314	0	0	0	0	0	9.36313	0	3.62372	5.4995	6.59613	0	3.80715	0	11.3816	0	0	0	1076.94	97.4159	512.511	471.882	224.308	202.311	268.351	645.071	739.913	10.5415	2.56722
4.01_142.3978m/z	4.0119	142.398		0	0	0	0	0	0	0	0	0	0	0	0	0	0	0	0	0	0	1.21535	11.4407	9.21745	2.45245	0	8.43924	1.05822	10.2907	0	0
3.48_493.2280m/z	3.48388	493.228		0	0	0	0	0	0.426955	0	0	0.616241	0	0	0	0	0	0	0	0	10.9075	3.22678	0.781219	35.0863	3.92545	3.4625	14.5267	0	23.8168	1.34869	0
4.20_286.1767n	4.204	267.159	286.177	0.874791	1.29646	2.34229	0.753387	4.78707	413.359	6.69293	87.3657	140.307	44.3928	61.2152	55.2976	53.3906	57.3104	5.10258	8.01787	4.82592	888.587	109.435	88.5404	474.432	163.738	198.837	182.779	252.297	314.346	81.4911	52.0656
4.00_375.1672m/z	3.99762	375.167		0	0	0	5.0829	7.96172	272.124	0	109.632	173.486	275.261	78.2732	41.8818	53.3142	122.293	0	11.3289	0	302.879	181.262	157.389	182.476	80.0075	102.148	174.057	32.7706	27.4485	58.0441	46.5152
3.48_494.0480n	3.48388	493.041	494.048	0	0	0	0	0	17.4364	0	7.3815	4.75075	9.54962	7.79222	13.8769	5.13272	8.19515	0	0	0	2703.63	820.418	465.171	3638.21	1089.21	1509.72	2878.61	800.273	2457.85	4.34768	3.01228
3.31_200.0501m/z	3.31297	200.05		0	0	0	0	0	0	0	0	0	0	0.753555	0	0	0	0	0	0	0.89505	5.34978	1.12731	5.15033	5.52089	4.04105	7.06915	2.45456	0	0.818825	0
3.84_497.0302m/z	3.84052	497.03		0	0	0	0	0	0	0	0	0	0	0	0	0	0	0	0	0	18.0976	2.39163	0	15.8791	0.00195463	0.685042	9.15215	1.48329	9.93815	0	0
3.70_750.7308m/z	3.69838	750.731		30.8281	7.34774	13.5275	0.918323	7.43874	0	13.2592	0	0	0	0	0	0	0	5.58766	7.64749	2.27286	0	0	0	0	0	0	0	0	0	0	0
3.23_246.1231m/z	3.22728	246.123		0	0	0	0	0	0.597204	0	0	0	0	0.0465316	0	0	0	0	0	0	0	0	1.47472	38.4498	9.03609	3.08247	21.8729	26.3355	15.6538	0	0
3.88_463.0318m/z	3.87622	463.032		0	0	0	0	0	33.8661	0	11.1951	4.96927	5.74933	8.53566	3.15687	9.27508	11.1984	0	0	0	2174.75	1135.65	738.465	2749.31	1219.72	1652.68	3125.72	914.014	2479.03	10.56	1.4058
3.74_801.0110m/z	3.74053	801.011		0	0	0	0	0	0	0	0	0	0	0	0	0	0	0	0	0	0	1.21127	1.12543	12.0226	0	3.18292	9.13992	0.601936	5.05679	0	0
3.51_477.9119m/z	3.50532	477.912		0	0	0	0	0	0	0	0	0	0	0	0	0	0	0	0	0	0	1.74324	11.724	3.70292	0.568344	1.8408	18.0917	1.13259	94.1723	0	0
3.70_469.0423m/z	3.69838	469.042		0	0	0	0	0	15.7209	0	5.33002	0.662231	3.62912	5.28789	0.494429	2.06266	3.31176	0	0	0	621.665	174.395	128.48	523.446	68.5822	124.427	392.752	196.635	895.751	9.96074	0.955539
4.99_381.1191m/z	4.98812	381.119		0	0	0	0	0	2.64818	0	1.5029	0	3.18319	1.25689	0.581003	0.000426531	0	0	0	0	63.3723	2.98749	5.78846	69.2943	25.3386	33.2973	25.6805	9.30283	15.8216	1.38457	0.181851
3.73_673.2758m/z	3.7334	673.276		0	0	0	0	0	0	0	0	0.00977048	0	0	0	0	0.680026	0	0	0	39.9001	0	0.946381	13.0547	1.22412	13.3499	79.265	0.790361	12.0985	0	0
3.80_469.8771m/z	3.79767	469.877		0	0	0	0	0	4.20592	0	30.0785	0	6.11786	9.39026	10.125	0	1.76863	0	0	0	0	3.00212	0	0	0	0	0	0	0	9.74561	2.54613
0.38_573.8770n	0.383183	610.831	573.877	0	0	0	1.78537	0.161277	411.713	34.4846	263.318	142.055	181.053	161.11	240.452	204.919	91.5868	0	0	1.3435	509.936	130.45	178.388	132.992	147.515	136.576	210.41	131.795	229.105	146.492	135.861
3.46_295.0638m/z	3.46247	295.064		0	0.0622987	0	0	0	39.8854	0	13.3396	5.95329	5.22166	11.5601	9.48581	2.96417	5.90616	0	0.855148	0	640.334	355.804	563.838	877.554	316.031	351.684	644.546	365.419	1575.23	16.8156	7.37759
8.66_369.8417m/z	8.65957	369.842		107.229	85.7288	77.0469	77.066	80.2556	92.8412	91.0013	23.0326	13.0207	7.50801	13.9068	18.3613	11.7069	10.2173	101.479	83.2455	91.6712	83.8053	6.93091	17.4172	7.77516	17.8825	8.56877	6.52523	9.98556	3.76728	7.85697	0.747345
6.41_619.6075n	6.40672	600.59	619.607	4750.39	4386.74	4486.01	4497.55	4489.7	4000.86	4162.36	280.156	317.403	268.544	197.381	341.761	276.584	1488.69	4487.69	4451.73	4089.04	3706.81	323.803	104.792	324.681	327.376	233.497	104.592	655.152	36.427	301.509	1.21207
4.52_495.2749m/z	4.5175	495.275		0	0	0	0	0	11.5157	0	2.27113	1.3155	5.03854	0.745798	0.636247	2.6351	0.431081	0	0	0	87.5253	8.57871	192.254	70.9222	45.8067	306.162	76.7365	221.809	404.153	1.41754	0
3.61_288.0374m/z	3.60528	288.037		8.82106	3.61048	4.16396	0	0	52.3934	7.89734	15.9663	10.5024	19.1483	15.5425	11.9889	16.5875	10.511	7.45516	7.45656	6.00134	394.74	99.3031	191.732	774.337	166.666	259.713	1113.2	210.791	1854.05	31.4255	14.0189
4.53_312.2311n	4.53178	311.224	312.231	0.543213	0	0	0	1.0799	7.76599	0	3.58097	2.74954	0.877862	2.62343	0.400223	2.86556	0.784933	0.754974	1.94253	1.38086	39.4556	9.93778	430.782	27.5331	8.60019	3.17147	7.25833	8.15794	7.10505	7.3016	1.14441
3.01_313.8819m/z	3.00637	313.882		0	1.0444	0	1.24967	3.97632	0.111452	0.109514	2.40499	0.000229453	0	0	0	2.39116	0.256421	0.758312	0	0.00260646	3.68639	40.2117	47.4706	14.3621	44.2782	38.121	51.4187	71.1786	150.632	3.1383	0.381801
3.54_685.0609n	3.54102	722.016	685.061	0	0	0	0	0	0	0	0	0	0	0	0	0	0	0	0	0	5.53068	0.379679	4.4483	44.9922	1.4017	0.980225	62.726	0	41.1623	0	0
2.79_555.0407m/z	2.7921	555.041		0	0	0	0	0	2.47735	0	0	0	0	0	0	0.54213	0	0	0	0	25.3947	2.50518	4.17767	16.8597	2.07227	4.32119	4.21295	0	78.1056	0	0
4.42_456.3186n	4.42467	477.285	456.319	0	0	0	0	0	6.42519	0	0	0	0	4.56473	0.154937	0	0	0	0	0	89.843	31.589	0	86.5741	21.336	30.0354	12.6171	16.3808	54.003	0.264288	0
2.30_132.0249m/z	2.30077	132.025		0	0	0	0	0	0	0	0	0	0	0	0	0	0	0	0	0	7.81067	0	1.55122	4.64991	0.642578	1.8746	1.50102	0	0.639394	0	0
3.03_716.6988m/z	3.02778	716.699		9.49098	20.9365	16.7629	0.583203	15.5137	0.00324704	15.6218	0	0	0	0	0	0	0	6.49592	5.43504	1.10005	0	0	0	0	0	0	0	0	0	0	0
2.58_108.0260m/z	2.57857	108.026		0	0	0	0	0	0	0	0	0	0	0	0	0.183998	0	0	0	0	1.0353	0.129486	0	2.61965	0.536087	0.547413	0.481525	0.57177	0.753941	0	0
3.16_275.1624m/z	3.15562	275.162		0	0	0	0	0	0.134453	0	0	0	0	0	0	0	0	0	0	0	7.89938	0	1.646	22.4817	0	2.00122	2.8105	0.941284	12.7995	0	0
3.30_208.0865n	3.29868	245.049	208.087	0	0	0	0	0	37.1112	0	14.513	5.47792	13.7428	12.0497	8.62225	4.1959	11.6359	0	2.17236	0	502.701	287.586	124.983	782.941	280.02	240.91	389.276	309.671	493.948	47.9189	11.7658
3.63_766.9475m/z	3.63385	766.948		0	0	0	0	0	0	0	0	0	0.030808	0	0	0	0	0	0	0	49.6038	1.28876	0	14.8153	7.32405	10.6038	51.6258	1.74374	0	0	0
3.81_709.0421m/z	3.81195	709.042		0	0	0	0	0	0	0	0	0	0	0	0	0	0	0	0	0	14.2079	0	1.11594	27.5228	2.035	0	46.0298	5.05085	36.2111	0	0
5.22_391.0883m/z	5.22308	391.088		0	3.34701	1.33148	4.57988	0.667023	193.807	3.21169	53.4526	20.5104	121.115	82.5932	147.118	129.184	143.741	3.76912	8.14745	3.78039	251.897	50.5585	26.719	361.466	73.0257	114.276	247.435	111.61	67.1611	83.431	59.2864
3.16_701.0726m/z	3.16277	701.073		0	0	0	0	0	0	0	0	0	0	0	0	0	0	0	0	0	2.75677	0	6.251	21.6189	2.93057	0	43.1839	2.08057	26.1887	0	0
3.71_352.0211m/z	3.71197	352.021		0	0	0	0	0	0	0	0	0	0	0	0	0	0	0	0	0	96.4686	0	8.49691	28.334	1.04097	3.33041	28.8274	0	38.5267	0	0
3.45_401.0219m/z	3.44818	401.022		0	0	0	0	0	13.6502	0	4.26492	2.76668	1.87438	2.79465	0.805583	1.52329	3.69269	0	0	0	171.757	115.745	53.9205	330.301	129.615	222.886	450.948	123.759	263.647	4.7562	1.69624
3.87_481.0412m/z	3.86908	481.041		0	0	0	0	0	21.6813	0	0	10.5085	0.445942	3.43715	4.70302	0	7.00631	0	0	0	1162.29	120.955	146.134	580.431	155.83	89.5192	347.609	118.258	540.668	6.02978	0
5.79_726.9149m/z	5.79345	726.915		11.2793	12.5249	20.1506	16.4923	14.6541	15.8352	20.0392	3.35593	1.46069	6.14421	3.51038	5.53379	5.12856	0	10.5816	12.8265	26.2243	12.5028	0.215563	0.439309	0	0	3.65255	0	0.275043	0	0	0
3.51_238.0667n	3.50532	237.059	238.067	0	0	0	0	0	11.3615	0	4.68144	1.22325	0.144955	0.655866	3.3501	0.802624	0.0352067	0	0	0	52.9325	33.8011	41.6956	83.0375	10.6127	36.3063	119.561	25.5994	125.3	0.805309	0.277907
3.83_542.9650m/z	3.82623	542.965		0	0	0	0	0	0.627302	0	0.753858	0	0	1.28452	0	1.99461	2.32595	0	0	0	130.684	1.84332	10.2887	85.746	4.71632	6.75316	12.242	3.87338	36.0292	0	0.0827648
2.31_380.9561m/z	2.3079	380.956		0	0	0	0	0	10.1775	0	1.04831	0	1.8065	0	0	0	0	0	0	0	64.8738	19.5434	6.30258	23.6854	19.723	11.6469	17.0575	1.06168	4.55729	4.14417	0.809511
2.08_177.0238m/z	2.07938	177.024		0	0.275882	0	0.0384543	0	0.969475	0.382919	0.827126	0.487049	0	0.325357	0.216378	0	0	0.191557	0	0	6.03272	1.64756	1.79635	9.22057	1.04903	6.87496	6.85366	5.46771	36.7097	0.921528	0.842889
4.86_319.1546m/z	4.85958	319.155		0	0	0	0	0	14.3699	0	0	2.96302	1.61027	5.10931	0.0709338	0	0	0	0	0	82.2781	11.131	38.1939	98.1783	30.3354	40.2708	37.2232	62.4585	99.3662	1.15109	3.23495
3.10_367.0484m/z	3.09848	367.048		0	0	0	0	0	3.89789	0	4.30156	3.89792	2.34588	0	0	0	0	0	0	0	35.6309	37.1247	14.5836	52.3024	22.9837	20.6693	47.4951	22.674	60.6894	3.23089	0
3.71_271.1688m/z	3.71197	271.169		0	0	0	0	0	0.0645958	0	0.0622736	0	1.05821	1.37612	1.01802	14.4006	1.27644	0	0	0	84.1057	28.2726	2.74842	52.9462	23.6534	24.8825	28.8497	16.5615	26.1226	0.410309	0
3.51_281.0490m/z	3.50532	281.049		0	0	0	0	0	17.8061	0	6.05025	2.90486	1.25351	6.99287	8.40031	2.20077	4.53902	0	0	0	284.801	494.67	583.079	907.171	157.5	411.987	1446.23	362.403	2582.07	9.02155	1.67841
2.49_332.9317m/z	2.48573	332.932		0	0	0	0	0	3.8017	0	0	0.0128156	2.3847	0	0	0	0	0	0.0206157	0	30.9883	7.17492	2.19925	16.9651	7.16627	4.67002	6.47458	0	4.06723	2.87465	3.07299
3.78_502.0526n	3.78338	501.045	502.053	0	0	0	0	0	5.97003	0	1.51887	2.10836	0.606308	1.10389	0	1.23744	0.64835	0	0	0	137.163	19.1402	11.0438	92.7568	11.9304	20.4453	29.2741	32.165	154.092	3.0452	1.5619
0.85_1134.5053m/z	0.853783	1134.51		0	0	0	0	0	0	0	0	0	0	0	0	0	0	0	0	0	1.41931	0	2.88318	5.25818	4.15324	0	0.963257	0.801941	3.69663	0	0
3.90_163.1061n	3.90478	200.039	163.106	0	0	0	0	0	4.88204	0	0	0	0	0	0.337631	0	0	0	0	0	1.43195	20.9531	12.4063	20.521	0.671624	3.10366	24.9611	3.99276	2.84616	1.61382	0
3.54_575.9616n	3.54102	556.944	575.962	0	0	0	0	0	22.9466	0	9.27215	5.03412	0	0	0	0	0.149179	0	0	0	336.785	24.4518	16.0607	122.271	21.8812	26.705	100.999	3.2036	60.9617	0.00283841	0.0427311
3.38_757.4199m/z	3.37677	757.42		0	0	0	0	0	0	0	0	0	0	0	0	0	0	0	0	0	0	2.13014	1.32617	15.7415	1.58115	2.2896	51.5143	0.741429	186.953	0	0
3.07_488.0233n	3.06993	533.034	488.023	0	0	0	0	0	8.50694	0	1.79715	0	1.50256	1.88816	9.95442	46.3232	0.636337	0	0	0	205.64	456.913	30.1174	629.477	37.4028	92.2423	207.353	132.568	416.265	0.600433	0
1.50_220.9573n	1.49507	219.95	220.957	1.99155	0.00512697	0.91556	2.46356	0.234023	2.83368	3.7104	10.5306	12.5362	11.9356	10.8321	5.16764	9.12436	3.82789	2.84635	0.533852	2.10415	108.224	42.8986	44.0634	78.0193	42.3672	48.9111	64.7507	28.3748	37.4732	15.3586	15.6711
2.36_241.9536n	2.3579	286.952	241.954	2.09236	1.25897	0.935269	4.57253	3.44705	147.804	4.19368	45.2511	55.8239	73.3584	66.053	74.0734	35.8886	44.7717	4.36387	5.61224	1.62326	392.115	150.911	126.41	141.416	147.458	164.407	131.642	84.893	24.1265	75.8965	36.8833
3.46_657.0489m/z	3.45532	657.049		0	0	0	0	0	0	0	0	0	0	0	0	0	0	0	0	0	235.732	1.20035	0	280.148	0.124975	6.59772	126.004	14.4033	266.776	0	0
3.39_348.0539m/z	3.39105	348.054		0	0	0	0	0	12.616	0	0.847296	2.94824	1.66736	2.19084	0.401728	3.04491	3.20982	0	0	0	339.094	68.9787	59.8206	180.153	101.335	65.8109	85.6105	47.8991	130.322	4.96699	4.9527
3.96_455.0432m/z	3.96192	455.043		0	0	0	0	0	10.6338	0	0.0782007	0.279518	2.38052	0.117159	1.66074	0.840154	1.87579	0	0	0	77.7583	50.1075	8.92159	37.6103	31.5564	26.9399	64.0548	14.0856	25.5448	2.5159	0
0.60_316.0522m/z	0.597417	316.052		0	0	0	0	0	0.139294	0	1.49279	1.80957	0.0105806	0.225953	5.79865	0.69421	3.39424	0	0	0	14.5038	3.59011	34.4202	102.589	89.2097	32.1306	31.8817	75.5739	40.8709	8.73743	9.32683
3.55_711.0143m/z	3.54815	711.014		0	0	0	0	0	0.280685	0	0	0	0	0	0	0.181934	0	0	0	0	0	0	6.35731	14.0721	10.03	2.10607	15.2429	0.910486	13.5784	0	0
0.52_903.5157m/z	0.51885	903.516		0	0	2.21771	0	1.69795	31.8997	1.55721	21.1591	14.8166	21.5837	25.176	20.4483	15.994	21.1684	6.0003	0.717428	2.68672	45.2417	23.2896	24.7171	27.7965	16.5486	18.5772	16.5023	23.9368	41.2696	14.5281	15.3561
4.00_531.0201m/z	4.00475	531.02		0	0	0	0	0	6.61438	0	0	0.350026	1.51847	0.819221	1.29447	1.80931	0.133221	0	0	0	31.4136	6.47238	5.65157	33.4715	3.33282	7.58627	52.3799	6.07157	135.645	0	0.00385779
3.97_121.0334m/z	3.96905	121.033		0	0	0.61485	0	0	0.482458	0.469609	0	0	0	0	0	0	0	1.18212	0.567438	0	4.55183	0	1.28498	4.20638	0.379759	0.884021	1.17541	0	4.18191	0.808743	0
3.23_316.0308m/z	3.22728	316.031		0	0	0	0	0	5.9183	0	0.347061	0.694658	3.70823	2.68062	4.03307	0.841082	0.0166329	0	0	0	48.2514	48.554	37.684	126.618	13.8685	45.2064	296.501	42.0441	426.638	3.31641	0.141479
3.71_231.0395n	3.71197	521.069	231.039	0	0	0	0	4.27892	18.856	0	6.24981	0.974249	1.95753	4.32006	0.567372	0	0.365044	0	0	0	1192.35	80.3018	112.224	316.205	61.2366	88.9725	483.749	105.124	253.038	12.097	0.887854
4.87_331.1221m/z	4.87387	331.122		3.51792	2.07724	8.93556	24.6059	10.7592	204.909	3.90687	30.1023	25.2691	58.3475	97.4998	63.4942	53.6359	61.8502	9.2895	11.7232	3.74171	206.061	65.5042	51.6079	117.905	85.2116	98.7818	73.368	32.5644	62.4641	82.3228	35.8543
3.06_264.9523m/z	3.06278	264.952		0.688022	0	0.956625	0	1.07831	9.94527	0.0671302	0	1.85825	0.155799	1.06039	1.64532	0.483009	3.41345	0.0619297	0.504852	0	295.751	197.405	42.6508	200.382	137.907	48.7915	41.3246	61.1341	13.3132	2.36313	0.734064
3.48_276.0380m/z	3.47675	276.038		0	0	0	0	0	0	0	0.562961	1.46035	3.84482	1.30322	1.52893	0	1.50513	0	0	0	76.6552	14.4841	17.2063	70.5194	13.5179	18.5615	87.5582	15.3023	205.326	3.2698	0.427269
2.99_316.0894m/z	2.99208	316.089		0	0	0	0	0	2.8648	0	1.18531	0.555587	0.08406	0.559722	1.29198	9.10348	0.15946	0	0	0	51.7179	21.2862	2.81502	52.622	25.6913	20.9827	20.868	17.7917	45.5685	14.4865	2.11818
3.50_355.1412m/z	3.49817	355.141		0	0	0	0	0	32.5685	0	5.13525	3.63012	5.3869	7.30331	1.83907	3.70253	5.3006	0	0	0	972.978	505.104	634.659	833.658	217.897	510.955	904.054	433.877	787.044	16.6573	2.77984
3.69_755.0154m/z	3.69125	755.015		0	0	0	0	0	0	0	0	0	1.14148	0	0	0	0.898109	0	0	0	6.56165	2.5409	8.79411	11.8355	0	1.45966	30.1397	4.57073	27.6696	0	0
3.82_640.0899n	3.81908	319.038	640.09	0	0	0	0	0	29.7358	0.810526	2.11943	2.50651	4.51406	4.95305	7.70879	1.02345	2.12168	0	0	0	1217.96	104.192	300.093	691.331	143.567	210.866	901.663	157.527	1253	9.82558	6.10172
3.36_529.0965m/z	3.35605	529.096		0	0	0	0	0	0.624627	0	0	0	0	0	0.780365	2.29123	0	0	0	0	0.489872	51.8507	13.9384	27.7979	3.23702	1.50851	9.08841	2.41254	25.7078	0	0
3.40_456.0359n	3.3982	455.027	456.036	0	0	0	0	0	40.0127	0	12.5153	2.82858	5.61044	12.4185	3.73261	15.0005	3.50668	0	0	0	2568.49	1103.55	435.134	2632.47	1103.03	1246.89	1472.21	744.16	1627.3	20.434	7.2024
3.48_489.1560m/z	3.47675	489.156		0	0	0	0	0	6.69527	0	2.03285	0	3.04811	0	1.26502	11.8779	0.16999	0	0	0	65.1269	8.28543	14.564	98.6852	19.099	35.407	16.4159	26.1016	24.9544	0	0
3.02_283.0639m/z	3.02065	283.064		0	0	0	0	0	19.2695	0	5.86583	11.2293	6.20227	6.48093	3.06171	6.64015	1.52718	0	0	0	1745.65	639.502	497.429	1023.03	500.901	453.009	724.281	427.263	1633.87	26.8113	1.48899
3.23_335.9388n	3.22728	370.908	335.939	0.029331	0	0	0	0	2.42052	0	0	1.71882	1.30707	1.06356	0.4859	1.61111	0	0.154981	0	0	1.46439	6.03377	30.7675	169.692	93.6275	40.9578	141.816	357.488	340.292	3.75978	1.71043
3.88_232.0229n	3.88335	277.022	232.023	0	0	0	3.30288	1.03285	383.224	1.12656	399.399	162.767	283.994	364.197	292.408	180.07	119.111	0.846455	0	0	398.312	457.848	99.0172	159.271	296.208	125.073	159.519	74.4542	29.7574	185.913	77.4293
2.86_551.0452m/z	2.86353	551.045		0	0	0	0	0	0.258756	0	0	0	0	0	0	0	0	0	0	0	18.0129	7.94643	0	78.2089	2.24048	3.29745	0	8.97343	111.536	0	0
0.68_845.5868m/z	0.675967	845.587		3.50655	3.68138	9.28298	1.05133	5.06331	0	3.5551	0	0	0	0	0	0	0	3.3942	0.98529	1.51941	0	0	0	0	0	0	0	0	0	0	0
4.92_349.0376m/z	4.92385	349.038		1.06941	0	4.17628	1.05492	0.320072	1.96371	2.31902	0	0	0.838184	0.916544	2.60913	0.0398089	1.20617	0	0.0457768	0	258.445	55.601	103.856	288.961	65.0409	90.9229	323.505	67.364	403.067	4.25125	2.04125
0.38_361.9447n	0.383183	360.937	361.945	0	0	0	2.01027	0.0146818	123.401	41.8606	147.157	41.2169	53.4916	55.7855	56.6606	51.0742	44.99	0	0.233212	0.406014	159.34	46.0869	58.4385	41.9635	65.177	53.7847	162.252	56.5234	66.5942	31.6835	45.0633
5.19_265.1837m/z	5.18737	265.184		0.36046	0	0.319977	1.65087	2.75214	273.392	0.972348	112.469	47.6607	214.848	128.905	189.723	233.299	181.123	0.604358	0.408381	2.07329	373.322	79.2508	49.3633	388.465	98.9389	187.206	418.863	161.123	86.6107	89.6466	66.4359
3.07_413.0180m/z	3.06993	413.018		0	0	0	0	0	3.70301	0	0.196393	1.38094	6.29448	1.53811	0.13821	1.10373	1.44015	0	0	0	38.1117	35.8088	9.11173	74.4025	35.8826	42.9069	68.0569	34.624	60.1889	2.77118	1.31741
3.11_592.9212m/z	3.11277	592.921		0	0	0	0	0	0	0	0.309995	0	0	0	0	0	0	0	0	0	43.4331	1.46567	2.90906	19.3594	2.61518	4.98666	19.3248	0	0	0	0
0.58_486.1468m/z	0.575983	486.147		0	0	0	0	0	6.76773	0	1.39349	7.25284	1.61955	1.47159	3.39876	4.24286	1.44171	0	0	0	487.108	38.5052	149.604	129.44	86.2819	60.9162	80.0374	149.498	154.059	1.55456	0.426662
3.59_368.0558n	3.591	367.048	368.056	0	0	0	0	0	115.347	0.215261	23.7002	19.3491	21.1911	17.4732	17.3666	5.97588	10.7253	0.40767	0	0	5436.59	3262.91	1096.16	4737.33	2283.26	3495.03	3827.4	1857.54	3249.59	33.596	10.0688
3.93_509.0705m/z	3.93335	509.07		0	0	0	0	0	3.70385	0	0.595542	1.24693	0.0635049	0	1.15192	0	0	0	0	0	3.72137	1.45063	14.3733	51.0748	4.61623	2.538	19.2841	3.15419	20.4199	0	0
2.94_425.0526m/z	2.94208	425.053		0	0	0	0	0	5.81212	0	1.92877	1.04008	0.682853	0	0	1.91981	0.106219	0	0	0	38.3771	11.3336	7.58218	41.0225	16.584	15.7284	10.5621	14.0687	10.7047	1.60352	0
3.78_533.0719m/z	3.78338	533.072		0	0	0	0	0	1.33268	0	2.22758	0.556309	10.513	8.34396	1.27594	1.0926	4.10926	0	0	0	691.841	78.8347	79.6639	384.958	84.7106	134.314	275.429	193.769	772.036	0	11.1925
3.08_344.0218m/z	3.0842	344.022		0	0	0	0	0	0	0	0.107084	0	0	2.7e-05	0	0	0.0604969	0	0	0	0	3.67298	4.93701	9.50275	0.165247	13.9202	43.4189	0.569593	34.3739	0.111575	0.0231688
6.41_715.5099n	6.40672	696.526	715.51	406.167	356.35	316.988	249.81	324.665	495.694	463.91	23.6371	36.1838	30.1601	13.9146	31.5862	17.4828	92.6618	401.151	300.367	467.035	416.232	20.6785	5.54935	12.2544	14.7813	22.3641	6.13446	83.1505	6.98301	20.9087	0
0.50_555.1498m/z	0.497433	555.15		0	0	0	0	0	43.3095	0	11.9514	14.649	21.6801	19.7009	24.6567	6.15995	26.487	0	0	0	0	0	0.906906	4.03109	1.04889	0	0	10.5487	7.88023	3.15683	15.5551
3.10_355.0199m/z	3.09848	355.02		0	0	0	0	0	3.44619	0	0.00307224	0.0766467	0.284194	0.268593	0	5.35012	0.122638	0	0	0	24.4036	1.95889	9.0186	84.89	2.48716	23.4028	94.4382	7.17346	371.96	1.09593	0
0.53_570.7673m/z	0.526	570.767		6.99493	10.9717	8.21348	4.96058	10.7748	0	1.35364	0	0	0	0	0	0	0	4.92909	1.17353	3.23594	0	0	0	0	0	0	0	0	0	0	0
3.04_387.0385m/z	3.04137	387.039		0	0	0	0	0	22.9227	0	3.53462	0	4.46577	4.63827	0	1.98081	3.33292	0	0	0	392.964	134.414	66.1484	305.45	105.926	111.376	148.407	71.2793	437.821	7.59167	0
4.41_343.0483m/z	4.41038	343.048		0.514083	0	0	0	0	24.0595	0	0	0.334849	2.55617	10.259	0.389661	7.37269	3.23682	0	1.18999	0	150.546	36.0442	58.6184	363.218	38.1024	44.7313	99.5734	110.974	151.924	9.48372	4.19901
6.41_382.7636m/z	6.40672	382.764		125.758	116.333	107.609	57.1058	126.535	144.097	124.895	6.65669	17.6037	13.4485	21.3953	13.5609	25.1619	16.919	136.438	79.7514	96.3939	142.744	19.7555	10.3781	4.60523	18.8823	16.8285	3.52772	25.6798	4.10257	16.6106	0
3.13_374.0873m/z	3.1342	374.087		0	0	0	0	0	2.1387	0	3.61603	0.0210832	0	0	0	0	0	0	0	0	2.68813	11.904	2.12051	7.43058	4.80764	3.98275	6.78116	2.20905	7.15391	1.88757	0
0.13_172.9809m/z	0.1268	172.981		17.3358	14.8369	22.0508	8.16607	25.0895	9.82877	6.80097	0.539362	0.67616	0	0.563024	3.24478	0	2.42968	5.54256	4.74872	5.85949	4.73977	0.22424	0.507905	2.69555	0.488501	0.590052	0.412408	0	0	0.247055	0
2.36_269.9224m/z	2.3579	269.922		0.0547195	0	0	0	0	1.62494	0.111325	0.360308	0.560913	1.07911	5.41635	3.86498	0	0.800582	0	0.672457	0	18.1969	15.0514	8.6209	6.67195	10.7907	10.361	5.9422	4.32325	10.7567	5.62169	2.57193
4.97_456.2034m/z	4.97383	456.203		0	0	0	0	0	17.9478	0	1.17131	1.9506	0.0288636	3.83973	0.165218	1.77265	4.99125	0	0	0	97.9293	85.5179	24.6218	134.626	158.12	125.64	309.243	93.9923	173.209	11.7608	0.247781
0.68_810.3862m/z	0.6831	810.386		0	0	0	0	0	0	0	0	0	0	0	0	0	0	0	0	0	38.3909	0	16.0143	6.9967	0	0.690826	2.33462	8.59567	10.8262	0	0
4.27_202.1110n	4.26827	463.253	202.111	0.103917	1.33836	0	0	0	15.5404	0.762076	4.58502	5.26759	14.0001	8.42336	8.11421	4.39773	9.42967	2.49598	4.0734	2.91886	34.0831	13.4938	3.60727	23.9045	27.8994	23.5894	21.1279	7.95261	11.8514	12.5958	4.18058
3.65_255.0325m/z	3.64813	255.033		23.7515	22.9988	15.2453	0	1.53399	21.8496	0	12.5018	42.0525	10.7087	20.9592	17.5905	24.7162	42.4058	18.4454	33.4428	3.67782	638.511	905.718	210.386	610.44	361.472	359.492	318.974	388.337	245.192	53.2813	23.0389
6.42_713.5800n	6.421	694.518	713.58	123.819	96.9022	94.5152	69.9573	72.4859	130.002	165.46	7.78912	17.0385	13.3823	4.78986	18.3462	6.20646	46.0517	126.095	54.6938	116.531	74.6098	16.5839	2.34778	13.8087	9.14207	9.16466	1.60501	22.8701	1.28693	8.4028	0
2.12_328.0518m/z	2.1151	328.052		0	0	0	0	0	4.65993	0	0	0	0	0.645227	2.91716	0.116893	1.1575	0	0	0	27.1605	14.0324	5.19395	30.1843	11.3933	2.07968	16.3705	1.04059	12.7027	6.94053	1.89163
2.93_534.0377m/z	2.93495	534.038		0	0	0	0	0	0	0	0	0	0	0	0	0	0	0	0	0	15.631	1.43067	0	9.63381	6.20497	0	11.4597	4.27578	147.88	0	0
2.12_282.2291m/z	2.12223	282.229		0	0	0	0	0	0	0	0	0	0	0	0	0	0	0	0	0	8.855	1.20609	0	12.0869	4.31463	0	1.00215	1.69914	18.1938	0	0
3.21_507.2475m/z	3.213	507.248		0	0	0	0	0	0	0	0	0	0	0	0	0	0	0	0	0	7.0173	60.831	0	93.2435	20.6211	15.4031	6.28387	0.845963	0	0	0
4.07_381.0629m/z	4.06832	381.063		0	0	0	0	0	21.9018	0	0.747648	3.87019	1.05875	0.619125	3.78733	1.36555	1.43299	0	0	0	277.729	63.9005	28.5379	145.111	19.7585	37.0218	155.567	79.2772	446.185	2.37985	0.0198877
3.18_406.0425n	3.17705	441.012	406.043	0	0	0	0	0	15.3444	0	2.50542	2.09557	1.41863	2.19174	2.46458	6.06532	2.59977	0	0	0	292.583	60.8353	34.264	527.568	119.892	232.565	337.328	211.594	237.811	6.28632	1.46972
3.32_536.0572n	3.32012	535.05	536.057	0	0	0	0	0	53.7605	0	0.717682	3.04375	5.01624	9.58056	11.6718	9.06512	15.3966	0	0	0	2264.48	960.1	398.907	2350.76	355.552	590.803	1828.2	836.105	4354.17	6.00989	2.74926
2.67_263.9883m/z	2.6714	263.988		0.000179163	0	0	0	0	2.87022	0	0.570049	0.61645	0.320274	0.404837	0.2609	1.6549	0	0	0	0.297002	6.97463	4.41463	7.92062	14.1472	6.57557	4.52346	7.18838	1.13983	5.10947	1.95191	0.357543
2.49_1013.2991m/z	2.49287	1013.3		0	0	0	0	0	0	0	0	0	0	0	0	0	0	0	0	0	0	2.17053	1.89532	11.0893	2.4113	5.58287	8.11469	0	12.2502	5.81305	0
3.73_739.9550m/z	3.72625	739.955		0	0	0	0	0	0	0	0	0	0	0	0	0	0	0	0	0	29.1252	2.35931	1.84382	10.918	0	11.0282	138.119	0	123.601	0	0
3.98_381.0635m/z	3.9762	381.064		0	0	0	0	0	46.7385	0	6.6627	2.32255	4.44134	1.77503	2.80349	4.26645	1.16705	0	0	0	897.932	305.506	144.294	514.173	97.4843	178.4	522.941	311.802	1551.8	15.4098	2.95561
3.08_798.0183m/z	3.0842	798.018		0.719974	0	2.32128	0	0.536279	0	0.42235	0	0	0	0	0	0	0	2.04304	1.17186	2.46047	0.925397	0	9.05023	16.7034	0	6.93987	244.336	0	77.8344	0	0
3.59_412.2171n	3.591	411.21	412.217	0	0	0	0	0	33.4969	0	4.76737	3.91777	6.48992	8.35475	5.54905	4.87048	9.5397	0	0	0	1452.35	982.54	295.448	1281.75	646.838	1050.45	957.928	546.475	772.311	16.7879	1.40379
4.45_504.0336n	4.45323	503.026	504.034	0	0	0	0	0	24.3192	0	11.3803	0.178491	1.223	9.51874	1.89239	7.9648	0.180845	0	0	0	193.499	66.2304	124.428	317.929	72.2198	85.656	251.795	60.7818	613.781	46.574	17.3387
2.75_327.0533m/z	2.74925	327.053		0	0	0	0	0	4.61554	0	0.514465	0.000272635	0	3.55937	2.8863	0	0.966537	0	0	0	63.0972	17.8806	4.53305	50.0812	13.5992	20.104	16.0339	27.998	21.2873	2.78053	0
3.08_300.0364m/z	3.0842	300.036		0	0	0	0	0	0.5304	0	0	0	0	0	0	0	0	0	0	0	0	1.3473	17.1975	29.259	0.0140963	5.84627	84.5454	4.81015	44.0605	0.176222	0
4.46_639.0739m/z	4.46038	639.074		0	0	0	0	0	3.2796	0	0	0	0	0	0	0.0533174	0.0677277	0	0	0	71.5319	3.09668	3.99902	12.0562	1.00866	5.65963	37.1131	0	58.2097	0.932184	0
0.60_692.2213m/z	0.60455	692.221		0	0	0	0	0	5.70327	0	0	0	0	0	0	0	0	0	0	0	0	0	8.39487	126.347	22.0396	33.1877	36.2673	45.2854	124.422	0	0
3.33_517.0351m/z	3.32725	517.035		0	0	0	0	0	2.09277	0	0	0	4.40218	0	1.89368	1.09933	0	0	0	0	8.98351	2.90639	6.74996	44.7058	23.2497	4.49492	31.3439	13.5825	57.9501	0.873195	0
3.48_549.9899n	3.47675	570.982	549.99	0	0	0	0	0	2.14683	0	2.13821	0	0	0	0	0	0	0	0	0	16.0362	4.51172	46.6501	21.6023	32.202	7.43205	0.493688	28.1364	0.996293	1.19292	0
3.32_580.9834m/z	3.32012	580.983		0	0	0	0	0	0	0	0	0	0	0	0	0	0.0842377	0	0	0	1.67985	0	0	6.20435	5.5676	13.6679	19.1951	18.5458	1.91034	0	0
2.09_572.1931n	2.08653	571.186	572.193	0	0	0	0	0	0	0	0	0	0	0	0	0	0	0	0	0	138.287	19.2785	5.18664	25.2749	3.90106	0	15.4834	0	1.88358	1.1571	0
3.56_215.0387m/z	3.56243	215.039		1.05314	0	0	0	0	6.74744	0	3.0878	0.810236	2.00098	0.0404614	2.54544	1.05595	0.763254	0	0	0	124.156	163.362	62.0645	150.716	155.647	101.657	59.9576	85.4913	31.5985	10.4396	2.38706
2.76_374.8964n	2.76353	409.866	374.896	0.561144	0.519254	2.56651	0	1.73222	2.68943	1.22917	1.50763	0	1.48412	2.98722	0	0	0.993779	0.963113	1.15432	1.58746	3.01529	10.2698	12.2907	8.94417	5.22995	8.60798	56.3022	24.3212	252.111	4.6055	1.2605
3.73_518.0953n	3.72625	563.095	518.095	0	0	0	0	0	14.4191	0	4.18087	0.210178	7.6049	5.66038	0.118734	13.426	1.08658	0	0	0	714.289	18.5392	31.2154	419.095	22.6111	224.13	2028.77	44.6669	716.362	0	0.170016
0.76_163.0659m/z	0.76095	163.066		0	0	0	0	0.432652	3.95983	0.117331	4.63969	5.29201	6.73319	2.1419	3.39697	3.40781	3.09961	0	0	0	296.05	178.095	123.809	210.166	156.177	134.114	227.404	92.8223	136.44	23.7707	6.13363
2.96_126.0363n	2.96352	297.081	126.036	0.122158	0	0	0.581409	0	16.0824	0.963877	6.41416	1.52698	6.46652	3.78039	5.93529	4.20499	1.86759	0	0	0	712.029	514.122	171.772	534.718	345.706	269.959	304.607	254.531	294.081	20.8186	2.39089
2.39_220.9353m/z	2.38575	220.935		0.709082	0	0.054568	0.410718	1.05967	49.3625	4.08808	66.8736	78.0936	57.4586	113.564	71.8208	59.8053	50.5131	2.01949	0.763045	0.122078	56.3824	97.9193	75.8154	92.5834	101.104	85.4682	104.735	63.9256	25.0916	92.1712	32.5371
3.79_180.0696n	3.79052	215.039	180.07	0.723778	0.599159	1.15986	0	15.4511	14.2465	2.43494	5.86512	7.13869	3.95878	7.79131	6.85694	8.33101	5.63248	0	18.0272	1.92851	95.3032	146.158	195.153	153.745	199.063	215.976	84.281	114.681	68.7827	18.1393	3.13261
3.36_409.4562m/z	3.36318	409.456		0	0	0	0.0140348	0	0	0	0	0	0	0	0	0	0	0	0	0	9.96782	1.49494	1.30539	36.2448	0	3.81798	14.6491	0	73.4585	0	0
3.23_530.9655m/z	3.23442	530.965		0	0	0	0	0	0.0525353	0	0.0122613	0	0	0	0	0	0	0	0	0	108.711	0.931994	3.00313	12.5892	0	6.6809	50.7951	1.28646	0.141347	0	0
6.14_744.5999m/z	6.14292	744.6		184.335	144.595	158.547	149.718	135.226	186.168	158.354	26.7724	15.558	19.5803	17.6829	18.0449	24.2466	26.4074	189.759	180.765	207.446	137.892	20.002	4.41208	29.8298	30.6211	29.738	6.79689	18.183	9.40237	31.163	0
2.44_241.0964n	2.43575	276.065	241.096	0	0	0	0	0	7.27906	0	1.87875	0	2.4511	1.2209	0.428455	0.773575	2.23446	0	0	0	57.615	22.1022	10.9056	45.4692	36.4692	26.6858	41.9503	21.0197	44.8949	16.6928	0.885035
2.59_248.1300n	2.59285	285.079	248.13	0	0	0	0	0	11.2869	0	1.37872	1.67715	0.00130045	0.580389	0	0	2.00206	0	0	0	58.3135	19.0521	26.2483	61.371	14.5039	8.55675	44.1358	5.29889	82.3388	4.94214	0.609024
0.78_158.9797m/z	0.775233	158.98		3.90516	3.27038	1.68978	1.24095	2.52256	0	0.0184214	0	0	0.0112629	0.000757385	0.750759	0	0.838252	0.874557	1.25414	0.377103	2.0574	0	0	0	0	0.393814	0.000157822	0	0	0	0
0.83_1178.3692m/z	0.825217	1178.37		0	0	0	0	0	0	0	1.26123	0	0	0	2.21408	0	0	0	0	0	0	8.46075	78.3293	29.017	8.29767	20.9056	20.6833	63.4097	38.1859	8.32241	0
2.94_438.0454n	2.94208	437.053	438.045	0	0	0	0	0	29.9985	0	2.497	6.22639	4.38095	2.05649	10.2077	6.02153	12.3577	0	0	0	420.122	1092.8	351.059	930.355	593.529	636.358	1186.41	315.501	1034.11	7.64548	3.08515
3.13_130.0471m/z	3.12705	130.047		0	0	0	0	0	0	0	0	0	0	0	0	0	0	0	0	0	0	0.542953	0	9.25151	1.40983	2.9642	12.8887	0.971489	6.34691	0	0
4.15_509.0700m/z	4.15402	509.07		0	0	0	0	0	0	0	0	0	0	0	1.33921	0	0	0	0	0	2.90403	3.30862	2.12641	1.64347	2.51023	0	1.31914	1.173	1.37931	0.0381782	0
1.73_266.9745m/z	1.73018	266.974		0	0	0.714745	0	0	5.34947	0	0	0	1.69053	0.839681	0.433549	0	0.194686	0	0	0	111.042	62.8118	23.9123	62.3435	36.451	23.419	40.5802	18.8074	0.404243	1.58958	0.749949
3.48_749.9867m/z	3.47675	749.987		0	0	0	0	0	0	0	0	0	0	0	0	0	0	0	0	1.53128	13.8147	0	2.18251	16.518	0.856506	0	1.87427	0	14.5203	0	0
4.23_503.0609m/z	4.22543	503.061		0	0	0	0	0	8.28876	0	0.764633	0	0.978976	0.307302	19.6328	2.9374	0.080663	0	0	0	302.724	29.6046	27.9286	197.924	14.8649	20.7271	129.972	60.8115	621.825	4.10433	2.41321
3.01_590.1617n	3.0135	589.154	590.162	0	0	0	0	0	0	0	0.36982	0	0	0	1.18398	0	0	0	0	0	73.5897	1.99726	0	39.566	8.19165	1.47379	1.69911	2.88934	28.4147	0	0
0.42_571.8509n	0.418883	616.838	571.851	0.0373371	0	0	0.525321	0	94.7276	25.857	112.813	125.198	112.995	133.21	171.605	125.872	58.0106	0	2.59923	0	77.6144	67.9166	95.1633	103.05	112.155	56.8172	33.6318	63.9952	46.3848	66.3832	72.5127
3.48_254.0435m/z	3.48388	254.044		0	0	0	0	0	5.5284	0	0.922957	0	0.815002	0.00162294	0.64453	0.500697	0.0178222	0	0	0	22.3218	1.55288	4.4344	53.3558	5.03536	15.2589	67.7496	6.93699	171.908	2.01964	0.260415
3.46_295.2096m/z	3.46247	295.21		0	0	0	0	0	0	0	0.0339812	0	0	0	0	0	0	0	0	0	3.88879	0	11.4769	11.8801	0	1.14862	14.9655	1.88189	49.857	0	0
6.16_714.5829m/z	6.1572	714.583		62.373	30.6326	22.3731	112.12	35.6927	41.9497	66.9326	11.0726	10.9964	13.0496	10.9307	2.35227	20.7523	9.15051	34.1287	15.837	57.1625	34.7732	11.8001	3.75534	10.8414	7.69341	5.85431	2.21734	4.72958	4.98032	6.80372	0.735443
2.21_1133.3477m/z	2.20793	1133.35		0	0	0	0	0	0	0	0	0	0	0	2.24304	0	0	0	0	0	7.7199	11.246	0	53.6166	3.78922	21.6136	24.8015	16.1813	352.146	15.8955	0
3.21_332.0240m/z	3.213	332.024		0	0	0	0	0	14.6639	0	6.12035	1.62345	3.90575	0	0	0.998084	0	0	0	0	69.0308	51.2039	17.6862	68.6411	26.4328	61.3644	45.3587	23.9513	65.1543	4.24308	4.46143
3.08_289.1323m/z	3.0842	289.132		0	0	0	0	0	0	0	0.000185207	0	0	0	0	0	0	0	0	0	0	0.33075	4.83806	17.1858	0.624522	2.03724	53.3628	0.978718	39.2634	0	0
6.59_353.0319m/z	6.58525	353.032		0	0	0	0	0	0	0	0	0	1.64174	0	0	0	0	0	0	0.0323207	4.15337	6.86265	5.546	35.0602	0.455612	2.64337	23.7222	0	59.1321	0	0
3.78_533.2663m/z	3.78338	533.266		0	0	0	0	0	0.124803	0	0	0	0	0	0	0.761365	0	0	0	0	6.28854	1.9986	0.635132	6.43416	0	2.4702	0.423401	2.09185	12.6793	0	0
2.07_877.5562m/z	2.06512	877.556		8.47711	3.91159	19.7935	13.9096	0.00203677	0.0272184	8.97647	1.9314	0	0	0	0	0	0	0	3.14626	3.6406	0.166914	0.0108818	0	0.184058	0	0	0	0	0	0.245679	0
3.81_240.0696m/z	3.81195	240.07		0	0	0	0	0	0	0	0	0	2.59198	0	0	0	0	0	0	0	3.85745	6.43114	4.23248	8.38825	0	2.26317	10.7994	4.47538	4.42828	1.10303	0
3.64_199.0437m/z	3.64098	199.044		0	0	0	0	0	2.47453	0	0	2.37896	0	2.2023	0	1.33756	1.76022	0	0	0	17.2525	55.8111	16.293	40.2358	17.829	22.0856	18.1394	22.6004	3.21608	8.39039	1.39287
4.48_297.2082m/z	4.4818	297.208		0.226643	0.032175	0.00697595	0	0.0143199	1.73334	0	1.77833	0.00056653	4.0095	0.393326	1.35039	0.662683	2.64545	0.204134	0.0308115	0	18.3099	16.0164	13.5803	33.2803	21.6164	14.6739	34.3656	10.6147	20.6302	1.49023	0
3.43_317.5237m/z	3.42675	317.524		0	0	0	0	0	0	0	0	0	0	0	0	0	0	0	0	0	9.60837	0	1.37087	50.7806	0	0.957184	19.5833	1.85306	25.3861	0	0
2.54_229.0181m/z	2.54287	229.018		4.04846	0	4.97108	9.65705	0.643451	6.76419	3.50582	0.0538571	0	0.648079	0	0.975227	3.28576	1.1772	0	5.64268	2.87793	39.0514	14.1886	11.1936	57.683	8.252	14.751	29.1661	10.2576	137.615	1.24871	0
3.80_235.0286m/z	3.79767	235.029		0	0	0	0	0	1.2968	0	0	0	0	0.09286	1.08654	2.98269	1.64717	0.0736101	0	0	21.1588	5.39607	1.28399	22.6774	6.36994	14.0351	14.6142	9.57195	5.90818	1.83765	0.219073
2.57_361.9712n	2.57143	406.967	361.971	0	0	0	0	0	0	0	0	0	0.14773	0	0	0	0	0	0	0	56.3303	0.169186	2.29665	2.14868	3.44302	4.47033	2.29506	0.633235	0	0	0
0.48_377.9049n	0.476017	414.856	377.905	7.56099	1.06666	0	0.652313	5.94376	616.114	6.70535	178.817	131.065	245.56	270.406	221.626	331.442	174.511	4.68756	14.1282	6.23044	747.661	192.834	265.928	249.495	185.085	291.193	234.458	201.645	426.936	47.8177	68.6886
2.06_710.6270m/z	2.05797	710.627		17.6076	8.78118	10.4697	10.1437	0.327359	0	5.12224	0	0	0	0	0	0	0	6.19367	6.7321	7.74117	0	0	0	0	0	0	0	0	0	0	0
8.60_915.6968m/z	8.5953	915.697		11.1205	20.2995	11.058	9.01895	0	12.3723	5.55249	8.21512	0	3.29213	0	1.76422	3.06293	0	13.0645	10.2824	15.5677	14.0948	0	4.43745	5.33829	6.08058	11.5576	3.0148	5.24713	8.31354	0	0
3.19_312.1533n	3.19157	311.146	312.153	0	0	0	0	0.0317892	10.6873	0	0.450424	0	0	0	7.38304	0	0	0	0	0	43.7219	10.0394	9.14324	25.0681	1.39127	6.87857	17.2568	3.96463	5.65419	0	0
3.08_461.0508m/z	3.0842	461.051		0	0	0	0	0	33.5257	0	0.805159	2.0909	7.49423	2.9136	5.41339	5.90673	3.58906	0	0	0	592.787	198.667	112.063	1154.53	126.414	244.757	1032.33	156.167	1044.74	11.5171	2.29647
3.79_504.0372n	3.79052	503.03	504.037	0	0	0	0	0	13.486	0	4.003	5.79504	1.93217	5.36367	1.05491	4.12672	4.81972	0	0	0	631.702	89.5988	127.08	651.539	100.894	248.388	1529.84	58.0696	1315.09	2.42069	2.29902
3.21_508.0599n	3.213	507.053	508.06	0	0	0	0	0	1.97822	0	13.8335	11.8173	15.2516	19.7776	8.12907	14.3866	0	0	0	0	1018.86	2739.41	280.091	3843.94	961.269	1008.47	762.056	499.448	711.959	7.51361	1.28456
3.26_121.1798m/z	3.25585	121.18		0	0	0	0	0	0.812629	0	1.0966	0.146713	2.55896	2.13288	1.86353	1.15585	0.403896	0	0	0	19.0069	12.6687	11.1772	23.5139	14.3057	8.13291	19.8144	2.82553	10.6437	0.485786	0
2.41_419.0867m/z	2.40718	419.087		0	0	0	0	0	0.92099	0	0	0	0.00594099	1.50227	0.00326724	0.00150537	3.24582	0	0	0	5.93621	5.32971	4.68288	23.5406	11.4687	4.40107	17.1606	3.6082	8.25581	11.6831	0
3.65_252.0905n	3.64813	287.06	252.091	7.59716	3.71484	3.09712	1.30276	4.47702	106.932	4.51556	43.3715	30.9894	62.9352	44.4861	37.6167	47.7914	29.7845	5.14942	8.19349	5.38267	1002.18	1467.6	316.052	872.668	613.056	719.38	532.935	619.305	494.325	78.1159	24.4429
3.60_642.0687n	3.59815	641.055	642.069	0	0	0	0	0	10.2811	0	9.82382	8.34799	1.7929	14.9205	2.1914	14.9721	0.882751	0	0	0	2735.89	175.992	237.967	2325.38	167.467	235.164	1586.36	221.359	4210.13	12.3547	15.56
4.35_320.0586m/z	4.34683	320.059		1.89462	9.02e-07	0.320676	0	0	5.41016	0	2.34392	0.853333	2.8371	0.0383714	1.5435	0.000442065	0.712231	0	1.13157	0.258266	11.0856	25.5676	57.7172	123.355	17.1857	20.9595	107.217	9.38378	23.4048	5.13326	0
2.52_279.0183m/z	2.52145	279.018		0	0	0	0	0	4.7346	0	0.879103	0.431998	0.598732	0.0834238	0	0.208286	0	0	0	0	15.6523	0.0890249	2.48874	37.0674	5.63886	6.71693	27.1633	12.3104	12.9878	3.56465	2.98908
3.36_298.0348m/z	3.35605	298.035		0	0	0	0	0	0.41584	0	0.927303	0.441905	4.54444	2.1743	0.604432	0.0803837	0	0	0	0	76.2495	7.74294	15.4287	56.5115	13.4319	7.96941	53.1384	5.31624	122.809	0.105114	5.01629
6.41_576.6216m/z	6.40672	576.622		747.412	789.151	761.915	772.359	771.211	713.117	824.172	128.245	146.543	155.358	80.1065	151.863	118.54	289.853	797.958	782.973	796.023	626.15	128.698	30.2578	138.113	126.337	142.464	59.5175	207.316	35.4033	147.152	4.63679
2.48_203.0570m/z	2.47858	203.057		0	0	0	0	0	2.13833	0	0	0	3.14563	0	0	0	0	0	0	0.00396117	8.9246	10.8493	4.24198	31.1473	4.24332	2.25173	27.9392	0	18.0787	6.87955	0.759552
2.80_175.0624m/z	2.79923	175.062		0	0	0	0	0	0	0	0	0	0	0.972255	0	0	0.355499	0	0	0	3.53985	7.66953	1.96526	4.85098	0.767942	1.09401	8.07177	0.609421	1.00476	2.19295	0
3.40_332.0267m/z	3.3982	332.027		0	0	0	0	0	29.9399	0	5.2019	3.45362	9.27821	5.82873	8.58576	8.32069	4.78618	0	0	0	995.487	177.847	366.05	2816	276.1	552.936	1539.52	543.797	3732.59	24.004	11.411
3.83_493.0735m/z	3.82623	493.074		0	0	0	0	0	4.0441	0	2.36656	0.391241	0.35307	0	0	0	2.03027	0	0	0	97.5318	2.27911	11.0621	26.8867	5.08806	12.9578	31.5362	7.94751	37.1647	2.65293	0
3.93_451.0326m/z	3.93335	451.033		0	0	0	0	0	15.3745	0	6.41744	0.498216	0	2.30033	2.4353	1.63972	1.88128	0	0	0	49.0789	35.1549	23.3778	116.67	48.5992	89.4971	113.401	72.3799	110.519	2.70404	0
3.53_245.0946m/z	3.53387	245.095		0	0	0	0	0	11.92	0	0	0	1.29645	0.559645	0	1.59683	1.76405	0	0	0	14.5933	15.7047	7.90338	15.4682	18.741	21.6451	16.1643	9.2485	5.05369	7.32542	1.7705
3.94_415.0459m/z	3.94048	415.046		0	0	0	0	0	63.1906	0	10.3001	3.52023	8.38622	7.75383	6.44717	9.46133	6.54166	0	0	1.58792	411.184	229.226	127.276	378.863	160.18	311.53	345.47	104.153	275.366	10.2958	10.0734
4.54_375.2758m/z	4.53893	375.276		0	0	0	1.02777	0	16.5661	0	1.0649	10.1903	9.80549	9.86401	9.07306	0.0130243	5.103	0	0	0	1375.35	439.042	610.476	858.514	313.302	212.09	181.852	415.58	710.603	10.5574	7.37346
4.62_547.0503m/z	4.61748	547.05		0	0	0	0	0	0	0	0	0	0	0	0	0	0	0	0	0	42.3125	22.678	0	5.48171	0	10.8954	30.864	0.573056	30.6904	0.67727	0
3.50_266.0698n	3.49817	311.059	266.07	5.0141	0.629913	0	1.04526	0	173.536	0.614088	46.1146	35.5693	80.5246	64.5134	67.8679	45.0906	65.9901	0	4.25718	1.57144	17397.7	9368.12	11205.7	16092.8	4262.27	8892.58	18792.6	7890.36	17735.4	137.227	39.1787
4.72_470.2993n	4.7239	469.292	470.299	0	0	0	0	0	10.509	0	8.12101	0.664344	0	0	0.889954	0	0.660004	0	0	0	206.646	113.001	3.29581	65.6819	26.6	25.5184	22.6339	17.5192	10.0031	1.86553	0
3.31_115.0310n	3.31297	229.055	115.031	0	0.407664	0	0	0	36.9453	0	11.1369	11.2935	14.5676	17.4807	12.1124	15.6398	19.3766	0	0	0	5606.57	6609.6	3453.38	5916.23	6163.73	5772.8	4714.5	4228.95	2548.48	89.8869	8.7638
2.98_341.0326m/z	2.9778	341.033		0	0	0	0	0	1.56682	0	0	0.0817049	0	0	0	0	0	0	0	0	10.2439	0.0514115	1.95464	26.4579	2.76447	3.2078	16.7183	0.0927702	25.4976	0.30095	0
0.19_234.9162m/z	0.191067	234.916		6.2339	4.72289	3.91521	0	7.46382	1.84113	0.089634	0	0.730694	0	0	0	0	2.19728	1.19887	1.84328	1.39666	1.47843	0	0	0	0	0	0	0	0	0	0
2.36_1187.3559m/z	2.3579	1187.36		0	0	0	0	0	0	0	0	0	0	0	0	0	0	0	0	0	0	12.1455	1.75232	23.8335	7.06287	19.2725	15.0188	0	1.27265	3.4565	0
3.97_626.0665n	3.96905	625.059	626.067	0	0	0	0	0	3.34053	0.56709	0	2.02136	1.51433	0.628332	0.565078	1.29694	0.267183	0	0	0	204.545	5.62629	32.6391	222.817	5.45759	32.0533	664.155	12.267	1819.61	0.298195	2.16924
3.25_772.0822n	3.2487	771.075	772.082	0	0	0	0	0	2.88321	0	0	0	0	0	0.474025	0	0	0	0	0	20.4195	6.94315	0	29.1126	0.96525	4.36054	64.4	3.32928	363.963	0	0
3.08_352.0073m/z	3.0842	352.007		0	0	0	0	0	0	0	0	0	0	0	0	0	0	0	0	0	1.35456	0	2.69977	13.7678	0	6.0134	45.4548	1.34392	25.9911	0	0
3.47_350.9962m/z	3.4696	350.996		0	0	0	0	0	1.44467	0	3.95242	1.99732	1.27122	4.15468	1.83178	1.78899	0.786255	0.453528	0	0	166.147	5.62511	20.9476	227.595	6.97491	17.4677	195.767	16.5263	259.889	7.78415	5.11027
2.76_179.0018m/z	2.7564	179.002		1.54177	2.66622	2.82655	2.57548	0.659655	6.25179	2.79319	21.1668	24.1505	28.3126	31.4949	23.0937	33.9717	35.582	1.811	2.72704	3.98704	821.222	374.773	144.068	1126.85	430.026	453.264	569.813	440.987	390.027	18.2722	10.9304
2.44_382.9409m/z	2.43575	382.941		0	0	0	0	0	0	0	0	0	0	0	0	0	1.15562	0	0	0	0.119017	1.61505	5.44025	2.15352	3.98199	2.03719	11.8338	3.55042	34.5033	2.19577	0
4.16_585.0652m/z	4.16115	585.065		0	0	0	0	0	0	0	0	0.762103	0	0.809132	0	0	0	0	0	0	16.2541	1.06825	2.77728	26.4796	1.97983	0	4.44537	1.61745	3.18917	0	0
8.63_219.9203m/z	8.631	219.92		5.94175	8.19257	8.02353	3.94009	1.27457	5.60897	6.40762	1.56872	2.81372	0.31739	0.903404	2.48903	0.421074	0.427544	8.07282	3.85849	6.9241	3.68042	0.191124	1.50173	0.739993	0.41777	0.799988	0.567029	0	0	0.348613	0
3.52_551.0476m/z	3.51958	551.048		0	0	0	0	0	1.2884	0	1.24906	0	0	0	1.31967	18.752	0.732506	0	0	0	56.2855	18.6495	4.97946	86.3358	10.0932	13.4689	35.4038	18.5556	181.537	1.71038	0
3.41_738.0534n	3.40533	368.019	738.053	0	0	0	0	0	2.63101	0	3.72868	3.78473	2.8814	2.03394	0.035393	1.03004	1.24904	0	0	0	291.15	18.9886	49.7605	263.394	23.1829	42.6429	177.992	11.7268	630.542	4.36512	3.78267
3.25_439.0336m/z	3.2487	439.034		0	0	0	0	0	15.7298	0	0	3.36751	0.237724	1.69708	7.7339	5.27837	0.472662	0	0	0	228.135	47.3467	29.5112	235.988	48.8508	62.5596	79.4651	46.2096	201.549	7.26739	2.6717
3.06_185.1104m/z	3.06278	185.11		0	0	0	0	0	0	0	0	0	0	0	0	0	0	0	0	0	13.898	15.304	0.995435	15.3212	12.898	0	0.715184	1.56983	0	0	0
2.44_272.0255m/z	2.43575	272.026		0	0	0	0	0	10.243	0	0	4.63156	0	2.27315	2.03651	0	2.99269	0	0	0	284.688	49.6419	37.1062	106.462	63.1854	52.5513	72.8228	40.1966	40.7565	21.5923	0.00394831
0.37_170.9844m/z	0.3689	170.984		9.83965	8.92731	27.4549	13.0475	5.30954	11.2735	14.2349	6.00808	5.15923	4.49695	4.78942	3.82959	3.45771	6.69895	13.5688	11.5322	6.52562	18.4064	5.22482	5.27695	1.76966	3.47662	4.85309	8.99005	0.964842	0	2.03903	0.251249
4.41_577.0228n	4.41038	558.005	577.023	0	0	0	0	0	10.7253	0	1.17802	0	0	0	2.17714	1.06892	0	0	0	0	3.8555	17.3697	2.40899	30.4725	20.1218	58.3152	37.6877	4.05514	86.2232	5.46306	2.00419
5.06_440.1921m/z	5.05883	440.192		0	0	0	0	0	0.0913768	0	0	0.639693	2.19415	0.0439984	0	2.28173	3.64516	0	0	0	14.923	6.72902	3.75099	50.5436	20.1901	10.7815	29.1325	14.7581	10.345	6.25191	0.541796
0.38_355.9428n	0.383183	392.897	355.943	6.85703	6.49161	1.55157	25.2327	4.31572	1452.88	781.925	1295.66	1043.06	1172.74	1095.22	1293.37	1146.67	855.63	1.39208	29.0621	3.46922	1612.85	1054.35	1168.02	1036.76	1096.47	1100.66	1179.95	1007.78	1231.28	937.659	969.212
1.55_260.0545n	1.5452	259.047	260.054	0	0	0	0	0	0.659016	0	0.465057	0.678422	0	0.432129	0	0.759537	2.9284	0	0	0	19.3325	7.76511	1.97704	46.5586	5.04597	4.78971	6.73378	2.19453	22.6239	11.6673	0.524229
2.20_291.9775n	2.20078	290.97	291.978	0	0.236052	0	0.430294	0	29.0583	0	14.6668	9.64629	11.0847	11.8625	9.4635	7.53862	8.33961	0	2.04507	1.04626	69.4737	261.807	31.0409	87.2364	51.9033	53.8168	78.7059	10.7705	43.3736	35.0886	20.0904
8.62_229.8748m/z	8.61672	229.875		14.9979	13.6865	8.62116	21.0836	21.6778	17.1688	20.1774	7.1892	4.24713	2.1685	8.66948	0.919328	1.73139	0	10.1919	10.7665	10.2752	18.1826	1.65041	2.26507	1.51576	4.75007	0.821167	2.3662	0	0.0672772	0	0
3.41_475.1376m/z	3.40533	475.138		0	0	0	0	0	8.07537	0	0.215312	0	0	1.67578	0	1.51013	0	0	0	0	13.2285	98.1872	1.08559	74.7784	9.82021	10.1055	7.11482	4.22415	20.0161	1.11668	0
2.81_229.0552m/z	2.81352	229.055		0	0	0	0	0	0.113685	0	0	0	0	0	0	0.0818565	1.0244	0.486208	0	0	6.81424	0.984677	0	6.2452	2.12615	0	3.37861	0.859467	9.50261	1.03252	0.816788
3.83_489.3348m/z	3.82623	489.335		0	0	0	0	0	0	0	0	0	0	0	0	0	0	0	0	0	48.2489	0	2.31686	116.585	0.865417	4.11286	34.8745	0	89.8461	0	0
2.36_467.9309m/z	2.3579	467.931		0	0	0	0	0	0.957241	0	0	0	0	0	0	0	0	0	0	0	8.19328	12.5474	3.26201	5.15646	3.89404	5.35891	0.00627336	0	2.88585	1.08386	0
3.83_245.0853n	3.82623	489.155	245.085	0	0	0	0	0	6.99716	0	1.88679	0.465796	1.17352	4.19431	3.05299	3.82332	0.700333	0	0	0	128.263	16.0113	23.4964	200.323	22.4779	30.5435	100.894	29.459	153.822	0.357748	1.02005
4.25_304.0617n	4.24685	285.044	304.062	0	0	0	0	0	15.9054	0	1.27384	1.66027	0	6.63712	0.771057	1.12445	3.38355	0.0907651	0.00665059	0	107.355	30.928	46.231	251.474	29.2727	32.4805	94.3743	118.722	124.802	8.19714	0
3.50_149.0285m/z	3.49817	149.029		0	0	0	0	0	0	0	0	0	0	0.522675	0	0.0642039	0.810213	0	0	0	2.73369	2.08517	3.96499	9.48504	0	3.65289	15.1642	2.18649	19.7054	0	0.647754
0.40_709.7594m/z	0.4046	709.759		0	0	0.0303557	2.10141	0	211.629	6.48119	63.6517	45.0162	67.5972	79.0442	84.5311	120.911	77.6519	0	1.5892	0	230.546	58.1871	73.0668	146.798	57.8213	64.5983	48.3957	59.7936	54.966	25.5476	27.5502
3.61_188.0042n	3.61243	435.036	188.004	0	0.26516	2.62562	0	0	42.0454	0.577239	7.69541	8.52797	8.15359	5.1255	8.26093	10.9468	21.2014	1.90797	0	1.3	588.029	217.416	450.541	636.499	330.003	360.105	600.185	252.233	538.078	20.5813	3.1968
3.33_261.9613m/z	3.32725	261.961		0	0	0	0	0	0	0	0	0	0.0642375	0	0	0	0	0	0	0	1.94633	0	0.883301	3.13495	0.342651	1.49608	1.32672	0	5.20619	0	0
8.87_508.7145m/z	8.8731	508.715		79.509	91.667	73.6958	33.6476	69.9861	77.3857	76.3972	6.90048	9.3969	3.33121	12.3208	18.9729	15.173	1.52443	24.9453	38.267	105.187	89.6528	10.4518	13.0279	10.6348	10.8361	10.1287	9.81884	7.96224	3.11967	14.5638	0
3.95_389.0317m/z	3.94763	389.032		0	0	0	0	0	26.3055	0	2.8927	1.60065	4.03107	1.00837	3.89872	2.08993	3.56166	0	0	0	591.38	160.708	33.2	344.022	150.671	93.1561	84.6134	71.6489	197.341	9.93157	4.56535
2.94_292.0253n	2.94208	273.007	292.025	0	0	0	0	0	26.167	0	0.806064	4.70639	5.89585	4.37161	4.20452	4.3075	1.49057	0	0	0	352.478	217.13	140.434	331.29	142.853	174.311	359.931	143.145	253.051	14.0615	0.797934
4.47_168.1199n	4.47467	167.113	168.12	0	0	0	0	0	0	0	0	0	0	0	0	0	0	0	0	0	1.44003	2.71857	0	1.35074	2.63798	0	4.04624	1.4366	18.2651	0	0
2.37_415.1067n	2.37147	414.099	415.107	0	0	0	0	0	0.895022	0	2.30553	0	0	1.1078	0.26321	0	0.0291885	0	0.16963	0	55.5515	4.33089	0.803833	16.5316	1.5729	6.97086	9.99879	0.551941	54.5313	1.35338	2.13371
6.61_537.6564n	6.61382	536.622	537.656	347.8	198.563	199.006	232.496	283.431	175.1	209.358	24.4869	16.3633	22.799	16.9724	24.4821	25.7084	222.897	248.095	289.18	366.793	174.447	35.272	11.7542	22.4708	38.8273	26.7461	18.4276	69.9063	5.091	34.0826	0
6.41_663.5583n	6.40672	700.518	663.558	2276.71	2018.22	2158.44	2633.37	2016.24	2344.39	2049.82	69.0308	66.7144	93.5296	37.7325	138.651	58.3606	774.216	2026.77	2065.06	2121.27	2113.47	70.0282	14.7426	83.4441	84.2024	52.9651	12.5212	217.084	7.24169	84.485	0
3.48_574.0148n	3.47675	610.952	574.015	0	0	0	0	0	5.55225	0	1.98347	1.35769	4.98226	0	3.55205	7.16704	6.27352	0	0	0	223.46	15.3643	46.6538	157.9	65.9982	74.1728	49.5115	63.593	26.0929	0.566916	0
0.45_636.1015m/z	0.454583	636.101		0	3.17303	4.55118	0	0	0	0	0	0	0	0	0.0223592	0	0	0	0	6.48637	0	0	0	0	0	0	0	0	0	0	0
2.91_311.0422m/z	2.91353	311.042		0	0.0942334	0	0	0	19.5587	0	1.70638	4.20148	4.7357	0.904888	0	0	0.582207	0	0.454435	0	37.809	26.9087	26.5793	53.7258	12.2542	14.7274	125.994	15.1503	63.511	3.46693	2.88149
2.09_268.9721m/z	2.08653	268.972		0	0.0665867	0	0	0	4.43326	0	2.68285	0.882939	2.77179	2.44084	5.42867	2.4216	7.64501	0	0.687481	0	8.73886	19.6424	12.057	21.0315	11.1356	13.6898	17.8657	11.4715	3.9543	0.00128765	0.0595862
3.35_215.1626m/z	3.34868	215.163		0	0	0	0	0	0	0	0	0	0	0	0	0	0	0	0	0	0	18.2466	0	4.59791	12.0122	1.62876	1.78802	2.56364	0.684732	0	0
3.67_309.0353m/z	3.66955	309.035		0	0	0	0	0	0	0	0	0	0	0.02625	0	0	0.105356	0	0	0	7.18108	1.05368	0	25.1884	2.13372	1.24908	9.18562	0	22.9861	0.0313909	0
7.00_381.2813m/z	6.99873	381.281		0	0.23587	0	0	0	0	0	0.247535	0	0	0.798721	0.879852	0	0.831619	0	0	0	1.86692	2.02691	3.96022	5.35892	1.81685	1.48763	2.46513	5.20654	2.76627	2.11101	0.865766
2.36_479.9994n	2.3579	478.992	479.999	0	0	0	0	0	0.150417	0	0	4.12732	0	0.0630486	0	0	0	0	0	0	2.28935	24.4659	7.16527	11.021	7.28246	21.9189	15.4432	4.42812	0.141002	0.905549	0
4.28_599.0774m/z	4.27542	599.077		0	0	0	0	0	3.66023	0	0	0	0	0	0	0	0	0	0	0	17.8508	2.6953	3.51367	9.69426	0	3.8814	4.61058	1.32353	36.2114	4.54651	0
2.64_361.1745m/z	2.6357	361.175		0	0	0	0	0	0	0	0	0	0.481459	0	0	0.543151	0	0	0	0	3.60641	3.42882	0	1.99543	2.1777	0.963692	1.90746	4.36714	0.568604	0	0
2.91_503.1536m/z	2.90638	503.154		0	0	0	0	0	4.3792	0	0	2.8387	0	1.56256	0.524094	2.77646	0	0	0	0	20.2349	25.5913	7.4117	33.537	3.78439	9.37835	10.9768	14.9424	67.1219	0.685486	0
1.11_193.8621m/z	1.11015	193.862		0	0	0	0.0275938	0	0	0	1.17605	0.586628	1.86213	0.234333	1.12959	0.479567	0.364922	0	0	0.545212	0.481758	7.17496	37.5217	10.5451	20.4296	10.5647	22.199	28.0725	64.772	0.170202	1.32897
7.16_507.8120m/z	7.15538	507.812		214.575	180.116	164.596	122.75	251.725	186.939	267.278	8.01677	5.50665	9.93856	3.28737	6.00601	10.5007	104.549	210.526	147.045	258.299	192.236	7.41245	6.41327	15.1727	7.0068	16.5445	6.38449	7.90708	1.2366	4.34886	0
3.45_405.0623m/z	3.44818	405.062		0	0	0	0	0	68.1942	0	7.72508	9.64183	10.3344	5.79628	10.3097	13.4036	2.07017	0	0	0	2767.61	449.677	558.616	1273.05	592.595	927.162	3060.54	515.246	2568.44	14.486	5.2831
3.89_826.6646m/z	3.8905	826.665		19.6187	19.081	12.1349	16.6699	6.70089	0	5.4305	0	0	0	0	0	0	0	6.04419	11.1116	2.12756	0	0	0	0	0	0	0	0	0	0	0
3.26_93.0388m/z	3.26298	93.0388		0	0	0	0	0	0	0	0	0	0.301384	0	0.0557765	0	0.523323	0	0	0	2.15572	1.09859	3.4678	3.00462	1.18434	0.722309	2.23053	0	0.559002	0.801677	0.529731
3.08_776.4403n	3.07707	757.422	776.44	0	0	0	0	0	0	0.0463524	0	0	0	0	0	0	0	0.0232046	0	0.00151881	0	2.02002	4.76801	57.1477	0	12.3203	341.368	2.43218	226.853	0	0
0.39_646.6952m/z	0.390317	646.695		24.1555	14.1076	26.4868	10.5948	2.64782	0	0	0	0	0	0	0	0	0	27.7711	18.6151	20.4649	0	0	0	0	0	0	0	0	0.00473359	0	0
3.53_692.9938m/z	3.53387	692.994		0	0	0	0	0	0	0	0	0	0	0	0	0	0	0	0	0	138.261	0	2.1472	8.39624	0.61497	13.6475	59.4951	0.00108718	11.8039	0	0
6.00_440.2129n	6.00053	421.195	440.213	0	0	0	0	0	7.858	0	0	2.4878	15.8802	2.41534	3.7372	0	11.4013	0	0	0	0	0	0	0	0	0	0	0	0	4.41484	0
3.56_548.0581n	3.56243	547.051	548.058	0	0	0	0	0	14.5309	0	2.43967	0	0	0.658554	8.21796	39.2988	0.872418	0	0	0	231.131	78.8647	35.125	319.414	50.5803	46.8367	154.116	102.704	486.727	2.67094	0
4.03_327.0177m/z	4.02618	327.018		0	0	0	0	0	6.18698	0	0	1.90003	2.41661	3.18517	0.0466376	0.765384	0	0	0	0	25.7027	3.27021	22.4302	275.111	13.0576	112.848	48.7532	17.9174	39.6779	2.23297	0
4.83_360.1602n	4.83102	397.096	360.16	0.0454068	0	0	0.66826	0	422.516	0.689444	83.3207	73.209	105.62	159.429	113.225	147.704	104.693	1.8425	0.141552	2.53635	226.953	36.6663	693.316	178.468	115.021	107.413	706.611	127.497	113.422	157.311	130.68
3.76_203.0390m/z	3.76195	203.039		0	0	0	0	0	11.5184	0	4.0205	4.82967	5.88306	7.89351	5.53191	2.70002	2.15386	0	0	0	229.06	120.211	101.882	275.685	140.393	156.205	247.338	103.023	336.609	41.7757	8.24271
3.46_463.2504m/z	3.46247	463.25		0	0	0	0	0	3.51456	0	0	0	0	0	0	0	0	0	0	0	3.96337	2.26493	0	2.53325	1.58125	5.31742	15.1528	0.610962	1.78209	0	0
2.18_222.9317m/z	2.17937	222.932		0.0451349	0	0	1.20882	0.144819	8.14065	0.298428	17.3516	9.47858	16.3583	14.3411	12.1876	7.7818	16.7363	0	0	0.0476376	19.7644	11.0534	3.61711	3.80581	11.5075	6.29821	2.85406	3.78015	0	13.4683	6.36022
5.26_656.3759m/z	5.25878	656.376		0	0	0	0	0	0	0	0	0	0	0	0	0	0	0	0	0	10.9718	0	30.6913	1.47658	0	9.24005	7.01205	58.3395	202.635	0	0
4.52_203.1409n	4.52465	451.284	203.141	0	0	0	0	0	0.877419	0	0.362259	0.615529	1.68337	0	0	0	1.97078	0	0	0	9.42801	2.79742	13.9863	8.07211	2.86627	35.1757	4.16863	18.729	55.4639	1.00235	0.939333
3.22_771.0177m/z	3.22013	771.018		0	0	0	0	0	2.95375	0	0.0236549	0	0	0	0.416474	0	0	0	0	0	2.37515	0.283264	2.30423	21.063	1.11102	4.06607	18.6171	6.31638	36.2212	2.39966	0
2.36_487.8505n	2.3579	486.843	487.85	0.00931195	0.48204	0.255266	0.675419	0	61.6055	0.259034	1.29115	13.2205	20.1994	48.9981	18.1468	34.2221	37.3144	0.628187	1.33672	0	33.2063	29.1885	6.41339	37.3517	37.0585	14.7767	67.1857	28.1994	5.656	0	0
4.08_453.0469m/z	4.07547	453.047		0	0	0	0	0.191697	16.7742	0	2.763	2.92864	5.35879	3.51828	2.83701	5.56707	4.34142	0	0	0	582.661	109.17	88.9582	218.431	107.608	239.73	347.558	89.9095	232.492	3.50792	2.78194
4.25_302.0821n	4.25398	283.064	302.082	0	1.72848	0	0	0.208531	28.9568	0	4.98512	3.36426	6.90603	12.5377	1.88699	6.84038	2.98368	0	0.62508	0.773623	356.663	159.324	162.868	287.687	207.014	149.712	293.374	138.942	158.581	14.0844	0.983347
3.09_757.8250m/z	3.09135	757.825		0	0	0	0	0	0	0	0	0	0	0	0	0	0	0	0	0	0	2.16803	2.26651	29.2047	0	8.05603	88.0922	0.871735	76.0834	0	0
3.90_478.0764n	3.89763	515.025	478.076	0	0	0	0	0	28.6096	0	0.833356	2.22132	2.86005	2.41886	0.75848	4.23547	3.44477	0	0	0	410.013	53.6235	48.5824	269.283	58.2142	66.5431	350.607	35.5475	317.781	5.85952	4.42128
3.78_433.0556m/z	3.77623	433.056		0	0	0	0	0	43.0999	0	6.65053	3.87401	6.89157	15.2129	2.8576	8.5219	1.25666	0	0	0	1043.67	209.058	171.183	746.323	308.317	489.961	1783.45	259.815	1099.03	8.84603	3.4406
5.34_637.2766m/z	5.33733	637.277		0	0	0	0	0	6.23686	0	0	0	0.292078	0.0429901	0.724985	1.69568	2.1475	0	0	0	21.2211	4.93915	118.109	6.12714	18.0883	17.1231	2.41726	66.9379	76.838	3.23168	4.74383
3.60_402.0691n	3.59815	447.067	402.069	0	0	0	0	0	20.3533	0	2.38741	3.46347	4.46785	0.790665	1.0297	8.89581	0	0	0	0	221.875	75.5328	49.8189	259.122	53.6866	52.1509	133.561	136.454	132.282	3.17435	2.29075
3.78_1151.5252m/z	3.78338	1151.53		1.40407	0	2.80716	0	1.91309	0	0	0	0	0	0	0	0	0	0	0	0	0	0	0	0	0	0	0	0	0	0	0
4.86_302.0346m/z	4.85958	302.035		0	0	0	0	0	0.625295	0	1.88281	0	7.3574	10.0587	0.105091	0	1.38092	0	0	0	49.6668	11.982	21.4816	181.693	34.281	45.5377	147.119	28.3203	179.527	0	7.04249
2.73_353.9212m/z	2.73497	353.921		0	0	0	0	0	0	0	0	1.03673	2.60191	0.0301723	1.43435	1.67726	0.604853	0	0	0	7.00446	7.79054	0.743652	21.0744	4.44778	8.42002	21.3116	32.9855	119.804	10.4756	4.69617
2.49_261.0471m/z	2.48573	261.047		0	0	0	0	0	12.7098	0	3.3983	0.845909	1.54465	3.71105	0.959799	0.939251	0	0	0.96504	0	34.5597	12.8091	9.4461	41.3413	12.5245	11.4402	24.1553	2.53881	23.5082	13.527	1.18137
4.86_251.1667m/z	4.85958	251.167		1.18564	0.00190935	0.596114	0.391405	0.978438	48.5354	0.383724	11.0204	4.78671	15.854	20.792	17.5008	20.277	33.9192	0	0.697601	1.71805	1103.45	293.586	529.288	1691.28	865.826	789.062	827.525	1327.91	2135.2	20.373	7.65175
0.38_345.9132n	0.376033	366.888	345.913	0.404177	0.163196	3.97103	8.69966	4.12682	95.6497	99.7905	41.8445	6.57304	18.8699	15.8631	26.0975	16.4359	8.46776	0.360687	0	3.70683	123.485	24.0403	20.3066	6.73847	21.7273	32.0108	49.2548	15.6172	25.0492	14.7922	16.3462
2.97_633.7144m/z	2.97065	633.714		11.1191	9.13552	5.71835	2.07046	9.53646	0	0.0317574	0	0	0	0	0	0	0	10.7982	3.46156	3.96711	0	0	0	0	0	0	0	0	0	0	0
2.46_263.9526m/z	2.4643	263.953		0	0	0	0	0	0	0	0	0	0.778715	0	0	0	0	0	0	0	0	3.38112	0	6.5862	6.98714	6.13865	8.40162	5.74753	14.6167	0.642517	0
2.89_219.0341m/z	2.8921	219.034		0	0	0	0	0	15.902	0	5.195	7.08229	9.99368	27.5483	4.94321	11.7637	6.91743	0	0	0	1032.84	308.498	204.343	1920.59	674.623	818.973	1466.46	631.952	1099.43	52.645	11.916
5.74_252.7611m/z	5.74345	252.761		12.183	12.3677	15.317	19.6469	9.86596	4.92704	11.3617	0	1.74439	1.14208	0.581638	1.18375	1.29	0.936148	14.0129	7.82751	13.1276	9.11398	1.41396	0	0.510828	1.37344	1.53768	2.84795	0.583191	2.29266	0	0
2.44_343.9787n	2.43575	342.971	343.979	0	0	0	1.46757	0	9.95087	0	5.6366	4.7251	10.6266	9.31717	8.0563	9.96533	3.00758	0	0	0	210.657	186.318	131.659	257.04	183.55	191.625	320.307	194.7	636.814	65.3988	26.169
3.65_454.0420n	3.64813	489.011	454.042	0	0	0	0	0	14.7141	0	2.64658	7.86533	28.3564	4.95992	1.70661	3.81388	10.1212	0	0	0	145.563	37.5035	47.9341	482.361	59.4989	59.2432	143.687	37.0907	123.781	0.112412	0
3.69_729.0352n	3.69125	750.036	729.035	0	0	0	0	0	0	0	10.5335	0	0	0	0	0	0	0	0	0	92.4642	0	3.55287	41.8512	1.3348	3.4626	73.8005	50.953	84.3998	0	0
4.89_386.0663m/z	4.88815	386.066		0	0	0	1.40309	0	21.549	0	9.66173	10.1499	16.0082	20.9945	20.063	19.0211	19.6479	1.27863	1.05195	0	43.8514	8.6752	18.2365	95.2451	53.2606	33.8451	61.0496	99.0341	147.708	25.1815	20.1557
6.79_722.9167m/z	6.79163	722.917		221.289	193.429	220.638	145.868	223.944	126.417	215.948	16.2479	30.8432	36.5148	10.0915	58.1394	41.4592	124.899	235.346	211.738	208.942	112.921	42.8659	2.25525	44.2041	60.6978	33.1986	14.8376	64.5517	9.22256	44.9203	0
3.74_621.2769m/z	3.74053	621.277		0	0	0	0	0	0	0	0	0	0	0	0	0	0	0	0	0	3.22079	5.10645	0	4.45436	1.04539	0.565674	2.31244	0.732341	0	0.784532	0
3.09_952.5961m/z	3.09135	952.596		2.4587	2.59642	0	0.582636	0	0	0.16364	0	0	0	0	0	0	0	1.21734	0	0.95957	0	0	0	0	0	0	0	0	0	0	0
3.27_261.0080m/z	3.27013	261.008		0	0	0	0.695663	0	8.3267	0	1.9736	2.55641	6.54319	9.45964	9.47965	15.5153	5.19683	0	0	0	411.209	278.501	289.02	538.869	316.849	366.526	339.33	245.96	189.506	7.14102	1.77912
3.31_317.1213m/z	3.31297	317.121		0	0	0	0	0	36.0279	0	8.45171	10.1531	5.53228	11.926	4.8093	3.35299	2.09186	0	0	0	515.325	683.065	353.351	600.649	619.693	609.199	429.975	416.548	190.763	11.7289	0.115514
2.64_410.0512n	2.6357	391.033	410.051	0	0	0	0	0	5.84078	0	1.84648	0.802524	0	0.999557	0	0	1.01396	0	0	0	114.681	36.5468	0.712509	60.906	19.0328	19.1675	18.1041	12.3804	40.5836	4.32287	0
2.77_320.0953n	2.77068	341.07	320.095	0	0	0	0	0	20.4448	0	2.7322	3.2181	4.80259	5.41482	5.54317	6.32827	1.22546	0.0805829	0	0	341.156	183.811	55.4594	302.78	119.878	84.1332	129.877	141.277	217.24	25.7611	4.871
3.83_542.9636n	3.83337	577.933	542.964	0	0	0	0	0	0	0	0	0	0	0	0	0	0	0	0	0	4.21546	0	0	38.9305	0.989705	3.08194	12.1123	3.21529	88.6214	0	0
3.64_461.0189m/z	3.64098	461.019		0	0	0	0	0	7.4987	0	2.5163	1.54716	0	0	0.975263	0.248627	1.28678	0	0	0	33.2929	12.4602	6.02837	76.5924	9.4917	14.0844	36.6082	13.0987	78.5712	3.37993	0
4.16_493.0404m/z	4.16115	493.04		0	0	0	0	0	6.02251	0	0	0	0.346917	0.773304	2.11426	3.52737	0.200419	0	0	0	29.3491	11.325	19.3099	27.8082	4.72717	5.37214	46.5684	3.38316	45.9552	1.20595	0
3.97_703.0078m/z	3.96905	703.008		0	0	0	0	0	0	0	1.01497	0	0	0	0	0	0	0	0	0	123.494	2.94485	3.38967	103.829	0	10.002	246.663	0	82.9745	0.00196997	0
4.92_540.3066n	4.92385	539.299	540.307	0	0	0	0	0	2.26278	0	0	1.46978	0.0200971	0	1.0455	0.460426	0	0	0	0	19.5054	1.53997	65.1682	11.7162	0	56.9368	40.318	141.63	197.045	0	0
3.92_416.0974n	3.91907	451.067	416.097	0	0	0	0	0	31.9793	0	0.288095	0.732912	6.87911	1.8845	6.40974	2.73552	6.72124	0	0	0	241.78	219.464	137.879	280.615	84.9925	91.1589	374.433	88.8479	3105.07	16.9587	1.98647
0.49_498.1152m/z	0.4903	498.115		0	0	0	0	0	7.53335	0	0	0	0	0.746939	0	3.93629	0	0	0	0	10.1792	10.9907	4.08636	5.64984	10.1334	14.4479	0.590118	11.0297	13.8727	0	0
4.31_533.0689m/z	4.31112	533.069		0	0	0	0	0	2.83455	0	1.07202	0	1.32039	1.31588	0.781686	0	1.40159	0	0	0	64.063	11.1002	2.95056	51.5892	7.4437	13.2612	41.5304	3.12659	160.807	1.26595	1.15706
4.03_338.0265m/z	4.03332	338.027		0	0	0	0	0	0.847239	0	0.253731	0	1.40348	0.659102	0	1.51819	0.40564	0	0	0	117.708	2.45446	9.34647	104.843	1.66293	22.2021	239.772	1.43682	347.483	1.09831	0.479913
2.91_389.0525m/z	2.90638	389.053		0	0	0	0	0	17.1951	0	2.1481	2.42628	0.00266418	1.08992	0	1.50221	0	0	0	0	62.6911	46.777	8.25194	63.274	16.4833	10.5875	23.112	16.8246	92.6114	0.0357679	1.49821
5.08_493.1210m/z	5.08025	493.121		0.156608	1.80188	0.0416292	3.39793	0.370837	94.6251	10.3078	52.497	51.5654	28.8231	18.8765	14.1839	21.5745	12.1958	0.3884	0.172264	2.75653	121.29	52.6439	38.9482	36.5009	22.4048	31.554	31.5105	28.5799	15.92	47.3396	14.3751
3.51_307.0282m/z	3.50532	307.028		0	0	1.29559	0	0	15.8698	1.22775	1.45657	2.23301	8.57415	8.68792	8.58575	6.14669	9.21228	0	0	2.29152	55.7473	339.715	360.057	542.289	109.192	269.446	817.156	324.52	927.466	13.4433	2.22525
2.57_1137.3585m/z	2.57143	1137.36		0	0	0	0	0	0	0	0	0	6.15192	1.26684	1.45898	0	4.48425	0	0	0	6.73025	11.2131	4.86725	27.3014	12.7175	14.4133	19.9843	4.78973	23.6257	4.72809	5.4939
6.53_538.6688m/z	6.52812	538.669		50.0037	109.788	116.578	182.311	54.884	131.69	76.0968	7.25776	21.999	13.6549	5.9382	19.2481	14.4895	41.783	53.4667	31.64	42.4386	98.2897	18.8079	2.94513	15.8074	4.20711	20.2587	7.13367	19.8475	0	15.2229	0
3.52_244.1612m/z	3.51958	244.161		0	0	0	0	0	0	0	0	0	0	0	0	0	0	0	0	0	0	1.00998	2.59966	6.74175	5.14201	3.92699	0.246661	6.8674	0	0	0
3.22_304.0311m/z	3.22013	304.031		0	0	0	0	0	2.92573	0	0.14286	0	0.929382	0.822121	0.602501	3.09142	0.3796	0	0	0	5.05265	21.9811	1.83357	44.1874	14.0179	21.3974	31.4846	4.21172	31.9098	0.984005	0.835482
3.53_632.1131n	3.52673	613.095	632.113	0	0	0	0	0	0.805413	0	0.949799	0	0	0	0	7.36437	0	0	0	0	51.9862	41.7406	0	259.091	34.2024	9.38343	19.549	22.0858	6.86807	1.06689	0
3.61_276.0380m/z	3.60528	276.038		0	0	0	0	0	3.13227	0	4.50754	4.83646	0.599202	1.89308	1.33915	1.24837	0.120559	0	0	0	215.698	26.6756	20.5196	199.237	14.497	29.0558	145.848	12.1105	270.237	7.13674	0.585854
3.65_344.0268m/z	3.64813	344.027		0	0	0	0	0	0.422267	0	1.0167	0.420449	1.21268	0.141795	0	0.0330149	0.0154788	0	0	0	11.0376	5.9411	2.96587	8.41617	1.21201	0.957774	28.9425	3.49098	80.4286	0.507103	0.880456
3.36_580.0983n	3.36318	579.089	580.098	0	0	0	0	0	2.85669	0	3.48933	0	0	4.76545	4.17094	12.6403	0.0582913	0	0	0	198.934	20.4568	31.499	237.836	19.9591	38.4797	429.609	18.4436	404.955	1.66166	1.34137
3.45_450.0585n	3.44818	449.051	450.058	0	0.114089	0	0	0	73.943	1.38868	27.7317	16.5106	21.0662	29.2176	5.32223	28.9073	22.2037	0	0	0.000919458	10883.1	2074.24	2560.42	4504.91	2385.33	3867.69	9300.78	2338	8485.52	33.685	41.5447
3.54_338.0277m/z	3.54102	338.028		0	0	0	0	0	14.6468	0	3.92747	3.44965	4.81667	1.3968	7.32888	1.88675	5.82944	0	0	0	771.326	133.904	110.921	390.174	30.0851	163.888	533.166	74.2896	799.174	7.46327	0
3.35_291.0207n	3.34868	641.054	291.021	0	0	0	0	0	17.4318	0	10.5346	2.44872	8.68586	3.80384	6.28099	2.88441	2.08859	0	0	0	642.841	178.23	112.57	894.261	112.161	87.649	446.12	149.585	1257.04	9.63763	12.0878
3.31_418.9530m/z	3.31297	418.953		0	0	0	0	0	0.751235	0	0	0	0	0	0	0	0	0	0	0	0	8.1174	7.91335	0.894043	7.20055	4.05142	1.9761	6.29088	0	0	0
3.22_218.9957n	3.22013	497.015	218.996	0	0	0	0	0	11.2737	0	1.62802	1.74652	0.975423	0.544489	0	1.84522	3.97631	0	0	0	96.9411	28.505	22.227	108.68	13.5587	38.1854	122.401	14.0953	185.528	4.56421	0
1.38_534.8170m/z	1.38082	534.817		17.2196	12.679	20.4763	6.70588	21.3528	101.625	20.2321	9.98987	1.05701	0	2.74237	5.65342	2.19131	1.57005	15.0321	28.5768	8.09588	51.9026	0	0	0	0	0	0	0	0	0	0
3.08_441.9584m/z	3.0842	441.958		0	0	0	0	0	0	0	0	0	0	0	0	0	0	0	0	0	2.32919	0.127164	5.08862	4.43308	0	4.00185	4.67166	0	4.44139	0	0
3.57_300.9238n	3.56958	335.893	300.924	0.0659952	0.0189458	0.110732	0	0.418537	0	0.168156	1.38289	0.331942	2.43459	1.10612	0.767696	2.3036	3.17727	0	0.00293499	0	6.68036	52.7214	46.1757	90.4328	16.1104	43.8634	62.5129	120.288	298.15	0.872779	2.27048
3.71_327.0541m/z	3.71197	327.054		0.0630856	0	0	0	0	30.4375	0	8.27204	7.99019	12.6973	9.74097	14.5793	14.6017	12.2862	0	0	0	2541.33	1117.02	961.47	1572.43	1015.74	968.246	1763.06	646.271	1443.55	24.3522	3.49329
2.93_301.8640m/z	2.93495	301.864		0	0	0	0	0	0	0	0	0	0	0	0	0	0	0	0	0.390424	0	9.89725	0	0	13.3683	2.67038	2.49371	18.2773	22.3326	0.00791529	0
0.43_210.9189m/z	0.433167	210.919		1.11727	0.877358	2.70509	1.96114	4.88407	136.91	3.15608	160.423	86.7158	131.45	97.3616	93.1719	114.566	102.391	4.66658	2.11174	4.08741	71.5163	91.9712	96.9043	94.5523	79.4008	103.38	160.398	104.604	52.6487	21.6959	62.5017
3.42_469.0411m/z	3.41962	469.041		0	0	0	0	0	32.2899	0	5.80764	1.69832	21.136	15.4466	9.17082	15.2248	7.45272	0	0	0	1861.14	455.399	499.999	1035.61	534.962	847.483	2004.45	486.367	1403.3	21.7766	3.79916
6.16_384.7657n	6.1572	768.524	384.766	163.619	200.51	162.939	204.033	213.757	235.412	186.208	13.6552	3.45353	10.2446	10.9131	16.4639	13.0629	22.0756	185.364	151.817	174.754	147.384	24.5074	4.39719	19.711	28.4185	21.8758	8.37533	34.4911	6.21582	16.5945	0
3.48_301.9787m/z	3.48388	301.979		0	0	0	0	0	3.43134	0	0.25919	2.2866	0.00684356	0.0382357	1.03682	8.69923	2.42209	0	0	0	65.1868	40.1238	44.187	23.0369	34.2415	14.4423	18.1907	27.9113	11.509	1.93549	0
3.94_503.0275m/z	3.94048	503.028		0	0	0	0	0	10.6209	0	7.10827	2.06469	1.09366	3.23622	1.89464	1.04081	1.51961	0	0	0	103.977	29.4531	34.1061	129.933	18.4581	42.058	151.82	18.636	205.204	2.10134	0
6.83_351.2948m/z	6.83448	351.295		28.6964	35.2376	32.5367	59.42	35.349	45.3754	45.5908	3.57839	13.3362	0.819244	10.8691	3.16082	7.41698	0	32.4288	24.711	50.139	27.5877	1.11001	0	3.91216	0	0	0.53953	1.37614	0	0	0
2.57_109.0344m/z	2.57143	109.034		0	0	0	0	0	1.57585	0	0.570297	0	3.89735	2.9329	3.70013	6.12578	0.426015	0	0	0	28.908	7.23268	6.9789	36.803	24.5079	8.03009	14.0109	9.04769	16.7258	0	0
4.06_678.2805m/z	4.06118	678.28		0	0	0	0	0	0.14413	0	0	0	0	0	0	0	0	0	0	0	163.287	0	3.22797	62.3862	0	2.66611	115.042	3.84137	324.722	1.15135	0
3.41_472.0874n	3.41247	509.036	472.087	0	0	0	0	0	16.1999	0	0	2.01021	10.6775	6.34116	8.36351	3.7395	4.25084	0	0	0	611.698	88.7693	74.0424	694.976	120.56	148.08	422.821	156.26	751.676	2.87837	5.40815
4.43_449.0379n	4.43182	470.013	449.038	0	0	0	0	0	0.766755	0	0.705368	1.73694	0	6.97723	1.4092	3.09441	1.26171	0	0	0	19.0704	52.5146	301.202	55.6439	8.72022	19.2652	25.4954	24.4575	72.3684	1.50674	0
6.11_756.5508m/z	6.10722	756.551		49.8118	42.9537	57.9637	24.0033	21.3347	28.5419	37.7271	3.34799	2.07477	2.72512	0	3.35032	3.66253	12.583	72.8929	54.8242	29.5983	33.2179	6.67313	0	1.11679	2.21621	7.84057	0	3.36038	9.47629	0	0
3.38_336.0247m/z	3.37677	336.025		0	0	1.41753	0	0	0.952458	0	0.061311	0	0	0.0112959	0	1.58865	0	0	0	0.032887	10.4343	2.44792	2.28599	28.7144	0.904877	12.8846	23.4637	0.653743	43.1333	0.266269	0.975195
0.82_981.2914m/z	0.818083	981.291		0	0	0	0	0	78.9256	0	93.9221	102.744	104.682	41.8748	41.4514	31.3992	244.403	0	0	0	1.87469	8.3429	5.4086	9.6134	7.86237	2.50375	3.96226	9.7501	1.68164	20.7629	23.4826
6.79_761.9745n	6.79163	796.914	761.974	111.48	116.797	97.3617	60.4585	123.942	85.7187	78.5857	11.8436	23.9935	11.1529	1.91487	21.2095	17.2982	95.1499	123.497	72.4962	69.4086	46.6409	7.93064	0	7.13043	11.9565	0	5.438	19.1163	0	4.7482	0
3.46_647.0440m/z	3.46247	647.044		0	0	0	0	0	0	0	0	0	0	0	0.00561748	1.10275	0	0	0	0	0.700965	0	0.793805	11.9885	2.53725	0.697474	3.85037	2.80636	3.38659	0	0
3.78_320.0590m/z	3.78338	320.059		0	0	0	0	0	13.3403	0	1.22827	4.26366	0	5.14417	2.88527	0.896702	1.83816	0	0	0	23.4872	95.8986	95.2676	333.28	34.1779	42.0245	204.179	87.3456	44.3362	6.71427	2.97498
3.80_461.0500m/z	3.79767	461.05		0	0	0	0	0	33.3464	0	1.56414	2.67708	4.34856	0.20884	1.62238	1.62101	3.18474	0	0	0	280.273	29.6724	44.4957	320.772	74.8078	84.701	397.964	20.4767	181.718	4.02857	1.38467
3.82_683.1909m/z	3.81908	683.191		0	0	0	0	0	0	0	0	0	0	0	0	0.000170791	0	0	0	0	3.85779	0.729132	0	5.42814	0	0.922793	7.73821	0.74615	18.4238	0	0
4.03_671.0393m/z	4.03332	671.039		0	0	0	0	0	0	0	0.00416655	0	0	0	0	0.0390608	0	0	0	0	14.0776	0	2.59778	24.9659	0.486356	14.3066	133.337	0.0426461	116.333	0	0
4.68_666.7616m/z	4.68175	666.762		23.2229	48.1087	33.4424	15.5372	28.5608	0	10.7904	0	0	0	0	0	0	2.14594	21.3986	1.72636	10.171	3.09152	0	0	0	0	0	0	0	0	0	0
4.92_302.0347m/z	4.92385	302.035		0	0	0	2.02959	0	3.50075	0	2.23738	0	23.3375	0.950772	0	1.4931	9.53585	0	0	1.12335	83.4061	19.9472	15.7304	405.764	41.7647	58.8879	278.725	43.3828	385.622	0	13.9794
3.69_414.0381n	3.69125	459.036	414.038	0	0	0	0	0	51.4208	0	14.4686	4.85536	27.5877	12.9478	10.0005	11.5503	8.46311	0	0	0	1776.27	819.883	827.779	3805.48	790.546	806.81	1660.74	928.964	2087.42	29.5519	10.0129
1.54_297.9908n	1.53805	332.96	297.991	0	0	0	0	0	10.1248	0	4.96627	4.10722	1.97286	4.37884	2.30701	10.7919	2.18311	0	0	0	531.78	44.5485	267.703	501.394	108.499	79.2621	228.58	176.728	145.567	13.5035	1.86224
3.32_317.3317m/z	3.32012	317.332		0	0	0	0	0	0	0	0	0	0	0	0	0	0	0	0	0	0	70.6635	0	86.1938	87.4349	52.9817	38.7309	47.1408	0	0	0
3.73_144.1515m/z	3.7334	144.152		0	0	0	0	0	0.199348	0	1.10995	1.23052	0.826566	3.00747	2.07651	0.278227	1.83399	0	0	0	17.3808	9.36697	36.6817	23.1841	10.0088	5.80656	20.6194	9.07467	13.94	5.47267	2.95633
0.60_370.8704m/z	0.597417	370.87		0.667673	0.234995	1.7882	0.332013	0.343417	0	0.00689997	0	0	0	0	0	0	0	0.37349	0.92923	0.613629	0	0	0	0	0	0	0	0	0	0	0
1.12_283.9214m/z	1.1173	283.921		0.000338172	0	0	0	1.67868	34.1334	0.767612	19.2865	15.1417	10.8586	16.5699	13.8976	5.8445	2.22105	0	0	0.522551	302.499	101.942	442.703	454.204	358.917	216.25	270.723	244.574	210.069	42.756	10.8919
6.16_648.5946m/z	6.16435	648.595		853.454	943.448	824.978	907.148	862.304	856.943	852.228	97.5018	82.604	125.417	78.701	187.836	87.4024	314.022	876.527	839.754	904.776	706.144	99.2778	35.6621	144.399	97.94	101.088	36.0153	156.105	35.9204	134.357	4.3677
4.73_304.1315n	4.73103	285.114	304.131	0	0	0	0	1.01164	5.92588	0	2.1889	0	0	0.16211	1.9185	0	1.66944	0	0	0	69.4497	24.8109	6.91119	52.4067	20.3767	19.5523	18.134	23.1527	15.2797	15.1465	0
3.73_144.2075m/z	3.7334	144.208		0	0	0	0	0	0.165169	0	0	0	0	0	0	0	0	0	0	0	0.370631	0	10.5261	8.4716	0.83197	0.275154	4.65767	0.899017	2.28773	0	0
2.99_447.8111m/z	2.99208	447.811		440.02	391.445	400.726	198.544	325.33	73.4811	450.523	6.92191	2.34019	1.96033	1.49957	7.41309	2.32738	4.75243	371.299	302.972	324.642	4.0421	0.892792	0.984787	0	1.00503	0	0	0	0	2.37433	0
3.50_451.9810m/z	3.49817	451.981		0	0	0	0	0	0	0	0	0	0	0	0	0	0	0	0	0	0	5.26992	6.17871	8.05464	0.0072258	4.6594	12.4303	0	5.16254	0	0
3.06_802.3362m/z	3.05565	802.336		0	0	0	0	0	0	0	0	0	0	0	0	0	0	0	0	0	21.2452	0	4.14226	13.5514	13.0288	9.02164	16.8311	0	0	0	0
3.90_391.0440m/z	3.89763	391.044		0	0	0	0	0	5.01048	0	0	2.25269	0	0	0	0	0.487829	0	0	0	12.7402	6.35162	2.12999	14.5347	3.86817	7.96433	16.2115	0.803192	21.19	1.74744	0
4.92_750.7035m/z	4.91672	750.704		10.2553	11.1385	16.3574	5.46035	5.18621	0	11.4647	0	0	0	0	0	0	2.43091	5.56513	4.07888	3.02203	0	0.369397	0	0	0	0	0	0	0	0	0
3.48_453.0458m/z	3.47675	453.046		0	0	0	0	0	8.05659	0	2.75885	3.5865	4.90496	7.0297	3.80839	10.6089	3.06519	0	0	0	432.495	63.3562	107.64	344.886	129.177	166.496	329.796	157.772	294.385	5.72461	4.76945
4.23_261.1629m/z	4.22543	261.163		0	0	0	0	0	1.8143	0	17.1278	2.08856	6.22986	9.64635	3.49894	1.77022	1.04446	0	0	0	0.448303	3.28777	0	0	1.91876	0	0	0	0	2.85031	0
3.95_537.0711m/z	3.94763	537.071		0	0	0	0	0	1.43442	0	0	1.6819	0.111992	0	0	0	0	0	0	0	35.334	0.602844	2.10773	28.6442	0.090084	1.7408	15.8357	4.32786	15.4123	0	0
3.95_351.5760m/z	3.94763	351.576		0	0	0	0	0	1.02114	0	0	0	0.508046	0.0597332	0.465249	0	0	0	0	0	2.69005	0.688297	3.44008	6.21154	0.956389	2.15253	4.99885	0.297545	18.1415	0.905864	0.315206
4.06_383.0432m/z	4.06118	383.043		0	0	0	0	0	16.998	0	7.51095	3.25062	1.88931	0.656614	2.82242	0.824308	3.29975	0	0	0	296.337	54.355	50.8628	166.975	53.9044	48.1992	169.739	49.4617	136.292	6.29153	0.821732
0.70_211.0506n	0.696683	192.033	211.051	0	0	0	0	0	31.9053	3.30792	52.2541	53.222	38.7915	42.9546	43.3562	54.6056	27.6715	0	0	9.2928	148.296	101.051	259.44	299.282	205.665	156.245	210.6	210.674	257.534	94.25	69.5488
3.56_333.0321m/z	3.5553	333.032		0	0	0	0.742293	0	14.2016	0	1.48862	3.08825	2.77757	3.17845	1.49794	1.06151	2.4665	0	0	0	108.628	35.5347	63.261	179.702	32.274	50.6477	163.745	19.5273	120.093	3.7679	1.68781
3.65_357.0144m/z	3.64813	357.014		0	0	0	0	0	6.21134	0	1.46784	2.18175	2.05598	8.97796	2.26969	1.04896	2.20635	0	0	0	129.577	36.1441	58.5393	135.809	22.9639	66.2178	199.369	19.9069	175.111	4.17345	0.297617
3.91_243.0342m/z	3.91192	243.034		0	0.149021	0	13.4849	0.437972	17.3322	0	2.61931	3.28163	5.48002	6.11613	5.82763	2.68308	1.72891	0	0	0	177.034	285.052	334.687	337.302	427.426	372.726	285.17	151.635	65.0157	5.31754	0.565269
8.95_339.2836m/z	8.95165	339.284		9.22945	1.38348	8.98673	2.41949	0	5.40308	0.909201	0	0	0	0	0	0	0	0	5.62081	3.69725	3.26674	0	0	0	0	0	0	0	0	0	0
3.49_257.1833m/z	3.49103	257.183		0	0	0	0	0	0	0	0	0	0	0	0	0	0	0	0	0	1.77904	0	0	16.2549	0.929565	2.314	0.593844	5.8588	4.14902	0	0
0.73_172.9965m/z	0.72525	172.997		5.04144	7.27959	5.29046	5.12059	8.76336	219.267	7.86927	178.647	35.3473	40.8937	79.3366	52.3486	54.68	14.5186	11.6683	7.06153	7.05517	191.306	84.6617	5.4754	27.1653	16.9485	18.5228	9.44612	15.3133	13.6044	81.0817	24.9083
5.87_742.5200m/z	5.872	742.52		21.5493	20.0505	17.3382	10.0228	28.1329	11.7557	10.2682	2.30896	1.04452	3.39758	5.05989	4.49101	1.24374	1.24571	18.4718	19.7414	25.3908	12.4441	2.55234	0	1.49368	0.773621	3.2016	2.1858	2.76326	2.11853	1.17926	0
1.01_221.1595m/z	1.01088	221.16		0	0	0	0	0	0	0	0	1.1238	0	0	0	0.489424	0	0	0	0	0	6.18929	0.740234	10.4958	2.0625	1.4741	11.1904	1.23293	9.48518	2.8647	0.421742
4.10_303.0310m/z	4.09688	303.031		0	0	0	0	0	5.07039	0	0	0	1.41255	1.28279	0.611923	0.297805	0	0	0	0	21.4888	8.65964	4.74341	29.499	1.73716	3.18221	15.4409	8.56749	37.0483	3.33839	0
3.54_738.5170m/z	3.54102	738.517		0	0	0	0	0	0	0	0	0	0	0	0	0	0	0	0	0	0	0	5.09885	19.184	5.1936	5.16737	16.0404	0	9.52396	0	0
3.23_778.6658m/z	3.23442	778.666		27.9476	13.337	13.4291	2.1261	9.13786	0	15.6903	0	0	0	0	0	0	0	20.0668	8.20148	2.05569	0	0	0	0	0	0	0	0	0	0	0
2.92_329.0687m/z	2.92067	329.069		0	0	0	0	0	6.85408	0	7.45959	3.54868	0.485805	1.65292	0.835791	1.8913	0.507419	0	0	0	83.0967	77.4579	19.0035	48.1345	19.6295	21.8982	33.964	25.2153	165.188	9.00065	2.66168
3.51_322.8842m/z	3.50532	322.884		0.0839341	0.211188	0.210751	0.128523	0	0	0	9.76726	0.933195	19.0869	12.6377	3.1712	0	4.33401	0.366334	0.0031213	0.0261108	0	0	0	0	0	0	0	0	0	0	0.303514
3.36_560.0914n	3.35605	581.066	560.091	0	0	0	0	0	2.02178	0	0.774211	0	0.0476026	0	0	0	0	0	0	0	23.2356	1.70463	0	36.4047	0.949146	2.737	14.4525	12.8501	32.7347	1.05435	0
2.40_159.0019n	2.40003	316.997	159.002	0	0	0	0	0	19.0716	0	4.74056	4.81161	4.57917	2.15279	2.11666	0.740729	1.84388	0	0	0	140.493	45.3575	39.4188	89.2365	33.2804	48.0366	105.343	28.8688	45.8123	26.6339	8.94501
2.35_373.0182m/z	2.35075	373.018		0	0	0	0	0	3.77121	0	0	1.65003	0	8.32405	0	0	0.904349	0	0	0	27.6793	40.8603	19.3169	33.1036	23.3668	28.5111	24.9765	11.3172	3.68882	9.41977	0
3.51_244.0299m/z	3.51245	244.03		0	0	0	0	0	42.4377	0	16.2008	15.182	13.097	17.4859	24.7748	33.5722	10.9937	0.571175	0.617008	0	304.472	171.452	228.205	427.138	374.304	374.953	273.119	354.882	107.634	45.2452	16.3611
2.35_394.9263m/z	2.35075	394.926		0	0	0	0	0	0	0	2.08117	1.82381	0.877808	0	2.76285	0	0	0.0934886	0	0	4.9375	16.1435	6.52155	4.67198	11.1356	6.66338	3.91971	15.7607	45.231	4.34218	1.12699
3.31_318.0407n	3.31297	317.034	318.041	0	0	0	0	0	99.9537	0	27.8743	31.7544	58.123	55.9594	50.9136	42.0399	44.2602	0	0	0	12998.6	13109.5	7853.07	12216.6	11985.5	11757.6	9780.77	9067.79	5949.34	156.849	47.5558
3.19_704.0641m/z	3.19157	704.064		0	0	0	0	0	0.351235	0	0	0	0	0	0	0	0	0	0	0	33.9179	0	0	44.963	0.290886	6.0293	12.742	3.38043	51.8467	0	0
2.88_411.0499m/z	2.87782	411.05		0	0	0	0	0	5.88709	0	0.00132319	0	0	0	0	0	0	0	0	0	11.6796	5.24994	0	9.32388	2.23262	2.0053	6.89725	0.830814	4.37729	0.824303	0
3.36_440.0467n	3.36318	439.039	440.047	0	0	0	0	0	18.0603	0	1.51425	1.04366	2.09733	2.5672	0.00998477	4.93736	4.90605	0	0	0	179.2	43.3364	25.5599	137.893	39.4873	56.8724	147.473	40.2149	105.627	2.28258	2.45862
3.24_629.0891m/z	3.24157	629.089		0	0	0	0	0	3.14173	0	1.03256	1.84238	0	0	0	0	0	0	0	0	23.1432	24.1523	0	154.562	10.6526	6.58552	19.1956	4.21814	2.69729	0	0
3.08_801.0247m/z	3.0842	801.025		1.84393	0	0	0	0	1.20864	5.16533	0	0	0	0	0	0.618835	0	2.59014	3.25045	4.00109	0.295668	1.88419	5.71783	31.6665	0	1.38797	201.576	0	44.01	0	0
0.37_615.1431m/z	0.3689	615.143		1.8968	1.29221	4.24415	1.29459	0	3.92346	1.99332	0	0	0	0	0	0	0	0.970783	0.946608	0	2.4928	0	0	0	0	0	0	0	0	0	0
3.49_867.0728m/z	3.49103	867.073		0	0	0	0	0	0	0	0	0	0	0	0	0	0	0	0	0	13.2341	1.86493	6.08419	123.887	0	0	40.4067	17.0584	0.400444	0	0
6.40_591.5915n	6.39958	572.574	591.591	1225.88	995.632	969.936	1108.79	953.689	1081.99	1150.95	137.379	163.609	107.347	54.2431	148.774	127.81	792.659	1107	999.137	1093.31	1047.33	165.315	20.6215	130.817	141.269	89.1241	53.5416	412.926	41.452	152.892	1.84573
3.51_326.9684m/z	3.50532	326.968		0	0	0	0	0	2.99483	0	4.16899	4.36028	7.55286	6.95457	1.63437	0.0740942	2.96643	0	0	0	0.0373979	0.904947	0	0	0.719269	0.376573	0	0.450015	0	2.8208	0
3.53_478.2041m/z	3.53387	478.204		0	0	0	0	0	0	0	0	0	0	0.739883	0	0	0	0	0	0	43.9058	7.90479	0	8.45848	3.70618	0	1.54306	1.76787	10.5655	0	0
5.62_230.1583n	5.62262	275.169	230.158	3.49771	1.21259	2.42178	3.228	2.01724	68.1921	8.8596	21.6397	15.8258	24.3405	47.3308	28.99	22.8128	216.438	1.53079	4.39771	14.8582	83.8116	31.5605	35.6027	68.6589	35.1777	30.731	74.6993	47.6578	36.446	41.9652	45.0544
4.36_391.0485m/z	4.3611	391.049		0	0	0	0	0.357317	57.9354	0	9.18846	4.66281	22.0405	21.0279	18.0216	27.3323	19.738	0	0	0	1960	2252.61	2593.53	2547.86	1483.01	1619.31	4369.19	573.978	988.657	27.0062	21.9737
3.17_258.0809n	3.1699	561.16	258.081	0	0	0	0	0	0.976817	0	0	0	0	0	0	1.96359	0	0	0	0	11.7722	0	0.736548	6.73187	2.27708	3.38363	1.54044	12.2522	11.2759	0	0
2.78_144.1507m/z	2.78495	144.151		0	0	0	0	0	0.422668	0	0	0.251938	0.149567	0.889225	0	0	0.157433	0	0	0	2.87002	1.94061	3.0361	2.29862	3.32702	1.18606	2.40649	0.479599	0.884592	1.72651	0
2.31_191.0395m/z	2.3079	191.039		0	0	0	0	0	2.34871	0	2.59401	0.497583	3.98269	3.48164	1.72306	2.83174	2.05707	0	0	0	58.2131	22.416	19.6189	71.6918	29.5808	29.6685	51.2823	19.6787	76.3911	13.9326	2.0397
3.73_63.5224n	3.72625	186.06	63.5224	0	0	0	0	0	0	0	0	0	0	0.690414	0	0	0	0	0	0	1.715	22.6933	25.2769	17.4031	3.73428	0.283707	0	10.0042	2.05764	0.515022	0.674416
8.88_1037.9379m/z	8.88023	1037.94		3.8946	1.90393	6.97723	0	0	0	5.11349	1.44521	0	0	0	0	0	0	0	2.73119	7.72404	0	0	0	0	0	0	0	0	0	0	0
3.88_376.0600n	3.87622	375.053	376.06	0	0	0	1.22542	0	62.5056	4.56078	26.2042	23.5705	32.5335	20.0127	32.8612	24.1286	29.6005	0	0	1.30666	347.693	154.458	102.316	359.228	136.123	175.069	397.187	80.9343	273.727	47.0118	23.5598
5.37_194.4673m/z	5.37317	194.467		20.8766	15.2746	17.2851	18.4185	17.5692	18.078	15.9227	7.09674	6.43387	3.37532	4.5459	6.83179	3.93161	12.957	18.9292	0	16.9433	13.2355	10.2246	7.35657	8.08358	7.92699	11.1057	8.09648	2.91798	0	2.67799	0
3.43_273.1171m/z	3.4339	273.117		0	0	0	0	0	5.68739	0	1.71907	0	2.12048	0.222672	2.12245	1.0788	0.0805741	0	0	0	16.8581	41.9633	7.45089	22.7138	16.7241	15.2158	13.1684	11.389	15.4956	3.50532	0.0537185
0.39_631.8345n	0.390317	652.809	631.835	0.000896774	0.332008	0.000974477	1.91406	0	2066.6	49.831	1202.5	1161.42	1466.97	1464.86	1522.67	1438.04	1016.69	0.0019748	5.11599	0	1849.16	1095.19	1333.78	1507.53	1439.53	1450.81	1306.63	1122.88	1300.13	1083.21	965.067
3.63_761.0280m/z	3.6267	761.028		0	0	0	0	0	0	0	0	0	0	0	0	0	0	0	0	0	0	3.37439	6.26834	7.68481	0	5.27231	15.1478	0	7.37339	0	0
2.96_325.0720m/z	2.95637	325.072		0	0	0	0	0	6.48747	0	11.6998	7.5383	2.89451	0.63147	0	0.367891	0.000317759	0	0	0	18.8237	39.468	93.6405	43.233	96.212	22.1938	130.216	35.1171	130.649	9.89822	1.83665
2.36_474.0798n	2.3579	495.035	474.08	0	0	0	0	0	1.42574	0	0	0	0	0.501657	0	0	0	0	0	0	3.31435	17.2667	0	8.13744	6.29671	10.3409	6.59998	0	8.21824	0.00319569	0
3.23_347.0448m/z	3.23442	347.045		0	0	0	0	0	19.7423	0	2.44927	9.93722	6.64587	5.00118	5.96348	2.88495	7.92283	0	0	0	974.45	237.771	133.004	416.002	174.237	154.959	228.786	152.893	687.652	13.9436	5.56804
3.48_424.1175m/z	3.47675	424.117		0	0	0	0	0	7.78611	0	8.24052	2.60454	3.17033	6.36226	4.93043	5.1661	4.94513	0	0	0	0	0.374885	0.0061215	2.05762	1.70824	1.89123	1.94928	1.1943	1.17073	6.42792	0.527237
4.28_313.1662m/z	4.28255	313.166		3.95172	6.70317	8.84143	6.51022	7.29898	217.305	15.6745	105.224	81.3435	126.648	106.271	88.5064	124.97	72.965	10.9137	8.90935	10.808	254.861	133.565	54.3607	190.734	150.329	122.169	170.871	62.1386	66.4121	94.4214	74.2867
3.56_679.0327m/z	3.5553	679.033		0	0	0	0	0	0	0	0	0	0	0	0	0	0	0	0	0	23.3931	0	0.415094	61.3357	3.8851	2.21963	76.8513	0	105.07	0	0
2.74_375.0760m/z	2.74212	375.076		0	0	0	0	0	0	0	0	0.180611	1.80654	2.13079	0	0.407601	0.794097	0	0	0	25.4094	7.76349	1.00427	6.68978	5.27479	5.07923	13.5138	3.57854	55.4629	1.50945	0
3.52_396.0495n	3.51958	433.021	396.049	0	0	0	0	0	13.3422	0	6.59143	3.98961	8.70097	4.81208	4.81893	3.11534	4.17453	0	0	0	364.413	278.717	101.298	302.659	213.4	212.745	191.079	117.874	126.933	1.73337	4.02959
3.75_690.0819m/z	3.74767	690.082		0	0	0	0	0	2.04339	0	1.42537	0	0	0	0	0	0	0	0	0	19.2729	0.941952	2.36021	17.1694	1.22936	2.489	33.6521	0.0685275	46.6959	0	0
3.80_786.6821m/z	3.79767	786.682		26.4865	16.1775	21.095	2.77557	14.1825	0	7.07555	0	1.92352	0	0	0	0	0	13.8796	12.1508	5.77942	0	0	0	0	0	0	0	0	0	0	0
3.13_247.1094m/z	3.12705	247.109		0	0	0	0	0	7.01049	0	1.04685	0	4.05481	0.978166	1.11844	0	1.50394	0	0	0	24.7732	15.9227	6.87168	33.3196	17.8597	14.4711	25.8589	6.29388	15.9881	3.68712	1.49973
3.28_682.1363n	3.27727	681.129	682.136	0	0	0	0	0	0	0	0	0	0	0	0	0	0	0	0	0	0.751764	1.07933	0	0.914034	1.771	0.0246862	0.951655	0.431919	4.83332	0	0
3.26_684.0701n	3.25585	729.069	684.07	0	0	0	0	0	45.9665	0	8.39948	3.30569	17.5407	21.8827	10.1823	8.14478	9.37227	0	0	0	1195.15	609.58	611.063	2015.79	379.618	606.416	2474.75	408.616	1606.14	21.347	4.0142
4.08_329.0692m/z	4.07547	329.069		0	0	0	0	0	6.28981	0	1.4263	3.2895	1.88479	4.09172	2.52119	5.92729	1.02625	0	0	0	86.8634	16.3355	22.6721	158.704	21.0171	55.7392	88.009	94.8258	164.652	2.63707	0
0.42_449.9040n	0.418883	484.872	449.904	0	0	0	0.204799	0	29.3617	8.44477	19.6815	4.09132	7.40109	7.8028	8.27409	24.2198	4.70235	0	0	0	23.8815	4.14781	4.13421	2.54575	0	2.79393	2.56905	5.52022	20.7648	1.73235	0
3.11_344.0227m/z	3.11277	344.023		0	0	0	0	0	0.00178444	0	0.425879	0.0197537	0.182667	0.0361602	0	0.145494	0	0	0	0	1.60267	2.48173	8.17733	8.89253	0.190048	3.33532	22.9492	0.0214233	11.1948	1.45033	0.386361
5.01_484.2671n	5.00955	519.239	484.267	0	0.631744	0.385206	2.09818	0.755885	79.2018	0	30.8883	32.9978	40.337	18.9864	29.0723	11.3239	40.1887	0.890411	1.03467	1.62624	164.525	47.6126	33.4628	126.194	43.6152	43.8578	65.4284	34.8026	32.5306	34.366	15.4416
4.95_348.2194m/z	4.95242	348.219		0	0	0	0	0	6.03571	0	2.41839	5.81871	3.54294	3.65392	1.70012	1.33076	8.04204	0	0	0	87.7832	8.88902	124.535	665.841	82.3974	265.905	245.905	311.531	1131.91	11.064	5.70723
5.02_453.2485m/z	5.01668	453.249		0	0	0	0	0	5.14072	0	0	0	0.576345	1.42682	0	0	0	0	0	0	18.0133	64.1023	0	43.7401	32.8936	4.89941	11.6217	6.67411	1.60293	3.07269	2.16699
3.09_368.0784n	3.09135	403.048	368.078	0	0	0	0	0	65.5494	1.99599	18.1126	20.947	18.3953	16.4454	11.2788	13.0562	6.01914	0	0	3.60963	223.447	113.319	52.8969	302.248	79.4504	99.4647	260.951	57.163	318.625	42.0185	10.5348
3.86_757.9993n	3.86193	778.973	757.999	0	0	0	0	0	0	0	0	0	0	0	0	0	0	0	0	0	28.5052	0	10.3103	56.0687	0	0.288002	157.014	3.69912	182.885	0	0
4.34_420.2197m/z	4.33968	420.22		0	0	0	0	0	4.39855	0	0	0	0	0	0	0	0	0	0	0	8.47741	0	9.96771	3.51403	1.37932	1.70609	7.96233	0.868435	14.4958	0.509784	0
2.31_308.9470n	2.3079	353.926	308.947	0	0	0	0	0	4.22574	0	2.13596	9.92767	4.94781	0.0269976	3.33352	1.53229	7.37165	0	0	0	31.2027	58.5743	26.1732	39.3184	38.8386	46.5253	42.7685	39.3411	152.941	22.376	23.0665
4.39_291.0364m/z	4.38897	291.036		0	0	0	0	0.643539	53.0491	0.670564	87.652	18.1324	37.4634	57.2485	30.5244	20.5595	5.32625	0	0.92572	0	28.5919	17.4578	6.59053	18.6056	18.3766	4.00831	6.98668	5.67947	2.33118	37.8963	1.9434
6.96_359.8628m/z	6.95588	359.863		86.9139	94.7892	97.7485	48.7914	95.7741	54.4954	82.3241	2.85938	4.04707	2.71825	0.869644	4.73549	5.36913	10.4412	112.732	64.406	82.4756	56.339	1.33015	1.40935	0	1.09197	0	0	0	0	1.17622	0
4.07_300.0223m/z	4.06832	300.022		0	0	0	0	0.0899581	0	0	0	0	0	0	0.0665004	0	0	0	0.0608622	0	1.71289	0.869736	0	5.43215	0	1.57558	2.11043	1.00094	16.3097	0.188289	0
2.44_304.9996m/z	2.43575	305		0	0	0	0	0	2.40082	0	0.91962	1.03907	0.435367	1.29257	0.0093365	0	0	0	0	0	10.3278	6.90806	5.41366	13.0579	3.24363	1.45721	10.353	6.75223	25.4474	2.27402	0
3.51_372.1149m/z	3.50532	372.115		0	0	0	0	0	0	0	2.60291	0.00156157	6.65643	5.79073	2.73509	0.441507	3.80945	0	0	0	0	0	0	0	0	0	0	0	0	2.33973	0
5.49_716.6104m/z	5.49387	716.61		35.0779	24.6368	50.5876	3.31757	12.7953	3.45006	11.4426	0	8.42456	4.04065	0	2.06508	5.11436	0	7.35394	5.95489	14.1982	18.8157	6.54381	3.36746	0	0	2.3869	0	0.97874	0	0	0
3.98_452.9970m/z	3.98333	452.997		0	0	0	0	0	6.68724	0	0	0.000901691	0	0	0	0	2.17465	0	0	0	7.69059	3.06805	6.16355	21.9499	0	7.89002	7.88608	18.5897	3.83394	0	0
0.44_716.7185m/z	0.4403	716.719		0	0.294019	0	1.14172	0	91.1113	2.63925	60.5584	11.0983	44.0043	42.7114	46.2076	79.8475	26.9565	0.219229	0.795107	0	102.339	25.9072	14.8036	10.7361	12.7955	20.8273	7.37661	15.7824	28.7939	0	6.34689
2.22_1179.8059m/z	2.21507	1179.81		0	0	0	0	0	0.633806	0	0.593079	0	0	2.03229	0	0	1.30627	0	0	0	6.27684	2.06708	2.02698	15.2486	2.1546	1.31378	1.92188	1.19366	31.1485	5.40527	0.964371
3.47_785.0293m/z	3.4696	785.029		0	0	0	0	0	0	0	0	0	0	0	0	0	0	0	0	0	0.879616	0.27101	1.56614	6.94136	0	3.80679	7.26984	0	6.62902	0	0
3.39_371.0218m/z	3.39105	371.022		0	0	0	0	0	0	0	0	0	0	0	0	0	0	0	0	0	2.46953	2.23692	0	5.06425	0	1.22723	3.24774	0	2.8681	0	0
3.31_438.9380m/z	3.31297	438.938		0	0	0	0	0	0	0	1.76073	1.44191	0	0.00357881	0	0	0	0	0	0	13.9278	14.5262	5.16452	3.54888	15.7638	11.1683	2.18752	4.52305	0	0.987101	2.53131
4.44_622.3329n	4.43895	603.315	622.333	0	0	0	0	0	0	0	0	0	0.00995592	0.147374	0.011844	0	0.126473	0	0	0	9.91693	0.00417191	22.1205	2.69934	0	20.1103	3.02829	28.391	37.3558	1.30954	0
4.65_383.1225m/z	4.64605	383.122		0	0	0	0	0	34.8015	1.2017	16.2603	12.4702	27.1923	28.2099	27.8413	30.5566	20.5927	2.62934	0	1.49536	53.7251	21.9597	11.2588	43.7216	18.4687	34.0869	40.5678	19.8602	8.25716	22.7475	4.11438
4.42_724.7233m/z	4.42467	724.723		26.9659	16.1815	9.46659	7.38839	5.43092	0	12.1829	0	0	0	0	0	0	0	6.65961	2.72194	18.4426	0	0	0	0	0	0	0	0	0	0	0
4.32_566.1037n	4.31827	547.086	566.104	0	0	0	0	0	2.8353	0	0	0.213119	1.55011	0.229633	0	1.92025	2.05313	0	0	0	32.407	6.01075	4.20186	35.6465	3.67347	2.60501	22.0045	0.981811	143.3	0	0
3.48_217.0444n	3.47675	253.993	217.044	0	0	0	0.59451	3.31546	51.8698	0	35.9381	12.6031	96.545	77.4309	81.2325	97.117	52.7239	0	2.27988	0	81.7247	32.2207	3.26673	92.8082	51.5055	83.4711	101.133	37.1982	48.2175	35.3876	26.4824
4.32_359.0455m/z	4.31827	359.045		0	0	0	0	0	5.91269	0	2.9642	0.579359	0	2.42584	0.792563	2.86455	0	0	0	0	16.4971	21.2702	9.69853	19.9582	15.6388	15.6295	60.3857	6.88429	3.47105	7.86201	3.33467
0.75_793.5912m/z	0.746667	793.591		15.3882	12.8673	17.8636	3.88968	12.3052	0	9.57509	0	0	0	0	0	0	0	10.1135	3.8688	8.01032	0	0	0	0	0	0	0	0	0	0	0
3.44_369.0280m/z	3.44103	369.028		0	0	0	0	0	29.9142	0	6.2411	3.28472	6.93144	2.46351	3.89509	4.13788	3.58181	0	0	0	67.2903	245.387	234.674	320.335	199.625	113.566	391.192	132.159	793.065	7.65554	2.35509
4.07_514.2924n	4.06832	513.285	514.292	0	0	0	0	0	7.28612	0	0.473125	0	3.41206	0.294599	0	2.16468	4.63228	0	0	0	14.2493	4.83726	17.5718	11.1346	33.893	188.81	82.6474	139.381	103.966	2.41095	6.4957
3.47_266.0428m/z	3.4696	266.043		0	0	0	0	0	0	0.101901	0.0595231	0.836257	0	0.160897	0	0	0	0	0	0	0	1.2247	7.24568	23.0564	1.53915	4.31048	42.4332	0.758957	92.1372	0.281083	0
3.66_454.0565n	3.66242	475.031	454.057	0	0	0	0	0	39.7086	0	15.8822	6.65698	10.6254	13.3662	6.14175	12.5723	13.4861	0	0	0	1398.69	582.606	381.862	2224.2	351.349	599.814	1522.94	358.489	2883.83	10.3345	3.90091
5.54_640.6701m/z	5.54403	640.67		458.444	387.509	462.69	472.022	469.119	217.972	394.242	39.1549	49.7336	42.003	32.5089	39.4296	28.8322	20.3334	448.315	597.083	377.621	219.242	57.2427	29.6084	44.5814	76.71	54.8012	17.7207	23.3923	12.912	36.7321	1.39505
4.25_505.0413m/z	4.24685	505.041		0	0	0	0	0	5.08127	0	7.99915	3.14876	5.79891	0.181548	0.766788	0.891987	1.11054	0	0	0	123.668	20.0942	29.8042	177.105	23.7851	98.4071	286.025	10.6795	154.239	5.37041	0
3.74_302.0683n	3.74053	337.038	302.068	0	0	0	0	0	35.0058	0	5.31488	5.6597	11.794	9.46103	0.504292	1.78096	3.47409	0	0	0.076432	228.137	247.948	241.606	341.877	190.609	185.144	177.215	90.2255	201.315	14.9275	2.02075
3.61_382.0465m/z	3.60528	382.047		0	0	0	0	0	7.40148	0	3.36778	3.37772	2.29474	2.62579	1.35862	0.845981	8.26495	0	0	0	86.5773	38.9609	45.1188	58.7046	27.7698	28.9556	52.8545	22.7759	36.0779	17.671	7.20202
2.94_460.0362m/z	2.94208	460.036		0	0	0	0	0	0.19813	0	0	0.739583	0	0	0	0.396454	0	0	0	0	7.3791	21.9571	0.399628	14.7872	6.51822	2.27196	29.789	0	11.048	2.83252	0
0.37_648.1386m/z	0.3689	648.139		3.79834	4.39285	6.54838	2.29186	0	12.9782	3.27628	0	0	0	0	0	0	0	3.64953	0	0	0	0	0	6.71085	0	0	0	0	0	0	0
0.53_817.5789m/z	0.533133	817.579		6.74264	28.1357	19.6382	9.04133	8.75496	0	12.6885	0	0	0	1.04468	0	0	0	4.64824	0.638866	24.4012	0.285084	0	0	0	0	0	0	0	0	0	0
4.57_825.6694m/z	4.57463	825.669		15.2708	5.1523	5.01811	6.96279	5.52306	0	1.31122	0	0	0	0	0	0	0	13.5637	0	3.44286	0	0	0	0	0	0	0	0	0	0	0
3.90_524.2613m/z	3.89763	524.261		0	0	0	0	0	7.25446	0	0	0	2.21933	0	2.99859	1.4314	1.46643	0	0	0	19.7775	44.466	2.167	70.2666	32.4101	12.9666	21.9966	34.1935	20.7469	0	1.69666
4.50_524.1402n	4.50323	561.066	524.14	0	0	0	0	0	44.0517	0	3.51284	2.40637	0.93753	7.89569	17.3933	19.4131	14.0075	0	0	0	1243.73	129.213	400.892	1768.72	96.7104	469.067	1454.85	294.302	2322.55	17.8157	12.4507
3.87_694.0525n	3.86908	730.972	694.052	0	0	0	0	0	0.341816	0	0.000636814	0	0	0	0	0	0	0	0	0	213.466	0	8.16749	50.0834	0	1.24616	68.4112	0.768189	173.305	0	0
6.16_771.4855n	6.1572	752.468	771.485	167.761	171.156	149.624	364.892	170.675	234.271	216.224	6.83047	23.9222	21.8357	14.082	15.4516	9.45608	26.4213	154.208	129.49	267.472	259.925	18.0949	4.57866	18.4482	14.2212	13.0411	5.87952	37.315	15.4378	20.4127	0
6.60_674.5809m/z	6.59953	674.581		415.315	357.924	356.806	430.552	441.965	248.047	329.011	21.1528	14.8688	15.0423	16.3229	33.0874	21.6449	158.437	318.471	478.707	453.122	201.708	20.946	1.9863	17.9147	18.9359	19.3807	10.4085	28.5416	1.30787	26.1781	0
3.93_301.9795m/z	3.9262	301.979		0	0	0	0	0	3.324	0	0	0	0	0	0	0.400996	0	0	4.24114	0	1.49559	0.44993	0.135585	8.11486	3.00439	0.320311	1.93341	1.78847	3.5321	0	0.933044
6.78_276.9303m/z	6.7845	276.93		16.1137	18.8443	23.3025	21.274	21.355	31.0963	24.6724	0.769897	3.09258	4.07298	0	1.69802	3.62208	0	24.2481	13.5454	16.6099	41.9644	1.51126	0.933884	5.49364	1.49725	1.73244	8.64846	4.19911	1.78953	0	0
3.34_282.0429n	3.34153	303.018	282.043	0.639034	0	0	0	0	92.97	0	49.6426	32.8367	48.7143	55.8689	82.8736	250.819	42.9218	2.72617	0	1.01846	2400.96	3455.5	1677.35	2871.44	2991.12	2508.13	1895.69	1661.51	1054.87	46.9452	34.313
4.06_273.0803m/z	4.06118	273.08		0	0	0	0	0	4.03064	0	0.237806	1.01844	0	0	1.13455	1.23266	0.0680863	0	0	0	9.49509	1.52825	9.09452	33.5909	14.4968	9.53128	4.76689	6.62227	10.3029	3.05013	0
2.92_405.1290m/z	2.92067	405.129		0	0	0	0	0	4.78112	0	2.44263	0.172928	0	0	0.216771	0.0540572	0	0	0	0	26.2592	11.5089	3.05551	22.9275	0.722896	4.01675	5.35649	6.53073	16.1569	6.70624	0
4.32_319.0379m/z	4.31827	319.038		0	0	0	0	0	15.7914	1.01808	1.91051	0	1.59491	0	0	0.880835	0	1.42368	1.05714	0	77.0766	3.63342	2.23547	27.6164	1.00115	1.35026	36.8264	2.6844	203.815	8.31531	0.205357
2.36_399.0164m/z	2.3579	399.016		0	0	0	0	0	2.71499	0	0.898987	2.55295	0	1.3092	1.29329	0	5.20989	0	0	0	35.079	59.7108	12.5302	30.5505	19.0711	53.3715	30.1026	19.5268	4.56056	6.26139	0.595268
3.54_716.0306m/z	3.54102	716.031		0	0	0	0	0	0	0	0	0	0	0	0	0	0	0	0	0	3.91109	0.59613	0	29.9765	4.16681	1.94611	60.9332	0	50.4345	0	0
3.55_746.0025m/z	3.54815	746.002		0	0	0	1.25807	0	0	0.00408908	0	0	0	0	0	0	0	0	0	0	4.07264	0	12.6143	27.9373	0	3.06052	41.6207	1.51541	18.6752	0	0
5.12_603.3146m/z	5.11595	603.315		0	0	0	0	0	1.44657	0	0	0	0.502956	0	0	0	0	0	0	0	12.3864	0	35.5456	2.73318	0	22.207	11.2871	38.8561	90.7455	0.00455009	0
2.54_236.9742n	2.54287	271.944	236.974	0	0	0	0	0	2.16336	0	0.701727	2.01664	0	1.1201	1.7265	0	0.75014	0	0.14224	0	158.995	37.8684	5.21399	22.1609	6.21388	23.2327	31.5831	9.21219	1.42091	0	2.42229
3.00_904.3342m/z	2.99922	904.334		0	0	0	0	0	0	0	0	0	0	0	0	0	0	0	0	0	0	10.5023	3.20056	6.17788	0	3.46048	7.59714	0	16.3354	0	0
2.97_283.1524m/z	2.97065	283.152		0	0	0	0	0	4.18886	0	3.36479	1.89704	1.08732	0	0	0	2.11389	0	0	0	125.666	12.8455	4.58356	66.0041	13.1607	14.1048	11.3511	16.5156	62.3566	11.6864	0.263683
2.91_257.0999m/z	2.91353	257.1		0	0	0	0	0	12.5058	0	1.04633	3.70737	3.46788	4.18922	2.54041	0	1.88803	0	0	0	427.435	20.0466	14.1439	265.883	76.2842	26.8403	36.8556	47.3321	207.295	12.9961	3.14238
3.11_173.0176n	3.10563	345.028	173.018	0	0	0	0	0	33.1828	0	3.20791	3.05023	4.35815	2.80143	7.35105	4.59182	2.86637	0	0	0	256.495	192.021	60.5318	278.189	70.249	162.205	284.77	103.845	302.593	18.2907	2.49655
3.63_393.9690m/z	3.63385	393.969		0	0	0	0	0	0	0	0	0	0	0	0	0	0	0	0	0	23.9028	0	3.181	7.87336	2.33142	6.11061	11.448	0	0	0	0
3.18_178.0553m/z	3.18443	178.055		0	0	0	0	0	2.9516	0	0.632635	0.0286612	0.254121	0.609085	1.07834	2.13042	1.21109	0	0	0	21.6126	8.64872	2.89286	16.2393	5.49405	6.73472	5.36086	5.03725	5.86358	5.68662	0.697974
4.84_713.2283m/z	4.83817	713.228		0	0	0	0	0	9.52952	0	0	0	0	0	0	4.37684	0	0	0	0	5.05878	3.06888	26.034	40.2448	13.6675	1.9068	4.86308	0.565143	20.8929	0	0
3.46_447.2159m/z	3.45532	447.216		0	0	0	0	0	1.13911	0	2.43162	0.256613	1.06612	0.0106433	2.03975	0	0.795988	0	0	0	10.5457	1.85787	3.64572	30.2076	1.84562	7.07577	76.6772	4.48428	200.367	0.0067549	0
5.21_453.1741m/z	5.2088	453.174		0	0	0	0	0	8.66538	0	0	0	0	1.75769	0	0.0188616	1.46939	1.76392	0	0	7.07229	2.16054	12.2009	41.823	30.3655	75.0639	45.797	1.92435	0	5.35044	0.460739
6.83_610.0603n	6.83448	631.035	610.06	233.158	190.843	175.997	140.645	184.668	157.941	208.351	25.1888	26.1103	29.873	20.7999	24.4625	19.3327	30.2659	191.774	161.767	207.167	127.714	24.4546	8.87309	22.1338	19.5544	17.1005	19.5133	24.9969	6.36524	30.9957	2.5852
3.53_595.2928m/z	3.53387	595.293		0	0	0	0	0	0	0	0	0	0	0	0	0	0	0	0	0	4.56897	0.964416	0	1.53985	0.634084	2.98007	20.4931	0	0.956841	0	0
3.33_715.6822m/z	3.32725	715.682		24.0768	7.89578	10.4002	2.10373	16.7845	0.549469	3.80475	0	0	0	0	0	0	0	9.80924	1.20404	13.3373	0	0	0	0	0	0	0	0	0.771576	0	0
4.86_206.2934n	4.85958	243.242	206.293	0	0	0	0	0	7.87625	0.429395	3.88315	1.40619	5.89949	1.19221	5.5062	7.64948	2.22454	0.445513	0	0	36.662	10.3946	9.00247	63.123	22.7851	23.3669	59.5572	37.3516	104.726	7.43792	14.148
3.28_448.1061n	3.2844	485.039	448.106	0	0	0	0	0	25.4983	0	0.908998	1.85728	9.85599	6.16868	1.591	0	0	0	0	1.17284	76.1597	19.0941	11.3437	47.7167	16.0305	20.1046	62.2838	14.1177	34.9652	3.41899	0
3.46_464.0734n	3.45532	463.066	464.073	0	0	0	0	0	20.5119	0	3.24076	4.33611	8.45301	5.87347	7.4952	14.317	8.50025	0	0	0	452.98	183.96	154.234	401.808	260.038	384.337	1172.16	201.47	339.192	3.34442	4.9196
3.09_414.0595n	3.09135	451.031	414.06	0	0	0	0	0	6.60134	0	0.0670751	3.16466	3.35844	1.05998	0	2.20989	0.885101	0	0	0	72.2449	7.61741	4.64687	100.68	16.2397	10.5378	24.0615	33.0322	41.4687	7.77931	2.56324
3.81_315.9026m/z	3.81195	315.903		0	0	0	0	0	0	0	0	0	0	0	0	0	0	0	0	0	0	0	0	14.1174	4.03008	5.88712	6.75794	17.9321	17.6266	0	0
3.89_308.0692n	3.8905	307.062	308.069	0	0	0	0	0	4.66133	0	0	0	0	0	0.902926	1.66389	2.78e-05	0	0	0	7.75462	2.38403	1.42319	6.14539	0.877243	1.68394	4.33961	1.62959	7.20763	0.0037536	0
6.40_637.5789n	6.39958	682.566	637.579	362.038	314.324	267.794	168.946	260.374	315.548	366.44	21.5619	25.5231	23.4869	14.7907	30.4078	20.1563	73.8164	346.344	255.28	367.197	272.65	35.6498	1.3862	33.1307	22.9834	20.4569	5.77484	54.66	7.51697	35.858	0
4.16_338.0453n	4.16115	373.015	338.045	0	0	0	0	0	7.67408	0	10.0181	0	2.46872	9.25583	1.26774	3.78752	7.71388	0	0	0	367.12	45.5468	34.0509	181.898	62.0203	77.3021	351.281	28.1832	145.388	11.5637	12.758
3.51_281.1911m/z	3.50532	281.191		0	0	0	0	0	0.276811	0	0	0	0	0	0	0	0	0	0	0	1.18151	6.8811	3.89567	17.5735	0	0	38.0522	1.2519	101.472	0	0
3.43_346.0719n	3.4339	327.054	346.072	0	0	0	0	0	33.525	0	2.32895	10.8233	8.26161	12.9187	6.72239	3.39922	4.48504	0	0	0	347.144	313.769	264.841	655.836	237.752	202.159	672.127	172.513	397.076	24.6836	3.29048
3.28_435.9473m/z	3.27727	435.947		0	0	0	0	0	0	0	0	0	0	0	0	0	0	0	0	0	6.9438	2.94572	0	0	6.74317	0.249886	5.57908	1.6512	1.53725	2.04706	0
3.36_416.0711n	3.36318	461.052	416.071	0	0	0	0	0	34.1484	0	6.61393	0.170164	12.1732	23.1717	7.92095	6.98969	4.65087	0	0	0	396.94	107.275	191.631	840.707	167.22	196.14	447.011	218.767	749.846	6.02301	9.74e-05
4.97_350.2343m/z	4.97383	350.234		0	0	0	0	0	9.82253	0	2.28222	10.4708	1.99182	11.7491	6.81711	4.20427	7.29294	0	0	0	167.835	26.2479	133.751	974.73	97.732	419.746	506.929	691.866	1874.7	20.653	12.2041
1.03_172.9811m/z	1.0316	172.981		6.90012	11.3902	8.03687	5.34627	3.30116	1.86849	3.34021	0	0	0.0256966	0.352697	0	0	0.00347329	4.88051	4.88745	3.23932	2.88384	0	0	0	0.519897	1.02555	0.0593008	0	0	0	0
6.52_677.5355n	6.52098	676.528	677.536	234.251	217.423	232.514	362.944	167.339	246.185	200.692	5.03873	10.7395	16.5822	2.97622	14.501	7.439	72.8977	209.004	183.168	173.953	202.835	6.07489	3.58731	21.3205	10.5113	8.72321	4.01712	9.60359	2.83473	12.2932	0
4.52_265.3621m/z	4.52465	265.362		0	0	0	0	0	0	0	0	0	0	0	0	0	0	0	0	0	0	4.67376	0	19.0341	33.9442	8.49019	0	7.6308	4.36117	0	0
1.12_707.6580m/z	1.12443	707.658		28.5171	10.0863	11.6375	2.72467	7.08835	2.0653	13.7569	0	0	0	0	0	0	0	7.65216	21.016	1.44474	0.063988	0	0	0	0	0	0	0	0	0	0
5.37_370.1533n	5.37317	391.128	370.153	10.0716	3.90854	4.44499	11.9621	19.1703	541.116	18.2931	268.599	185.591	76.0271	64.1975	65.2648	93.5165	57.8299	1.98059	15.588	12.3245	754.294	247.62	61.3745	132.834	43.4234	73.0501	112.751	68.3418	41.1552	166.247	40.7319
3.48_604.3207n	3.48388	641.269	604.321	0	0	0	0	0	0	0	0	0	0	0	0	0	0	0	0	0	10.9562	48.9985	0	53.6893	1.80864	0.344583	25.1043	0	59.6106	1.21906	0.793616
0.39_774.5774m/z	0.390317	774.577		17.1774	16.5702	7.90429	11.2977	4.75445	0	7.17842	0	0	0	0	0	0	0	3.55194	7.76481	7.59327	0	0	0	0	0	0	0	0	0	0	0
3.61_667.2885m/z	3.60528	667.288		0	0	0	0	0	0.799596	0	0	0	0	0	0	0	0	0	0	0	27.8652	0	0	24.7756	1.11221	6.04439	104.594	3.69197	14.9176	0	0.896951
1.69_152.0160m/z	1.68803	152.016		0.290388	0	0.266889	0.650365	0.054442	0	0	0.153723	0	0	0	0	0	0	0.700173	0	0	0.407913	4.10049	2.7522	13.4548	0.0245115	1.53274	3.61591	4.56649	0	0.0136381	0
4.02_438.2492n	4.01903	483.244	438.249	0	0	0	0	2.00141	53.3223	0	31.7344	15.423	69.1302	14.1866	74.1693	5.01035	18.1145	0	0.815978	2.1793	182.104	43.2433	19.681	274.253	108.031	36.6525	146.322	241.943	237.818	25.2704	11.0421
3.83_490.0541n	3.82623	489.047	490.054	0	0	0	0	0	46.4782	0	19.2955	10.197	12.5368	16.9436	44.8537	127.535	17.9655	0	0	0	6473.96	559.944	1432.69	7711.59	945.872	1510.61	4044.37	2055.43	7072.35	13.7661	0.846286
3.88_491.0310m/z	3.88335	491.031		0	0	0	0	0	1.63915	0	2.07105	0.633396	0	1.64927	1.70418	0.657717	3.99412	0	0	0	20.872	8.98143	5.2191	66.9433	6.30808	9.60453	23.8316	7.6873	94.3623	0	0.545715
4.57_307.0673m/z	4.57463	307.067		0	0	0	0	0	56.5565	0	178.831	13.1327	19.2331	40.6841	6.39703	13.2225	16.5568	0	0	0.0575425	26.2467	36.5509	0	0.669934	3.71256	1.51045	0	0.878708	0	12.2968	8.20276
0.82_972.4464m/z	0.818083	972.446		0	0	0	0	0	0	0	0	0	0	0	0	0	0	0	0	0	11.8486	0	3.75613	6.3248	1.99675	0	0.0943582	1.4692	1.0905	0	0
3.51_318.0757n	3.50532	353.033	318.076	0	0	0	0	0	102.476	0	40.3508	24.4607	36.69	35.3659	38.1721	31.3181	27.1205	0	0	0	4234.6	4985.33	5592.49	5349.51	2166.02	4112.79	7455.58	3948.48	12189.9	37.7342	18.2466
4.70_303.2203m/z	4.70318	303.22		0.338892	0	0	0	0	81.2818	0	41.3126	78.5841	188.951	105.799	77.5128	88.6225	69.4392	0	0	0.24156	0	7.81133	11.8836	5.11318	2.30919	5.78396	11.6776	5.68146	0	33.8072	9.9637
3.72_499.0293m/z	3.71912	499.029		0	0	0	0	0	0.250538	0	0	0	0	0	0	0.776691	0.579349	0	0	0	24.7576	0	3.25944	81.9853	0	15.0985	30.0382	8.4166	34.1717	0	0.370182
3.55_291.0331m/z	3.54815	291.033		0	0	0	0	0	11.1836	0	0.36114	0.45383	1.85022	1.56778	1.63569	0	0.926119	0	0	0	12.6825	15.1293	15.3277	31.2307	6.02709	27.683	22.3342	10.5349	57.629	2.69163	0.299387
3.32_417.0286m/z	3.32012	417.029		0	0	0	0	0	11	0	1.70324	0.0260652	3.51741	3.13316	1.75029	0.950232	1.63463	0	0	0	70.1375	14.0584	12.7804	56.242	15.0271	39.1535	133.879	32.7779	285.898	3.09844	0.645975
4.68_359.2693n	4.68175	394.234	359.269	0	0	0	0	0	3.11002	0	3.15281	2.45871	3.47953	2.75809	5.45521	1.05858	0.18945	0	0	0	47.286	32.2405	7.87571	96.8473	45.4653	24.3457	19.6351	30.9846	23.5377	0.476898	0.401721
2.46_268.9329m/z	2.4643	268.933		0.721356	0.800489	0	0.692746	0.0061893	9.60601	2.70046	6.03898	1.35036	0	2.77068	1.77301	0	2.24905	0.602265	1.79109	0.152619	131.601	28.9673	11.5157	27.025	10.7639	22.7534	41.3853	7.97137	37.9515	6.33768	0
3.51_244.0773n	3.50532	279.033	244.077	0	0	0	0.97497	0	5.74518	0	3.82408	0	6.32599	8.75744	5.10218	3.9486	7.3589	0	0.207675	0.0455843	36.1408	67.3498	85.3667	169.843	35.5809	74.0167	258.231	75.7974	292.617	4.47869	1.39958
5.49_660.6628m/z	5.49387	660.663		106.594	57.832	130.897	44.8597	113.009	63.6864	53.2964	13.0179	7.79903	9.5147	3.90832	11.3489	19.1028	5.0966	53.8687	50.4564	78.9035	24.1878	15.7411	1.00565	5.06702	8.319	14.0254	12.5982	3.44187	0	12.9146	0
3.90_476.0397n	3.90478	475.032	476.04	0	0	0	0	0	76.01	0	17.0617	7.23675	15.3917	25.814	22.6622	4.47496	19.3305	0	0	0	4797.03	477.49	720.514	3423.33	580.47	960.897	3501.61	590.488	4896.13	26.5867	7.01176
5.35_433.0942m/z	5.35162	433.094		0.727478	0	0	0	6.4054	1532.28	3.15413	859.792	635.75	593.16	552.13	627.544	597.058	303.499	0.873254	0.963287	0.183433	2040.05	900.287	390.081	1102.18	391.669	619.657	741.604	648.99	510.184	555.029	412.087
4.95_186.1681n	4.95242	207.143	186.168	0	0	0.50665	1.43255	0.717328	708.645	0.749397	493.608	195.508	852.422	727.643	630.648	665.474	542.419	0.683742	0.00260023	2.27576	1206.84	446.322	180.367	938.332	505.083	561.939	573.419	345.163	301.941	367.897	256.227
0.53_230.9069m/z	0.533133	230.907		3.21828	3.55909	1.96167	2.28034	1.03584	0	1.38532	0	0	0	0	0	0	0	2.711	1.60525	1.90006	0	0	0	0	0	0	0	0	0	0	0
4.10_373.2592m/z	4.10403	373.259		0	0	0	0	0	0.613338	0	0	0.531601	0	1.2864	0	2.50192	0	0	0	0	14.3123	4.2685	0	32.213	9.93325	2.66997	8.87701	2.87199	12.8081	0	0
3.53_732.0044m/z	3.53387	732.004		0	0	0	0	0	0	0	0	0	0	0	0	0	0	0	0	0	18.5777	0	0	45.8208	4.40521	5.82788	32.8747	0	29.6902	0	0
3.56_373.0589m/z	3.56243	373.059		0	0	0	0	0	23.9604	0	11.6453	3.11828	4.7533	10.9351	2.93213	3.60533	13.3475	0	0	0	201.3	264.106	125.069	428.882	197.489	306.403	527.865	182.701	138.187	7.92059	0.0489039
3.31_186.8966m/z	3.31297	186.897		6.49139	3.05106	2.44967	0.641326	3.91915	1.72131	2.64257	1.75327	0.661438	0.00391306	0.344857	2.18563	1.05734	0.357859	5.37444	2.61361	1.02238	1.9904	0.53544	0.553662	0.799374	0.00533393	0.147161	0	0.0165633	0.0641689	0	0.151651
3.23_371.0242m/z	3.22728	371.024		0	0	0	0	0	0	0	0	0	0	0	0	0.104442	0	0	0	0	23.6184	0	0	45.1493	0.177966	2.95894	46.1578	3.22414	31.6659	0	0
2.55_348.0873n	2.55	347.079	348.087	0	0	0	0	0	20.7808	0.00142715	15.3165	0	4.71615	3.95206	1.95239	9.48753	2.53466	0	0	0	180.181	98.1808	113.531	298.25	177.035	101.373	186.027	42.8792	313.855	17.1188	3.62151
2.86_399.2260m/z	2.86353	399.226		0	0	0	0	0	0	0	0.234732	0.795797	0	0	0	0	0.035062	0	0	0	4.42075	2.06217	0.325521	40.1631	14.3772	0	3.66388	2.76017	34.2232	0.488529	0
2.87_603.7279m/z	2.87068	603.728		13.4361	9.5717	15.6486	2.26989	3.51067	0	6.92263	0	0	0	0	0	0	0	14.8733	10.3637	7.06876	0	0	0	0	0	0	0	0	0	0	0
5.00_591.3507m/z	4.99527	591.351		0	0	0	0	0	0.642804	0	0	0	0	0	0	0	0	0	0	0	0.696309	0.00115355	0	1.75624	1.83728	7.5012	4.74167	3.76334	7.22157	0	0
3.18_414.0822n	3.17705	449.052	414.082	0	0	0	0	0	33.7324	0	5.30205	5.39502	3.59027	8.79467	3.51124	39.399	9.83459	0	0	0	875.593	419.707	148.864	1073.01	296.328	344.524	520.716	241.807	1101.51	14.6328	1.74081
1.42_296.9406m/z	1.42367	296.941		0	0.906299	0.0972357	0.307544	0.103462	19.0638	0.755975	6.0072	1.94312	1.39139	4.45925	2.58462	0.864761	8.47113	0.579645	1.01044	0.123248	101.742	28.8869	14.1034	51.7759	19.6855	27.9313	23.5506	17.4704	11.1843	25.9762	1.84785
4.41_569.0315m/z	4.41038	569.032		0	0	0	0	0	0	0	0	0.0332127	0	0.663542	0	0	0	0	0	0	6.18785	9.20482	0	6.21676	0	8.41607	25.9731	1.03647	63.4923	0	0.11182
2.13_226.0323m/z	2.12938	226.032		0	0	0.000823315	0	0	5.5644	0	0.129344	2.62939	0.38102	1.5193	0	4.56476	1.09435	0	0	0	64.8778	27.7295	8.88113	32.9725	10.8482	21.4967	18.0221	4.50841	16.7623	7.61548	1.12625
3.54_246.0456m/z	3.54102	246.046		0	0	0	0	0	0.563245	0	1.56215	0	0	0	0	0.156257	0	0	0	0	5.51683	1.20581	5.32735	4.68123	0	20.2856	5.22824	2.26477	20.2554	1.81794	0
5.03_480.8476m/z	5.03097	480.848		11.1729	15.0094	12.8192	3.25171	5.67422	1.73001	5.70761	0	0	0	0	0.173629	0	0.037435	8.7901	11.2824	6.12818	1.97035	0	0	1.49934	0	0.546707	0	0	0	0	0
2.29_247.9798n	2.29362	282.949	247.98	0	0	0	1.0437	1.42715	39.0234	0	40.1109	35.3927	71.5381	49.073	34.1611	16.8522	63.6591	0.501744	0	0	422.848	308.254	161.738	304.23	237.571	284.819	263.804	166.742	217.814	92.3874	98.9054
2.29_161.0482m/z	2.29362	161.048		0.0928886	0	0	0	0	0	0	0.562576	1.9381	0.801003	1.55083	0.639603	0	0	0	0	0.00815336	8.93539	3.54446	0.988937	19.9528	4.13261	8.86749	9.8741	3.35893	7.69123	5.57628	0.676076
3.90_744.0088m/z	3.90478	744.009		0	0	0	0	0	0	0	0	0	0	0	0	0	0	0	0	0	4.38187	2.45038	2.3832	2.26602	0	0.546999	33.2957	0	40.0443	0	0
3.14_354.0204m/z	3.14133	354.02		0	0	0	0	0	0	0	0	0	0	0	0	0	0	0	0	0	0	6.77076	0	9.28097	1.58143	11.5128	7.09863	0	6.13476	0	0
3.49_416.0776n	3.49103	437.052	416.078	0	0	0	0	0	226.208	0	36.1209	45.7624	42.2322	52.7062	39.4984	36.8564	45.3307	0	0	0	7064.44	11408.7	4416.18	11042.9	8415.36	10319.8	13539.3	4389.58	6604.71	93.5848	19.7202
3.66_365.5065m/z	3.65527	365.506		0	0	0	0	0	0	0	0	0	0	0	0	0	0	0	0	0	3.2476	0	1.81424	13.8653	0	6.64803	10.7878	0	6.97657	0	0
3.31_340.0227n	3.31297	725.043	340.023	0	0	0	0	0	33.8048	0	15.3568	12.0771	36.7596	39.918	14.2359	9.37557	20.5819	0	0	0.546233	998.669	377.459	254.119	2981.88	310.158	586.213	3017.15	373.619	4101.84	15.3118	1.44847
0.45_625.7254n	0.44745	646.7	625.725	0	0	0	0	0.657481	15.1368	0	46.6666	47.515	28.8234	37.3442	46.3887	17.159	46.8226	1.46717	2.70776	2.57081	0	21.5563	34.6707	29.0502	53.3153	28.7971	26.1711	42.3431	7.71796	36.1654	23.3955
5.67_206.8975m/z	5.66545	206.897		15.1453	16.5395	23.5979	16.6309	18.5457	13.7914	18.0028	3.46633	2.9624	4.79286	1.63928	3.92686	8.199	5.32013	25.3115	18.3848	8.86325	13.4668	5.02967	2.78975	7.8727	8.41891	2.1838	0	0	0	1.53733	0
3.14_744.0635n	3.14133	743.055	744.064	0	0	0	0	0	32.1884	0	4.96561	4.32606	0	0.0528767	2.07307	2.59894	0	0	0	0	117.028	18.226	25.7339	448.89	8.72992	39.2411	655.122	32.524	385.991	3.56961	0.216963
2.34_562.1184m/z	2.34362	562.118		0	0	0	0	0	0	0	0	0	0	0	0	0	0	0	0	0	90.5046	3.49155	0	79.5746	2.86655	0	0.50299	2.29846	33.1359	0	0
2.57_275.8922m/z	2.57143	275.892		7.57834	7.33597	6.64645	6.36874	2.52289	1.44362	6.43556	0	0.204677	0	0	0	0	1.6744	5.35666	1.81458	15.1779	6.96631	1.46309	2.01924	3.15556	13.7267	0	0.13434	2.6575	26.3593	0	0
3.03_476.7293m/z	3.02778	476.729		8.66258	11.2777	8.42322	6.28523	7.18788	1.23418	11.6136	0	0	0	0	0	0	0	7.01008	1.3538	2.65154	1.05023	0	0	0	0	0	0	0	0	0	0
6.71_442.7591n	6.70665	463.728	442.759	2821.56	2585.95	2650.45	2855.27	2762.03	2568.85	2517.89	371.749	405.027	386.249	286.776	394.38	379.267	409.031	2611.95	2722.68	2583.12	2452.79	398.001	159.277	363.804	343.829	318.292	188.189	337.541	119.188	374.365	46.5467
3.21_418.0617n	3.213	463.06	418.062	0	0	0	0	0	2.02794	0	3.54853	0	1.14612	2.35925	4.71064	14.6921	0.545166	0	0	0	40.6078	59.1137	13.1358	109.406	23.5246	18.5822	26.6671	10.1667	50.7344	0.93254	0
4.40_605.1989m/z	4.39612	605.199		0	0	0	0	0	0.952937	0	0	0	1.29223	0	0	0	0	0	0	0	2.823	16.9603	0.157552	32.4104	14.2773	28.6649	77.9355	0	2.11042	0	0
3.97_582.0832n	3.96905	290.036	582.083	0.456398	0.514168	0	0	0	5.41812	0	0.191304	2.05154	2.39449	0.720392	7.21452	1.62938	0.229138	0	0	0	64.451	14.0172	15.1529	214.754	540.804	49.6522	106	71.985	363.461	3.53963	0.202292
4.82_392.1357n	4.82388	391.128	392.136	0	0.333546	0	2.46415	0	58.3751	0	10.7848	7.62549	13.49	4.80252	16.4377	15.1443	8.61946	2.34357	0.107854	2.46709	67.8744	12.3191	5.31027	28.0525	12.9998	15.8137	26.731	13.9763	4.18706	9.04599	3.83952
1.02_330.0063m/z	1.01803	330.006		0	0	0	0	0	0.143403	0	0	0	0	0	0.244661	0	0	0	0	0	14.0452	1.00372	4.87222	1.64642	0	2.66228	1.69386	0	5.13477	0.534128	0
4.02_354.0210m/z	4.01903	354.021		0	0	0	0	0	0	0	0	0	0	0	0	0	0	0	0	0	4.19531	1.84e-05	3.64071	17.4021	0	4.86603	18.6016	0	18.3612	0	0
5.02_323.1544m/z	5.02383	323.154		0	0.163733	0	1.85394	0.26666	40.5556	0	16.0601	9.40011	10.0558	8.49548	13.6658	10.3814	7.44907	2.28037	0.0108752	0.259063	62.4658	22.2482	9.81629	27.6849	12.9772	17.4381	33.0224	4.65993	3.13744	13.8221	5.23287
4.10_476.0718n	4.10403	511.028	476.072	0	0	0	0	0	31.6828	0	3.42264	1.073	2.41173	4.86292	8.55612	3.10375	4.52445	0	0	0	529.741	65.1695	99.8996	226.52	31.5731	79.1528	263.742	77.5735	534.619	9.26027	5.87828
4.13_662.0883n	4.1326	697.078	662.088	0	0	0	0	0	2.09303	0	0	0	0	0	0	0	0	0	0	0	86.5296	2.06491	0	35.6731	1.79379	0	54.865	3.71799	89.0762	0	0
3.36_320.0436m/z	3.36318	320.044		0	0	0	0	0	0	0	0	0	0	0	0	0	0	0	0	0	0	4.51936	9.07822	18.7691	0	3.87491	5.08433	0	29.2573	0.00195447	0
4.07_642.2314n	4.06832	677.206	642.231	0	0	0	0	0	29.2918	0	0	0	0	0	1.94797	0	1.79263	0	0	0	76.5688	0.290611	3.506	59.9423	47.5917	4.75785	48.6298	6.15088	106.093	0	0
4.95_374.9062m/z	4.94527	374.906		5.6942	2.27424	8.25283	4.61647	5.54164	0.54567	4.75497	0	0	0	0	0	0	1.48684	1.30092	2.15565	1.63759	0	0	0	0	0	0	0	0	0	0	0
6.96_611.0537m/z	6.95588	611.054		29.7844	62.2799	40.0136	91.3233	35.6253	54.7642	54.5692	6.76709	1.47569	5.78133	2.14474	13.4278	4.49177	8.58098	38.5565	35.4543	34.4266	55.1362	0.869556	6.4159	4.77023	4.57297	9.11182	3.91058	4.15972	0	2.71885	0
4.39_311.9308n	4.38897	346.9	311.931	0	0.196863	0	0	0	0	0	0	0	0	0	0.00797045	0	0	1.25445	0	0	0	0	47.1976	63.7594	1.73317	0	11.097	51.2437	830.828	0	0
3.63_381.0274m/z	3.63385	381.027		0	0	0	0	0	14.0931	0	10.3562	6.96358	14.8074	5.37365	3.92601	3.27148	8.53345	0	0	0	497.356	319.18	220.568	410.234	293.797	184.677	217.42	136.888	231.97	18.2543	3.60143
6.41_759.5019n	6.41387	740.51	759.502	444.399	366.943	415.623	221.732	360.779	414.335	471.217	12.147	9.90896	5.82637	9.91514	16.8917	23.5793	82.9289	375.104	312.652	471.847	344.738	17.5471	3.98939	11.9241	18.6959	3.33336	4.67731	33.4738	2.78478	15.8049	0
3.51_414.0130n	3.50532	459.036	414.013	0	0	0	0	0	44.4019	0	9.749	12.6015	9.86129	14.8695	14.3643	11.8216	11.9964	0	0	0	671.816	1000.45	550.177	966.845	783.047	857.076	1135.23	452.481	759.941	69.2051	6.01717
3.08_395.9856m/z	3.0842	395.986		0	0	0	0	0	0	0	0	0	0	0	0	0	0	0	0	0	23.6473	0	6.75874	3.94495	0	9.91672	46.1279	0	14.0694	0	0
6.76_702.5563m/z	6.75593	702.556		8.29465	7.57713	4.96082	4.40588	0	0	5.95041	0	0	0	0	0	0	0	8.31027	4.00517	5.54244	0	0	0	0	0	0	0	0	0	0	0
4.05_675.2596m/z	4.0469	675.26		0	0	0	0	0	0	0	0	0	0	0	0	0	0	0	0	0	0	0.725871	0.620968	2.63555	0	0.566799	2.40673	0.340505	8.72446	0	0
3.91_243.1656m/z	3.91192	243.166		0	0	0	0	0	0	0	0	0	0	0	0	0	0	0	0	0	0	1.42703	6.7195	6.69688	10.072	5.34047	4.95615	0	0	0	0
3.65_257.0846m/z	3.64813	257.085		0.61511	6.05828	1.72203	0	0.195222	31.2155	4.61098	6.08473	5.29993	7.94756	3.88275	9.10029	2.06744	1.2535	3.79752	0	4.95354	157.19	132.321	106.348	219.017	117.332	103.717	171.929	94.5266	79.0739	11.0971	6.83134
4.15_161.0137n	4.15402	321.02	161.014	0	0	0	0	0	7.16894	0	0.854141	0	1.62592	2.19168	0	3.55391	3.52626	0	0	0	8.72436	24.5643	8.21173	44.3364	31.8986	31.7916	57.3661	8.0214	1.43507	0	0
4.96_484.2024m/z	4.95955	484.202		0	0	0	0.00731631	0	7.75464	0	0	0	1.09589	0	0.777467	0.661153	0	0	0	0	7.23171	2.62312	2.53521	20.3575	11.532	12.1575	12.3871	3.56163	3.42472	0	2.38884
3.08_795.0124m/z	3.0842	795.012		0.885407	0.505618	0.0135139	0.0213093	0	0	2.83301	0	0	0	0	0	0	0	1.48711	3.42217	0.830083	6.93018	0	13.833	27.642	0	0.20688	264.248	0	72.0078	0	0
8.72_181.0871m/z	8.7167	181.087		142.703	149.726	118.978	103.677	150.933	151.669	140.239	12.158	13.8662	14.0488	12.1149	17.4247	10.8274	12.8427	117.08	100.684	148.7	161.487	14.5642	12.0279	22.0275	14.0304	14.2713	8.03192	0.749626	0.729103	15.6797	0
3.78_365.0672m/z	3.77623	365.067		0	0	0	0	0	27.9742	0	1.52474	6.39248	3.87941	4.82991	3.07787	3.97255	2.89381	0	0	0	95.8576	62.6938	64.1825	322.734	143.453	91.296	212.911	83.6824	255.242	7.52017	1.13914
2.35_354.9796n	2.35075	391.942	354.98	0	0	0	0	0	4.58921	0	2.48781	0.845169	0	3.50344	4.03775	0	1.87241	0.010902	0	0	26.5592	32.9188	15.5041	9.85688	16.9797	20.8886	11.6548	10.94	12.9365	6.07918	4.85718
3.22_682.7381m/z	3.22013	682.738		21.4256	11.8675	25.2284	2.03972	13.2389	0	22.4581	0	0	0	0	0	0	0	11.1707	8.19608	7.65243	0	0	0	0	0	0	0	0	0	0	0
6.69_422.6924m/z	6.68522	422.692		290.81	253.455	263.841	58.8916	264.06	77.4119	228.397	11.8527	18.3379	19.025	16.9942	15.4916	9.5522	242.613	244.109	246.225	256.932	39.76	12.5119	7.5554	16.5474	16.9821	12.6464	4.49992	61.9135	7.46696	17.3928	0.80487
3.92_157.0583m/z	3.91907	157.058		0	0	0	0	0	0	0	0	0	0	0	0	0	0	0	0	0	0	2.0391	0	14.2355	5.23005	0	15.6935	12.1815	23.1763	0	0
4.35_358.9019n	4.34683	393.871	358.902	0	0	0	0	0	0	0	42.6491	1.97211	14.4025	7.97275	10.4729	1.81606	1.53162	0	0	0	0	5.99259	0	0	4.07132	0	0	0	0	11.2958	1.46518
3.54_748.9963m/z	3.54102	748.996		0	0	0	0	0	0	0	0	0	0	0	0	0	0	0	0	0	19.7703	0	5.0672	32.826	1.75806	0	11.6508	0	13.3	0	0
3.48_641.1775m/z	3.47675	641.177		0	0	0	0	0	0	0	0	0	0	0	0	0	0	0	0	0	5.85652	0.513467	0	5.35482	0	0.387692	8.25579	0.990597	28.3266	0.810007	0.78314
3.62_403.0468m/z	3.61957	403.047		0	0	0	0	0	24.5786	0	0.825546	4.67089	6.16727	15.5279	10.9722	6.20969	5.1082	0	1.34233	0.583722	51.0213	16.1112	16.3291	102.141	17.4063	49.2323	145.099	13.3205	210.626	8.0232	3.6801
3.92_579.2813m/z	3.91907	579.281		0	0	0	0	0	0	0	0	0	0	0	0	0	0	0	0	0	4.19603	0	0	9.15328	0.594299	0.973419	0.85899	2.81035	21.8732	0	0
3.31_518.9645m/z	3.30583	518.965		0	0	0	0	0	0	0	0	0	0	0	0	0	0	0	0	0	36.1343	0	0	3.93928	0	2.66626	15.705	7.03782	7.79647	0	0
3.40_310.0328m/z	3.3982	310.033		0	0	0	0.37193	0	66.8493	0	17.6271	8.48242	11.2471	8.58198	10.2762	14.7453	7.41096	0	0	0	958.329	189.335	381.367	2478.32	215.887	604.143	1859.77	465.207	3700.3	34.4725	11.5039
3.60_679.0335m/z	3.59815	679.034		0	0	0	0	0	0	0	0	0	0	0	0	0	0	0	0	0	43.757	0	0	94.729	0.0838647	9.42177	63.9081	4.82669	251.303	0	0
2.35_469.0363m/z	2.35075	469.036		0	0	0	0	0	2.46386	0	1.03385	2.39349	0	0	0	0.71013	0	0	0	0	2.1099	21.0733	4.69711	13.3831	6.62698	18.102	13.6467	6.92533	2.33673	2.69186	0
0.19_246.9604m/z	0.191067	246.96		0	0.952615	1.97568	0	1.48733	0	0	0	0	0	0	0	0	0	0	0	0	0	0	0	0	0	0	0	0	0	0	0
4.25_283.9599m/z	4.24685	283.96		0	0	0	0	0	0	0	0	0	0	0	0	0	0	0	0	0.0429163	2.43586	2.06223	3.94563	0	1.31521	0	5.3154	1.09164	0	0	0
6.40_614.5773m/z	6.39958	614.577		56.5146	119.102	66.7055	46.8665	125.073	150.141	127.385	4.38675	8.73926	11.5066	6.69747	10.8797	16.6489	23.5667	117.134	96.7974	143.585	150.699	20.3451	8.55685	8.94013	3.49072	6.06346	4.50394	13.9112	1.54718	7.66768	0
3.57_560.3674n	3.56958	581.342	560.367	0	0	0	0	0	0	0	0	0	0	0	0	0	0	0	0	0	19.1176	0	0	9.30078	0	2.19519	4.2268	1.71898	12.2545	0	0
2.40_359.0223m/z	2.40003	359.022		0	0	0	0	0	0.356288	0	2.19092	0.696696	1.22002	3.31836	3.31436	0	4.56953	0	0	0	104.824	9.46852	7.40066	42.9979	12.503	14.6435	26.8162	19.4864	26.8556	17.0917	1.25938
2.79_531.7790m/z	2.7921	531.779		11.366	22.2538	43.6542	2.84804	17.7253	1.32297	17.9797	0	0	0	0	0	0	0	13.0988	8.24513	12.641	0	0	0	0	0	0	0	0	0	0	0
4.00_510.0752n	3.99762	491.057	510.075	0	0	0	0	0	29.494	0	1.61693	11.8894	4.32646	9.56139	2.18514	1.74957	2.0285	0	0	0	451.722	48.9022	78.5024	264.864	56.1995	87.4332	426.521	77.0564	728.138	3.22823	2.52582
4.87_414.1682n	4.87387	449.151	414.168	0	0	0	2.95057	2.99661	2919.72	0	1415.4	5185.84	1353.67	1598.26	1856.06	1608.49	1653.97	2.01384	0	0	2663.64	1462.18	1288.82	1933.92	16839.2	1434.87	1501.07	1766.85	1542.17	2086.83	1229.19
5.17_748.7135m/z	5.17308	748.714		58.4657	33.9817	21.682	62.5859	40.8717	0	14.2803	0	0	1.56714	0	0	0	0	13.1835	8.7307	3.19087	0.744314	0	0	0	0.232844	0	0	0	0	0	0
6.91_585.7363m/z	6.9059	585.736		13.2409	11.6198	15.1808	0.676239	5.49725	12.1051	15.9805	0	0	0	0	0	1.07703	0	3.02507	4.58475	5.70825	6.5285	0	0	0	0	0	0	0	0	0	0
3.54_751.9912m/z	3.54102	751.991		0	0	0	0	0	0	0	0	0	0	0	0	0	0	0	0	0	9.75727	0	0	15.5978	1.15442	3.51691	8.34398	0	6.23309	0	0
3.21_565.0938m/z	3.20585	565.094		0	0	0	0	0	0	0	0.222306	0	0	0	0	0	0	0	0	0	2.72564	1.62325	0	3.93251	0.0664591	2.27691	3.20985	0	3.12142	0	0
3.99_299.0296m/z	3.99047	299.03		0	0	0.129339	0	0.589142	400.469	6.55393	499.551	129.128	133.833	237.23	89.4372	174.461	302.32	3.14268	0	0	434.927	704.265	57.2845	340.955	109.787	90.7704	144.129	391.342	289.58	103.997	194.068
4.38_319.5329n	4.38183	698.093	319.533	0	0	0	0	0	0.0703666	0	0	0	0	0	0	0	0.0549868	0	0	0	6.30529	0	0.47771	0.847907	13.0812	0	5.85487	0.782532	10.4	0	0
3.55_343.0491m/z	3.54815	343.049		0	0	0	0	0	18.3263	0	6.56752	1.19301	7.92288	8.26757	6.71097	3.81615	7.68291	0	0	0	376.175	229.751	63.7913	251.948	176.671	179.606	133.054	100.792	153.319	19.8862	4.7301
3.21_421.0671m/z	3.213	421.067		0	0	0	0	0	15.3987	5.83633	19.2386	22.646	20.6655	28.0599	28.2145	26.5561	22.6988	0	0	4.56267	39.4963	42.0089	43.9895	89.8261	37.9545	41.5037	80.6127	33.5023	105.515	20.2246	22.3915
4.92_660.6984m/z	4.91672	660.698		34.4323	15.6319	23.5371	30.907	4.23372	0	14.0005	0	0	0	1.09311	0	0	0	1.69962	17.0136	22.7159	0	0	0	0	0	0	0	0	0	0	0
4.06_810.9849m/z	4.06118	810.985		0	0	0	0	0	0	0	0	0	0	0	0	0	0	0	0	0	34.2023	0	1.73071	9.47272	0	0	22.1188	2.34393	7.25365	0	0
3.36_389.0586m/z	3.35605	389.059		0	0	0	0	0	34.6029	0	7.53837	6.23538	3.11217	3.79767	0.892363	1.80775	0.230803	0	0	0	137.277	103.075	34.5365	266.809	62.718	106.583	252.532	70.9962	175.102	15.8509	0.173862
3.39_475.0492m/z	3.39105	475.049		0	0	0	0	0	0	0	0	0	0	0	0	0	0	0	0	0	15.1439	0	0	30.0832	0	6.17023	13.0461	10.5135	115.983	0	0
4.43_437.0401n	4.43182	472.009	437.04	0	0	0	0	0	2.94982	0	0	0	1.83374	3.96241	1.22908	5.27334	2.74281	0	0	0	34.9697	74.5837	5.91155	90.4531	12.1988	12.1512	35.1054	46.1027	97.3163	5.27046	0.611613
3.08_619.1273m/z	3.0842	619.127		0	0	0	0	0	0	0	0	0	0	0	0	0	0	0	0	0	11.1141	2.36893	0	10.4267	8.54373	3.05829	1.58257	0	0	0	0
6.16_729.5838n	6.1572	774.537	729.584	121.147	111.591	112.675	345.236	160.448	180.073	232.119	18.365	12.1261	15.9323	16.2575	24.1812	19.6255	41.8191	139.202	73.187	187.955	138.863	28.515	0.35565	26.771	10.1259	16.1056	13.259	26.5886	14.7985	24.1011	0
3.04_343.0494m/z	3.04137	343.049		0	0	0	0	0	12.3144	0	5.55079	2.95149	3.84644	4.82802	6.62913	3.2097	2.52839	0	0	0	218.483	87.9355	28.3518	153.389	67.9037	69.8829	124.053	43.1913	186.417	14.9772	4.92777
2.76_136.0210n	2.7564	135.014	136.021	2.50735	0.3848	1.58286	0	0.567018	5.33112	0.669399	5.00227	2.96382	2.4813	3.75063	2.98773	0.910455	6.05176	1.17458	0	0.597759	237.795	88.0969	19.7867	452.237	125.625	119.395	151.967	109.767	101.906	7.73958	1.83434
0.39_440.8112m/z	0.390317	440.811		24.9383	30.6828	33.3292	52.5947	18.1218	30.3514	54.9649	11.869	8.21926	6.29188	2.61547	4.06642	6.14917	7.91315	34.5078	30.774	42.3748	40.6396	8.92163	4.92115	1.87541	6.70966	9.23469	1.59496	4.38464	2.62479	1.65518	0.995342
3.68_759.2463m/z	3.68383	759.246		0	0	0	0	0	0	0	0	0	0	0	0	0	13.0608	0	0	0	2.08682	1.68635	2.42832	7.39641	8.61636	2.1995	4.30027	1.09975	3.53508	0	0
3.49_350.0791n	3.49103	331.061	350.079	0.0332255	0	0	0.744264	0	166.469	0.668697	63.9955	55.2553	70.3223	79.9653	56.6284	63.511	63.3109	0	0	1.59654	964.293	2271.44	680.255	2047.52	1552.36	1941.59	3062.65	648.423	909.883	149.17	35.2152
4.07_425.0517m/z	4.06832	425.052		0	0	0	0	0.00306176	47.8967	0	2.49908	9.431	12.0059	7.75987	17.6821	13.0608	8.72313	0	0	0	1541.23	477.602	199.966	827.158	130.669	272.895	953.245	485.119	2538.08	12.0249	1.67111
2.07_191.0942m/z	2.07225	191.094		0	0	0	0	0	1.94578	0	0	0	0	0	0	0	0	0	0	0	13.5358	5.15008	4.16202	7.84752	3.20192	1.41655	3.08903	0	0	0.779991	0
0.50_818.5198m/z	0.504583	818.52		11.8434	4.0029	4.01067	0.321132	4.77688	0	4.9345	0	0	0	0	0	0	0	7.14102	2.38408	3.1781	0	0	0	0	0	0	0	0	0	0	0
2.46_207.0326m/z	2.4643	207.033		4.7181	0.664179	2.86122	5.53739	0.577254	33.0039	3.04316	14.588	13.1996	19.526	26.1539	21.6832	14.3009	26.7495	3.82951	5.82938	3.86658	73.0348	49.8768	26.1659	90.8076	65.3098	52.9416	76.8209	30.1541	24.2663	44.114	15.0187
3.51_304.9672m/z	3.51245	304.967		0	0	0	0	0	11.187	0	1.40128	0	10.0129	3.2101	1.43955	0.911713	1.94931	0	0.645459	0	0	0	0	0	2.48123	0	0	0	0	0	0.182473
0.40_567.9102n	0.397467	604.878	567.91	0	0	0	0	0	28.5944	578.68	41.9281	39.6538	21.5378	17.9973	22.0733	26.6791	38.3029	0	0	0	52.7505	40.3049	30.6821	28.9231	22.2718	20.137	20.2705	18.7706	28.9343	95.0911	33.0716
8.60_171.1916m/z	8.60243	171.192		3.30531	4.34351	7.98087	1.74091	0	2.38973	4.53318	0	0	0	0	0	0	0	3.37479	3.9484	1.90107	5.10796	0	0	0	0	0	0	0	0	0	0
2.84_850.6016m/z	2.84208	850.602		39.6125	33.703	37.7945	6.13777	16.6594	0	28.4525	0	0	0	0	0	0	0	38.457	3.20225	39.3264	1.87158	0	0	0	0	0	1.37512	0	0	0	0
4.21_461.1819m/z	4.21115	461.182		0	0	0	0	0	13.635	0	3.26936	5.28707	3.34095	2.92905	0.17898	3.8131	2.34788	0	0	0	180.65	135.294	8.19487	162.494	128.942	22.6424	51.0583	39.379	85.2409	3.09262	0
5.35_392.1110n	5.35162	391.104	392.111	0	3.66711	0	1.97121	3.79453	470.971	0.74469	188.202	117.429	211.319	154.017	183.252	245.201	161.796	0	5.37073	1.1137	562.982	159.023	80.9187	290.166	130.545	175.533	202.911	220.012	128.952	131.369	90.0538
3.88_419.0415m/z	3.87622	419.042		0	0	0	0	0	19.7105	0	32.6681	27.0157	10.006	9.83946	7.0637	5.04632	16.421	0	0	0.59896	300.816	132.594	123.266	378.244	132.955	190.822	467.186	98.2357	349.961	32.6828	38.8361
3.71_205.0177m/z	3.71197	205.018		0.355145	0.441706	0	1.45118	0	7.8316	0.624001	4.31102	5.35865	2.89027	6.95339	4.44442	4.80289	2.83935	0.512856	0.265397	0.143001	52.3693	22.9191	41.8426	59.0126	24.971	36.187	83.6974	18.0669	64.1713	25.215	5.24916
3.93_506.0483n	3.9262	505.041	506.048	0	0	0	0	0	13.5079	0	6.26308	4.17655	0.251603	1.9916	4.5282	11.1264	5.2313	0	0	0	375.859	26.6524	75.6841	654.707	37.4195	109.241	607.901	57.5864	1375.31	2.44958	2.80287
4.61_354.2055m/z	4.61033	354.205		0	0	0	0	0	7.80463	0	0.859955	6.24648	7.42026	8.38039	6.87651	4.07845	3.45906	0	0	0	98.5805	92.9399	49.9848	242.579	141.573	125.783	156.398	100.112	133.348	7.11149	4.50381
3.75_403.9762n	3.75482	384.958	403.976	0.116648	0	0.113522	0	0	8.03294	0	3.76127	0.404815	4.94481	2.23846	9.05172	11.7037	0.719275	0.401935	0.480225	0	84.4401	23.6878	32.3037	48.6289	11.1936	23.8185	115.73	9.3413	82.5634	2.43463	1.42485
3.63_273.0074m/z	3.6267	273.007		2.60604	0.410901	0	0	2.02679	41.9179	1.24136	32.2706	19.8335	24.8942	25.8878	34.0383	20.5065	28.6769	3.34521	3.5419	0	374.966	288.332	440.659	376.592	392.995	360.714	236.146	203.087	118.144	35.1832	18.52
3.51_408.9659n	3.50532	453.961	408.966	0	0	0	0	0	0	0	11.3101	0	28.7162	18.0117	1.94306	0	1.86705	0	0	0	45.652	59.6966	93.7767	56.9903	13.2228	41.3386	91.0147	49.0914	195.016	0.452442	0
3.07_204.0833n	3.06993	225.041	204.083	0	0	0	0.553337	0	8.82961	0	1.21215	0.878155	0.0188286	0.0044121	4.072	4.52655	0	0	0.149898	0	37.3255	11.4582	9.12032	43.1274	14.0032	7.57818	12.7783	5.78174	6.41294	4.52276	2.08712
3.73_420.9354m/z	3.72625	420.935		0	0	0	0	0	0	0	0	0	0	0	0	0	0	0	0	0	0	1.45301	2.14169	4.47651	6.65135	2.11868	0	1.38625	0	0	0.096052
5.65_734.6562m/z	5.65117	734.656		30.036	21.4237	30.5447	31.28	36.9548	4.99683	35.4762	4.58748	2.96021	4.97906	0	7.49802	9.80432	1.46234	28.9906	24.7514	48.3927	10.3909	0	0	4.94975	8.58459	0	0	1.11896	0	0	0
5.16_684.7292m/z	5.1588	684.729		49.6954	21.2385	17.3598	81.972	16.7087	2.13354	12.5506	0	0	0	0	0	1.1103	0	14.0937	0	8.19263	0	3.91245	0	0	0	0	0	0	0	0	0
3.42_477.0121m/z	3.41962	477.012		0	0	0	0	0	10.3984	0	2.25639	0	0.497044	0	0	1.7133	0	0	0	0	31.3948	0.921965	3.53475	15.6176	10.066	21.1054	3.5764	9.58253	53.5081	2.61611	2.01862
2.44_435.0033m/z	2.44288	435.003		0	0	0	0	0	2.34568	0	4.27437	1.15962	0	0	1.22598	0	0	0	0	0	20.7737	11.2521	3.05046	16.9616	12.5007	6.47553	7.56545	4.58734	56.8947	11.0018	0
3.88_252.0523n	3.88335	233.034	252.052	0	0	0	1.99713	0	179.644	1.64368	218.253	96.4263	124.232	160.777	121.793	92.7731	45.5773	0	0	0	167.34	226.282	46.2903	62.2791	132.552	52.1909	70.1802	37.4689	19.8596	91.5675	51.3856
6.54_759.5050n	6.5424	758.498	759.505	329.147	284.82	319.371	443.778	286.067	334.645	299.306	12.8395	11.0416	2.9483	0.754106	21.8136	11.0512	116.555	274.016	315.925	259.085	235.947	11.0608	1.8432	15.8036	11.0135	8.99049	0	22.7186	0	1.11531	0
3.71_353.9736m/z	3.71197	353.974		0	0.0116855	0	0	0	18.4329	0.871805	23.2146	29.2288	36.0898	16.599	31.054	36.5924	12.9414	0.677592	0	1.97941	16.7556	23.8247	23.0641	27.5191	20.3759	20.3916	39.6644	26.5967	10.8878	29.288	9.20709
6.77_629.6418m/z	6.77022	629.642		0	0.899154	6.22913	0	0	0	0	0	0	0	0	0	0	0	2.05466	0	1.26074	0	0	0	0	0	0	0	0	0	0	0
2.35_382.9711n	2.35075	417.941	382.971	0	0	0	0	0	5.91738	0	0.597549	4.19546	2.42988	1.57787	1.04307	0.400699	2.42507	0	0	0	21.6876	45.4271	10.7216	21.1653	20.8875	29.3209	18.7748	15.2577	14.9415	18.698	1.35931
2.17_274.0187m/z	2.16508	274.019		0	0	0	0	0	2.13921	0	0	0.733383	1.38213	0	0	0	2.37532	0	0	0	11.0008	9.73108	16.2595	15.03	12.7409	10.4827	5.45905	18.8314	0	3.7691	2.35576
4.62_775.6456m/z	4.62463	775.646		29.0794	8.55763	33.3417	17.325	15.2956	1.54176	17.3318	0	0.495906	0	0	0	0	0	8.17683	5.75816	9.3313	0.0100851	0	0	0	0	0	0	0	0	0	0
3.83_288.5393m/z	3.82623	288.539		0	0	0.0500696	0	0	14.2142	0	3.75089	0.428242	1.76588	3.31541	0.473936	1.78412	2.73367	0	0	0	83.5412	28.8138	19.6247	65.5869	30.4198	20.4925	89.2378	18.3768	113.891	6.33576	0.353553
2.51_841.5952m/z	2.5143	841.595		22.6675	7.26196	14.2548	0	8.81754	0	18.65	0	0	0	0	0	0	0	1.81094	7.38901	22.2934	2.50163	0	0	0	0	0	0	0	0	0	0
4.70_801.6357m/z	4.69603	801.636		10.7461	14.9807	18.9167	18.6288	11.8355	2.61942	3.37234	0	0	0	0	0	0	0	9.2077	1.66926	11.5675	0	0	0	0	0	0	0	0	0	0	0
6.21_274.9289m/z	6.20718	274.929		11.5672	24.6544	13.5984	20.9837	32.1209	20.5102	24.33	2.88785	5.91247	2.1561	1.00389	3.0441	0.926815	8.05673	12.771	4.98461	13.2185	19.3864	3.30418	1.54302	4.80122	3.57849	1.81091	2.24013	2.35136	0	2.6954	0
2.96_216.9213n	2.96352	215.914	216.921	0	0.0446813	0.57255	1.08688	0.147742	0	0.665996	0	0.526329	0	0	0	0.768667	0	0.108375	0	0.466408	10.8372	9.21129	0.415218	15.8568	3.03421	0	2.78672	13.1992	22.424	0	0.0484501
4.13_266.0877n	4.1326	301.076	266.088	3.32879	5.51875	2.02503	8.75205	4.89662	1057.32	6.14642	284.458	215.941	552.295	176.514	343.474	340.202	287.243	7.16797	5.4141	5.1582	1148.8	302.645	258.091	602.288	217.605	203.003	630.24	230.293	437.462	466.555	138.852
4.36_347.0604m/z	4.3611	347.06		0	0	0	0	0	72.8762	0	9.15334	9.48982	15.4071	19.946	10.7436	10.3929	7.91232	0	0	0	751.817	816.559	894.816	1026.09	497.631	554.861	1885.17	172.811	416.13	30.3475	14.4133
2.44_706.6374m/z	2.43575	706.637		33.9488	34.7409	41.173	27.7413	7.81578	5.68686	35.8744	0	0	0	0	0	0	0	25.3495	9.13889	12.4065	0	0	0	0	0	0	0	0	0	0	0
3.53_411.2195m/z	3.53387	411.22		0	0	0	0	0	1.52286	0	0.0708541	0	1.5683	0.173238	0	0	0	0	0	0	2.07173	4.66681	1.53153	3.73889	1.37588	4.44551	2.61488	0.453785	1.15622	0.881271	0.0892045
4.06_799.9733n	4.06118	398.979	799.973	0	0	0	0	0	0	0	0	0	0	0	0	0	0	0	0	0	361.666	0	3.42383	60.6244	0	9.95953	74.3144	0	67.0921	0	0
8.97_362.3033m/z	8.96593	362.303		7.95835	2.23701	8.76379	4.61536	0	0	5.69135	0	0	0	0	0	0	0	1.85446	12.8811	0.645689	1.70949	0	0	0	0	0	0	0	0	0	0
6.76_398.1457m/z	6.75593	398.146		13.0505	15.044	12.6095	5.0928	4.5946	4.08382	11.7155	0	0	1.68744	2.19115	0.753937	1.08698	0.521571	12.1974	6.67751	7.78543	3.93243	1.61222	0	0	0	1.57794	0	0	3.08549	0	0
[truncated: 1,887 more rows]
