# Supplementary material for: Novel Microdialysis Technique Reveals a Dramatic Shift in Metabolite Secretion during the Early Stages of the Interaction between the Ectomycorrhizal Fungus Pisolithus microcarpus and Its Host Eucalyptus grandis
Source: Microorganisms. 2021 Aug 26;9(9):1817. doi: 10.3390/microorganisms9091817 (PMC8465077; doi:10.3390/microorganisms9091817)
Supplement: Supplementary file 1 [file microorganisms-09-01817-s001.zip › Table S5 - Raw Values.xlsx]

## Sheet: Table S5
Table S5: Raw peak area data for 3125 molecular features (ESI+) for fungal only (SI14), plant only, indirect contact (Si14+Plant) conditions and media controls.
Compound	RT (min)	m/z	Neutral mass (Da)	Si14	Si14	Si14	Plant	Plant	Plant	Plant	Plant	Plant	Plant	Plant	Plant	Plant	Plant	Si14+Plant	Si14+Plant	Si14+Plant	Si14+Plant	Si14+Plant	Si14+Plant	Si14+Plant	Si14+Plant	Si14+Plant	Si14+Plant	Si14+Plant	Si14+Plant	Media Control	Media Control
2.44_711.2866n	2.43692	356.651	711.287	315.37	892.733	857.202	0	0	0	0	0	0	0	0	0	0	0	342.001	1057.18	298.158	96.6519	462.307	88.7207	175.025	211.19	154.052	112.058	155.167	61.6275	0	0
3.49_458.2186m/z	3.4923	458.219		0	0	0	95.3601	735.847	332.622	177.876	395.127	364.729	653.989	528.686	2106.14	2986.06	955.216	368.922	863.538	210.024	73.7882	811.831	129.161	783.61	463.444	1243.9	496.979	607.846	179.384	0.124107	0
3.08_476.2288m/z	3.07855	476.229		1.07998	6.02491	0.164011	37.6395	2367.01	161.265	63.991	497.518	96.328	780.815	379.761	1722.04	4120.64	281.107	476.673	1779.75	384.556	468.088	1571.54	130.65	2690.5	691.618	1392.22	1131.7	1506.49	1114.34	0	0.211742
3.39_776.1070m/z	3.38518	776.107		7756.12	15528.5	9614.45	0	0	0	0	0	0	0	0	0	0	0	5213.99	8885.13	2364.43	933.253	1238.48	2146.11	1926.18	450.997	1758.28	4512.06	385.808	4273.09	0	0
3.49_491.0585m/z	3.48517	491.059		410.593	759.098	1256.77	0	2.11867	0.0342175	1.46677	0.599463	0.407422	0.793378	0.390022	0.0837928	0.61753	0.297687	174.945	876.981	430.208	268.366	64.309	231.627	478.169	93.4161	190.257	230.719	142.476	337.361	0	0.00260727
3.55_650.0675n	3.5496	695.065	650.067	23573.1	53497.4	43401.2	0	0.02331	0	0	6.89397e-05	0	1.6916	0	0	0	0	8091.67	34163.1	9527.61	4350.11	3263.4	7383.43	14219.9	3606.66	5458.1	21308.5	1064.86	9239.72	0	0
3.39_758.0730n	3.38518	781.062	758.073	4515.75	7819.09	4894.82	0	0	0	0	0	0	0	0	0	0	0	3100.14	4690.55	1283.86	468.782	783.62	1490.79	1143.25	279.497	1170.21	2979.39	274.043	2901.58	0	0
2.37_637.1940m/z	2.37265	637.194		172.68	335.912	298.168	0	3.59171	0	0.403375	0	0	4.17578	0	0	0	4.67645	167.703	746.641	132.785	116.846	214.319	98.2975	248.392	124.311	187.219	260.675	107.708	266.512	2.45404	0
3.23_508.0633n	3.22852	509.071	508.063	108.004	582.465	372.171	0	0	0	2.22393	0	0	0	0.154249	0.532382	0	0.307288	545.171	800.991	702.686	87.6325	764.99	68.7019	656.788	133.858	208.403	90.8472	99.9677	113.257	0.0273944	0
4.22_607.2140m/z	4.21945	607.214		0	0	0	8.87459	1355.11	145.32	53.038	143.591	103.344	139.332	119.456	447.075	856.446	446.07	336.386	530.23	178.377	31.0389	185.447	93.4561	617.245	300.394	445.828	684.988	385.659	206.705	0	0
3.19_517.0371m/z	3.1928	517.037		343.677	909.903	728.796	0	0.0018364	0.370448	3.32867	0	0	0	0	0.0480079	0.885083	0	245.928	581.742	339.825	168.086	198.72	62.2675	253.126	71.003	127.402	159.802	101.591	325.821	0	0
3.19_477.0456m/z	3.1928	477.046		820.43	2536.73	1770.95	0.105261	0	0	0	0	0	0	0.896642	0	1.53211	0	747.892	1781.18	993.102	499.836	539.355	206.653	758.95	270.849	381.46	368.381	292.173	832.63	0	0
2.31_315.9908m/z	2.30908	315.991		120.094	235.653	94.9713	0.621155	12.6105	0	0	0.784698	0	0	0	0	3.63405	0.683853	149.914	355.02	271.647	90.1555	57.6483	36.9947	52.9424	39.5272	39.7096	36.8109	19.6068	50.4852	0.652725	0
3.10_776.1076m/z	3.09997	776.108		15136.4	60400.4	22625.4	0	0	0	0	0	0	0	0	0	0	0	18857.1	46576.7	5217.82	2211.85	2646.29	6519.55	6608.96	681.595	4246.95	22025.6	1945.9	14842	0	0
3.91_500.2287m/z	3.90595	500.229		0	0	0	60.0798	293.139	108.731	198.964	113.589	128.51	647.177	70.3175	713.259	1619.66	419.015	114.269	1121.49	30.8964	23.0678	467.469	17.9552	304.351	194.369	466.452	194.722	290.71	27.5239	0	0
3.10_758.0734n	3.09997	781.062	758.073	16028.2	63678.9	24132.3	0	1.68533	0.349684	0	0	0	0	0	1.02633	0.275013	0	21321.1	50012.3	5379.95	2027.77	2567.13	6674.76	6495.76	622.243	4237.23	23601.6	2317.98	17989.5	0	0
3.31_455.0614m/z	3.3142	455.061		23.4362	36.7034	28.1026	0	0.00700558	0	0	0.388586	0	0	0	0	0	0	47.783	115.926	41.8909	4.88296	10.3464	14.9357	27.1176	9.07313	26.0141	24.9596	6.46863	19.9864	0	0
3.49_477.0450m/z	3.4923	477.045		556.877	1454.55	1404.23	0	0	0	0	0	0	1.02623	0	0.460825	0.561077	0.0438106	265.732	890.152	400.172	234.554	69.9658	144.7	281.404	80.9441	201.289	321.173	120.506	492.013	0	0
3.12_504.0309n	3.1214	505.038	504.031	213.419	504.175	732.641	0	2.48102	3.93158	17.3236	0.343025	0	0.428356	0	0.746441	0.360559	1.76229	109.539	384.255	314.829	180.615	34.6299	61.3442	188.152	37.9154	86.7698	193.874	53.2324	161.18	0	0
3.54_696.0696n	3.54228	697.081	696.07	10506	20879	16913.5	0	0	0	0	0	0	0	0	0	0	0	2854.72	14113.4	5644.01	2135.54	548.092	1502.6	4600.1	723.344	1233.69	4808.65	1256.57	6873.6	0	0
3.49_733.4803m/z	3.48517	733.48		2.80627	4.6362	1.59659	0	0	0	0	0	0	0	0	0	0	0	0	0.00471641	0	0	0	0	0.625427	0	0	0.261406	0	0	0	0
3.24_740.0622n	3.23565	723.06	740.062	5118.31	34586.1	9014.51	0.00653375	1.24542	0	0	0.918971	0	0	0	0	0	0.0555045	8189.54	32886.7	2671.37	777.247	1467.31	1763.94	2025.52	143.489	1387.41	7740.7	722.17	5967.06	0	0
3.69_758.0974m/z	3.69242	758.097		214.021	3111.57	749.426	0	0	0	0	0	0	0	0	0	0	0	466.552	3038.52	439.681	78.651	187.941	241.949	236.143	51.9083	158.443	629.39	86.4725	388.503	0	0
3.04_221.2177m/z	3.04285	221.218		0.27458	0.134542	0.039615	2.7409	51.1583	8.03913	17.7518	44.5702	30.9239	122.306	24.9473	75.3379	117.421	19.7145	107.856	214.059	72.1274	173.407	195.589	9.68681	425.901	56.9266	154.595	57.4028	505.947	36.5557	0.00170184	0
3.62_540.0535n	3.621	505.04	540.053	351.465	1333.64	1166.32	0	0.512689	0.203316	1.20937	0	0	0	0	0	0	0.19573	299.067	1393.46	364.197	159.715	165.979	165.308	238.045	70.5647	129.702	250.18	57.6851	220.265	0	0
3.54_678.0610n	3.54228	679.071	678.061	17183.4	47771.1	34651.9	0	3.84061	0.796753	0	1.01309	0	1.73273	0	0	4.02337	2.96623	6007.54	27957.8	7580.05	2702.92	766.568	1742.04	6172.14	1131.01	1531.78	5836.96	2316.42	13094.4	0.311114	0
3.41_456.0332n	3.41375	439.03	456.033	196.937	667.762	246.758	5.19627	1.56111	2.20686	0.00129452	0.194174	0	0	0	0.015932	2.00429	2.16319	306.946	1053.78	925.934	253.836	223.366	67.4495	283.543	113.372	164.705	128.197	110.346	143.147	0.463584	0.344833
3.55_712.0484n	3.5496	735.038	712.048	2082.05	2892.66	2407.43	0	0	0	0	0	0	0	0	0	0	0	706.478	2152.63	1237.71	379.998	97.0457	345.482	1172.81	192.993	197.545	862.244	222.238	1358.47	0	0
3.54_663.0717m/z	3.54228	663.072		395.199	775.131	537.583	0	0	2.53338	1.00745	0	0.0655766	4.16275	2.18152	0	0	0	263.732	629.834	379.749	265.781	175.728	105.005	148.388	48.7943	199.679	532.902	50.407	248.768	0	0
3.11_648.1309n	3.11425	671.101	648.131	67.9438	489.654	287.364	0	0	0	1.74469	0	0	0	0	0	0	0	248.366	645.042	195.505	29.6087	526.063	120.556	83.0063	90.0741	219.326	110.432	45.7429	34.7773	0	0
3.55_661.0591m/z	3.5496	661.059		3331.17	11517	7556.46	0	0	0	0	0	0	0	0	0	0	0	1432.2	6837.52	1530.36	402.777	176.494	317.256	1294.48	210.102	280.383	1253.35	423.388	2638.09	0	0
3.69_740.0628n	3.68528	723.057	740.063	2566.13	21109	5832.26	2.29535	7.94968	1.0617	0	0	0.921173	15.9706	3.67646	0	0	3.21943	4360.8	20223.8	3101.76	1091.12	1310.49	2031.51	1807.81	388.8	1160.45	4345.73	690.684	2963.1	0.00359537	0
3.41_711.0604m/z	3.40662	711.06		2683.34	3502.63	6048.76	0	0.987737	0	0	0	0	0	0	0	0	0	302.386	2795.6	899.251	381.244	110.563	473.938	1725.44	53.7836	413.783	2210.75	37.7454	1098.03	0	0
3.60_412.0447n	3.59958	395.041	412.045	2605.99	6479.96	2353.82	19.1656	32.5261	24.5654	23.9069	7.76377	11.0382	8.78722	6.2441	5.23372	13.2361	29.9747	2737.17	8335.5	5898.23	2033.36	3292.77	1415.21	1952.22	1600.98	2954.47	2586.24	1634.74	1464.96	7.19346	6.33218
3.13_459.0337m/z	3.12853	459.034		586.432	1692.03	1685.58	5.13344	2.77376	1.87017	4.44155	1.31272	1.79472	0.784648	3.31984	0.00277355	2.74742	2.41389	538.321	1184.72	655.416	309.99	227.837	184.801	386.561	188.301	177.43	337.764	95.537	331.422	0	1.15342
3.06_524.0578n	3.06427	525.065	524.058	27.3947	50.4018	142.589	0.133523	5.7752	0.520941	0	0.0427423	0	0	0	0	0	0	76.4695	243.26	352.743	102.835	68.5526	14.5175	579.774	61.2707	125.499	64.1085	123.241	183.319	0	0
5.35_583.3590m/z	5.34612	583.359		13.3864	16.5628	24.291	0	23.0959	3.18146	23.8116	13.2872	6.24469	20.0809	7.32188	4.47661	9.82137	9.93886	17.3276	52.1768	54.8781	18.1633	33.6047	16.5052	49.7504	27.1334	11.3586	19.7946	17.1803	19.5819	0	0
3.49_513.0431m/z	3.4923	513.043		121.071	314.677	427.486	0.0271103	22.9094	0.567836	0.248549	10.7828	0	1.1369	2.77968	9.06846	70.9088	0.59197	392.867	777.855	474.069	202.211	94.1957	372.106	609.354	212.443	220.817	254.836	44.962	103.67	0	0
3.48_671.1015m/z	3.47802	671.101		32.5578	383.058	183.288	0	3.59796	0	0	0	0	0	0	1.08283	2.04654	0	172.709	653.797	172.279	31.9347	187.615	106.523	69.021	65.4319	181.426	98.6068	62.4729	34.3569	0	0
3.55_676.0486n	3.5496	677.055	676.049	6407.97	18203.5	12785.1	0	6.56475	0	0	3.80091	0	2.84351	0	0	0	2.20812	1779.98	10722.9	2059.15	700.145	665.5	1540.56	3505.91	687.795	1117.64	5980.07	78.992	1855.27	1.47446	0
3.69_661.2089m/z	3.68528	661.209		0	5.12051	0	0	446.507	7.50271	20.0196	3.26055	1.71262	11.8997	82.3042	24.3625	147.709	0	58.8246	17.5435	32.9645	31.1171	29.0932	0.690674	61.0376	166.21	81.8371	8.1941	103.315	19.8331	0	0
3.46_433.0558m/z	3.4566	433.056		7102.5	8518.49	5259.45	0.289892	1.52359	0.854162	1.43945	2.79228	3.51023	5.22708	4.15922	3.11286	7.28673	4.82282	2309.86	4933.8	1695.68	1765.17	494.039	974.011	792.118	444.806	1072.04	3111.88	390.24	2604.79	1.66275	7.79031
3.49_444.0488n	3.4923	445.056	444.049	593.367	1597.1	2058.67	18.4344	12.4992	9.26137	12.3151	2.77444	3.2283	7.09866	1.86942	2.68681	4.49171	6.70006	1168.49	3410.46	1325.91	703.461	206.43	814.777	1512.21	496.089	609.649	689.93	546.76	718.801	6.86223	5.32553
3.73_710.0568n	3.72742	675.072	710.057	6603.32	14318.3	12802.3	0	0.12364	0	0	0	0	3.05023	0	0	0	2.61169	1242.6	8848.29	3401.72	2338.6	402.998	949.363	2301.67	416.147	1334.48	6488.4	246.078	4836.53	0	2.05527
3.32_480.0696n	3.32135	503.059	480.07	217.151	605.07	467.033	0	0.00382955	0	0.0622465	0	0	0	0	0	0	0	143.004	585.8	229.366	151.269	114.601	201.922	238.446	149.692	347.635	1170.85	277.131	275.543	0.0675568	0
3.46_489.0293m/z	3.4566	489.029		453.43	542.352	387.512	0	0	0.39946	0	0.360002	0	0	0	0	0	0	152.201	407.556	95.0828	95.3366	48.5237	60.697	110.843	31.3457	56.893	222.025	31.6375	169.734	0	0
3.55_719.0623m/z	3.5496	719.062		8314.81	14261	11757.9	0	0	0	0	0	0	0	0	0	0	0.0324753	2982.25	9957.3	5508.65	1594.3	454.397	1219.72	3784.2	708.067	957.791	3254.95	1725.81	6920.8	0	0
3.65_678.0750n	3.64957	701.053	678.075	2042.59	6086.43	4804.81	0	0	0	0	0	0	0	0	0	2.15424	0	595.811	3637.96	1282.55	624.045	97.7765	562.353	983.56	264.931	506.179	1371.92	186.884	1033.37	0	0
3.51_421.0562m/z	3.50658	421.056		334.879	1636.19	482.318	5.28185	0.508447	0.866575	2.3157	5.43977	2.59356	2.15648	3.47073	2.57068	2.49551	1.4639	1368.43	2456.65	442.564	44.3857	407.753	245.008	148.008	202.179	334.722	537.647	155.746	200.441	0.560669	0.186863
3.73_652.0840n	3.73457	635.081	652.084	4734.17	15698.8	9052.99	0.822301	2.57081	0	0	1.85236	0	0.0798721	0	1.41113	1.11476	0.17943	1193.19	10139.8	2729.58	1951.38	148.597	336.105	1069.9	131.6	1045.85	7274.41	285.944	5593.31	0.67023	0
5.32_562.3848n	5.3247	585.375	562.385	338.205	1065.97	427.619	15.8443	25.4761	14.629	35.6987	7.81641	8.29376	19.1147	15.3623	17.9836	16.6983	19.0927	337.717	728.374	655.296	281.639	523.019	228.057	664.775	487.732	164.851	312.5	353.379	243.884	6.22968	5.94155
0.70_418.1578m/z	0.697083	418.158		191.91	226.355	198.162	2.4668	2.90846	0.969708	0	0.621073	0	0	0	0	0	0.557674	143.733	276.969	72.1908	273.807	27.0841	95.764	274.886	61.3569	31.1548	87.6726	47.9434	153.394	1.33896	0.600067
3.50_438.0597n	3.49945	439.067	438.06	653.123	2407.16	931.528	5.65586	4.99562	4.47355	3.76917	0.269517	0.386298	0.325868	2.24963	0.566177	1.1508	1.72389	1662.04	3619.17	705.802	94.1009	627.657	387.827	271.554	230.666	528.81	836.741	201.345	282.743	1.65018	1.4677
3.55_714.1051m/z	3.5496	714.105		8079.73	17819.1	11821.5	0	2.23935	0	0	0.115596	0	0	0	0	0	0.602722	3158.76	13394.9	4501.75	1122.27	514.445	1185.95	4022.69	639.905	845.91	3542.81	1625.51	7833.16	0	0
4.06_632.0583n	4.06235	696.094	632.058	9591.51	18523.8	34979.3	0	0	0	0	0	0	0	0	0	0	0	513.364	7580.93	2350.86	3833.31	29.7958	790.789	2146.87	66.8774	477.418	4948.24	151.275	6202.3	7.15072	1.43732
3.47_520.0640n	3.47088	503.06	520.064	532.741	1417.83	1374.67	2.39615	6.43959	3.46646	1.40451	0	0.0623443	3.22306	0.826451	4.33637	4.67317	0.976541	252.307	1036.06	202.306	219.176	87.2067	190.029	283.78	85.6036	149.737	241.927	116.355	357.834	3.72277	0
3.10_774.0466n	3.09997	797.036	774.047	1997.51	8832.87	3264.41	0	0	0	0	0	0	0	0	0	0	0	2429.64	6570.95	593.498	149.18	251.67	869.168	921.31	18.989	466.581	3056.3	96.0828	1501.03	0	0
3.65_615.0551m/z	3.64957	615.055		633.192	1963.91	1903.76	0.161826	3.71542	0	0	0	0	0.185588	0.26143	0	1.05524	0.0964298	248.395	1302.08	300.445	164.011	10.5019	122.268	322.296	97.1905	163.807	574.471	39.4346	351.396	0	0
3.59_725.0754m/z	3.59245	725.075		611.576	1021.88	441.49	0	0	0	0	0	0	0	1.66837	0	0.0525055	1.66084	742.212	936.421	195.636	155.467	98.665	152.435	197.512	37.1806	191.467	329.537	76.0714	254.473	0	0
3.23_672.1083n	3.22852	655.105	672.108	72.9347	209.52	139.14	0	1.10388	1.20046	0	0	0	0	0	0	0	0	75.5843	252.967	117.271	16.5204	102.013	75.1744	21.1742	39.9351	76.1904	41.2908	23.2326	15.4452	0	0
3.58_1026.7795n	3.57817	525.388	1026.78	2.46723	0	0.0226322	1.97014	4.21198	1.2886	51.1822	4.3816	4.51182	3.95636	7.51448	1.55569	3.15965	2.2886	0	0	0.152414	0	0	0	0	0	0.115199	0.580249	2.43074	0	1.17719	3.26154
3.51_451.0000m/z	3.50658	451		553.315	234.417	224.627	0.0704676	0.079742	0	0.423435	0	0.196029	0	0	0	0	0	145.286	185.557	67.1911	41.4931	50.4267	231.685	97.91	14.2818	63.1388	181.526	38.4729	124.657	0	0
4.18_539.4159m/z	4.18375	539.416		4.32867	12.4866	4.3008	0	0	0	2.77106	1.43058	0	1.80639	1.9223	2.66974	0	0	1.37918	4.40271	0.764687	2.67052	1.78578	1.2687	3.85231	2.13676	0.401632	0.218827	1.89363	0.7471	0	0
3.29_625.0597m/z	3.29278	625.06		694.174	2164.91	673.695	0	0	0	0	0	0	0	0	0.104753	0	0	140.038	971.411	211.664	40.105	10.6031	45.2384	90.7619	16.5928	11.8936	84.5178	9.62628	196.15	0	0
3.27_684.0676n	3.27135	729.069	684.068	1557.08	2935.9	5464.64	0	0	0	0	0	0	0	0	0	0	0	270.943	1907.17	525.914	249.947	19.6392	116.79	674.159	10.5895	85.0101	761.346	141.58	1447.63	0	0
3.54_658.1181m/z	3.54228	658.118		629.831	2173.72	1045.01	0	0	0	0	0.333511	0	3.32561	0	0	0	0.373493	358.853	1600.79	576.766	405.319	334.137	154.731	297.053	39.1178	233.721	879.917	63.6844	337.05	0	0
3.47_367.0249n	3.47088	431.041	367.025	449.597	654.031	451.241	4.15413	0.612143	0.925461	0.40653	0	1.3096	0	0	0	0.00158121	0	125.257	419.62	157.078	99.103	32.3124	101.938	86.8449	47.1321	71.692	313.315	30.9437	254.288	0	0
4.25_623.0796m/z	4.24802	623.08		143.99	1244	791.066	0	0	0	0	0	0	0	0	0.1402	0	0	257.978	1580.71	128.428	77.2237	81.019	128.027	90.096	28.826	186.625	369.061	19.4614	177.517	0	0
3.05_728.0622n	3.04998	729.07	728.062	125.193	312.666	258.448	0	0	0	0	0	0	0	0	0	0	0	228.764	550.51	52.6457	7.90561	174.853	62.1033	59.1856	33.0963	52.4843	75.9722	16.1311	105.148	0	0
3.95_585.0631m/z	3.9488	585.063		63.5564	278.371	338.931	0	0	0	0	0	0	0	0	0.587585	0	0	92.0304	257.578	21.6862	14.1316	8.68484	53.2442	223.043	22.7946	58.2947	149.878	51.2127	182.539	0	0
3.75_606.0734n	3.74885	651.075	606.073	4658.08	12210.3	8699.09	0	1.43799	0	0	1.15343	0.126827	1.84016	0.616141	0	0	0.00502118	689.27	7888.34	1911.16	1482.94	93.864	283.363	800.071	31.0873	746.55	7374.74	78.2856	3479.22	6.34711	0
3.91_548.3774m/z	3.90595	548.377		116.664	201.065	73.7418	0.574915	0.998845	1.71789	0.295988	0.51045	0	0	0	0.11413	0.207694	0.332332	52.7438	227.576	75.2095	96.4761	77.0913	29.9237	116.269	58.1862	32.6599	84.389	38.0928	36.1406	0.106046	0
3.88_632.0585n	3.88452	696.093	632.059	3908.08	8900.24	16296.2	0.57204	0	0	0	0	0	0	0	0	0	0	206.569	3431.3	1179.31	998.861	50.6535	308.212	1108.9	55.4141	226.056	2250.13	29.8599	2966.13	0	0
3.19_475.0293m/z	3.1928	475.029		69.6528	230.706	169.237	0	0	0.394407	0	0	0	0	0	0	0	0	39.1819	204.084	73.9129	35.901	108.807	37.9603	105.418	35.73	58.1357	76.3627	2.48364	33.8746	0	0
2.50_266.0516m/z	2.50122	266.052		2963.23	4433.1	1974.13	2.68439	0.388165	0.881335	1.31521	2.13676	3.06807	2.54297	2.73268	0.31907	1.05307	4.62457	1436.9	1074.92	310.785	124.627	128.773	562.078	383.807	311.861	512.045	502.615	157.464	556.733	2.93014	6.9839
1.34_289.9732n	1.33908	312.961	289.973	0.826406	0.719686	0.999863	47.3037	7.48353	8.64223	21.5812	29.2079	19.047	16.5235	7.85597	19.9788	17.7296	12.6904	4.73874	1.76011	0	0	0.621765	0	0	0.393164	0.918793	0.819016	0	0	14.0949	1.40907
3.59_765.0689m/z	3.59245	765.069		64.0057	82.1004	25.2733	0	0	0	0	0	0	0	0	0	0	0	151.36	94.6084	13.4356	21.9577	12.6127	23.7724	18.0953	16.5827	35.4506	45.3559	6.56778	26.3175	0	0
2.39_478.0393n	2.39407	461.036	478.039	15.6505	12.5137	8.5286	16.3351	744.549	88.8589	42.6389	74.2987	18.5691	47.5231	59.482	138.865	641.281	45.1049	828.707	286.587	69.9263	72.9201	96.5852	27.7399	365.103	176.553	88.6748	126.683	849.78	151.545	0	10.4862
3.32_466.0546n	3.32135	449.051	466.055	1557.63	1134.73	963.117	2.38483	7.76689	1.84455	0.0731431	0.807334	1.65904	2.4528	4.48897	2.24603	0.344708	0.0364458	288.432	868.471	400.526	330.479	83.4444	184.616	311.977	136.902	255.195	734.457	241.479	762.243	0.857582	1.39274
3.88_193.2209m/z	3.88452	193.221		1.33443	0	0	0	0	0	0	0	0	0	0	0	0	0	0	0	0	0	0	0	0	0	0	0	0	0	0	0
3.23_711.0605m/z	3.22852	711.06		50.6519	232.753	117.024	0	0	0	0	0.050354	0	0	0	0	0	0	97.9834	226.293	29.2824	4.85155	36.6355	14.3606	24.44	18.5763	21.26	35.1911	16.5497	72.97	0	0
3.45_351.0236n	3.44945	415.046	351.024	1944.04	2820.46	1489.3	2.4523	5.92196	5.52192	9.47026	2.63063	2.95693	3.44131	0.0394367	1.02689	2.29928	8.13308	687.218	1473.84	326.56	374.973	117.923	215.94	185.344	125.095	217.267	783.329	171.4	846.603	9.91591	0.413624
5.40_272.9457m/z	5.40255	272.946		19.4782	19.1956	11.7778	0	29.3577	2.98656	2.96779	5.99268	0.952194	23.8072	17.6289	33.3045	37.061	20.3781	42.4412	51.2385	16.3547	7.4849	5.59168	8.7683	13.7557	20.3631	24.3256	25.5286	6.29414	3.62092	0	0
3.10_811.9936n	3.09997	813.001	811.994	2365.85	6474.04	2383.63	0	0.0391509	0	0	0	0	0	0	0	0.18116	0	2748.8	5024.04	848.201	261.435	72.6888	418.373	379.066	10.8512	196.443	1166.62	117.064	1214.09	0	0
3.60_349.0359m/z	3.59958	349.036		41.5827	202.143	34.0219	0.0871217	0	0	0	0	0	0	0	0	0	0.903751	44.8457	181.963	85.4736	17.8795	42.2538	8.81285	18.3926	24.4318	40.7841	36.468	14.2899	9.82112	0	0
3.14_355.0251n	3.13568	711.088	355.025	271.33	274.912	250.881	0.802956	0.182686	1.79156	0.452746	0	0.64158	0.399421	1.45083	0.481551	0.191489	5.76917	150.382	397.434	124.944	22.7616	167.57	83.598	70.2123	44.5728	131.349	95.6843	48.5881	54.5401	0	2.70942
3.23_506.0473n	3.22852	489.044	506.047	227.537	304.742	421.706	0	0.000236753	0.12582	0	0	0	0	0.0062254	0.0497365	0	0.0221591	132.327	290.5	215.215	6.11107	394.816	70.852	297.772	59.3155	113.108	114.35	5.08769	28.5168	2.11719	0.123027
3.49_534.0410n	3.4923	535.047	534.041	306.381	501.986	1075.84	0	32.0845	0.93665	3.2255	4.81951	0.0590019	0	2.24154	30.7914	147.81	2.34596	121.323	596.244	268.413	222.45	60.6816	116.75	290.288	84.6629	146.528	205.229	105.76	226.041	0	0.0240673
3.36_492.0348n	3.35705	475.031	492.035	61.6969	244.529	349.91	0	0	0	0	0	0	0	0	0.531981	0	0	4.60733	151.903	38.7809	22.8764	7.19185	11.3572	83.1016	14.4696	25.2638	29.9421	14.1332	44.9635	0	0
3.20_642.0630n	3.19995	607.05	642.063	1005.04	2499.81	1249.41	0	4.59256	0	0	0	0	0	2.5785	0	0	0	148.317	873.567	45.9062	17.0517	9.24306	34.4831	46.1589	13.8303	9.4454	103.37	15.0548	646.92	0	0
0.50_517.2155n	0.497633	518.223	517.216	7.92488	7.47663	5.07821	0	8.1928	0	1.0787	0	0	0	0	0	0	3.09508	12.916	11.7886	10.0385	8.87083	11.3231	13.8994	23.7983	39.9072	13.7674	6.8342	21.871	13.1199	0	0
5.12_147.1915m/z	5.12445	147.192		23.0536	40.6607	74.278	0	8.55235	1.22179	0.583399	1.04688	0.920393	20.5458	20.6077	9.98749	21.9612	9.59624	59.3898	61.2408	13.794	5.52241	1.5969	3.82384	22.6344	11.3676	16.2185	11.8829	2.41103	12.4915	1.26351	1.48505
3.56_750.0310n	3.56388	733.028	750.031	1859.8	2583.58	2655.34	0	0	0	0	0	0	0	0	0	0	0	172.599	1447.38	691.37	172.29	83.7258	327.829	1201.35	105.512	236.988	1314.45	30.4355	644.081	0	0
3.83_684.0741n	3.83453	685.081	684.074	6473.79	13341.6	16663.1	0.722982	0.400068	0.00381626	0	0	0	0.185378	0	0	0	0.656891	702.866	4422.98	738.549	943.072	33.5966	470.701	706.125	38.6376	295.906	1990.17	167.761	3151.17	0	1.4466
3.76_760.1129m/z	3.76313	760.113		574.955	975.64	224.753	0	0	0	0	0	0	0	0	0	0	0	716.978	1517.73	332.944	242.179	117.697	169.786	534.405	11.0501	267.338	910.159	45.8543	590.581	0	0
3.69_762.0447n	3.69242	745.041	762.045	59.8893	671.989	216.188	0	0.119144	0	0	0	0	0	0	0	0	0	152.489	659.659	160.24	31.4977	86.5715	111.268	78.5844	14.4864	69.1063	225.762	19.6872	87.183	0	0
3.46_504.9854m/z	3.46373	504.985		475.72	357.381	210.879	1.36706	0	1.07355	1.93763	0	0	0	0	0	0.479455	0	91.95	198.742	115.501	128.052	5.94041	20.256	22.2635	6.75791	25.5368	76.3898	3.90938	74.1738	0.0550301	0
2.14_243.9915m/z	2.13748	243.991		27.6976	29.8337	36.6769	0.261316	0.0187045	0	0	0	0	0	0	0	0	0	24.0185	41.4975	28.8893	44.6196	14.5007	11.1296	15.3481	7.49355	9.31732	14.2139	9.32424	8.86676	0	0
3.49_642.0640n	3.4923	665.052	642.064	4127.82	9533.28	5088.42	0.157446	0.90641	0	0	2.50806	0	0	0	2.28282	0.263012	0	695.561	4928.52	1351.96	380.225	90.9536	436.16	782.866	46.2456	241.151	1502.32	153.506	2371.67	0	0
3.57_273.0424m/z	3.57102	273.042		9.99028	55.2442	75.317	1.02341	0	0	1.28018	0.217824	0	0.0982247	0	1.58052	0	0	51.0089	68.7324	20.8907	13.7323	47.3654	21.4491	14.2231	27.1359	15.6125	11.2856	24.2826	9.13097	0	0
3.28_727.0581m/z	3.2785	727.058		1060.61	1787.08	3654.86	0	0	0	0	0	0	0	0	0	0	0	126.976	1363.24	216.121	66.3014	46.6575	80.6368	777.628	7.95239	132.604	1515.18	10.3333	518.384	0	0
3.97_690.0620n	3.97022	691.07	690.062	3141.45	10271.2	8633.4	0	0.149441	0	0	0	0	0	0	0	0	0	496.451	4393.78	292.168	336.235	65.4984	206.712	250.201	19.4269	108.539	595.336	118.853	2653.95	3.16285	0
3.70_1079.1016m/z	3.69957	1079.1		4.21729	0	0	0	0	0	0	0	0	0	0	0	0	0	0	0	0	0	0	0	0	0	0	0	0	0	0	0
3.55_723.0597m/z	3.5496	723.06		999.073	4352.22	4061.74	0	0	1.16333	0	0	0	0	0	0	0	0	695.931	5759.71	696.458	589.527	180.349	162.819	349.267	8.2514	151.08	879.087	41.7439	1259.63	0	0
2.79_1039.0621m/z	2.7936	1039.06		5.43658	67.0588	55.0571	0	0	0	0	0	0	0	0	0	0	0	80.485	153.634	111.601	56.2366	152.952	6.26066	145.354	77.9334	65.2518	189.94	17.3153	255.828	0	0
3.88_464.0395n	3.88452	447.036	464.04	80.7114	243.416	202.119	0	0.00906581	0.110446	0	0	0.0790099	0.0180691	0	0	0	0.0741445	15.3311	281.588	46.3868	13.5785	16.3184	13.783	27.2136	12.8746	19.0368	60.4302	9.96593	72.0981	0	0
3.55_756.0333n	3.5496	739.03	756.033	265.292	651.328	652.463	0	0	0	0	0	0	0	0	0	0	0	81.0446	622.575	327.95	123.572	87.8784	212.772	358.432	60.47	147.025	540.218	16.1487	116.311	0	0
0.80_236.2885m/z	0.797067	236.288		242.805	224.985	121.897	0	0	0	0	0	0	0	0	0	0	0	7.45811	165.314	40.7348	320.284	7.35829	86.4877	689.04	103.841	30.7948	23.141	75.4663	337.084	0	0
3.06_349.0363m/z	3.05712	349.036		658.476	1350.68	784.882	4.45423	14.3024	17.0845	7.85149	1.47059	0.924336	0.454833	3.04614	1.99994	5.29977	3.41193	440.761	814.355	675.691	234.345	243.526	142.566	169.508	218.983	209.238	171.063	170.428	358.89	3.47212	0.791512
3.54_632.0592n	3.54228	633.065	632.059	735.288	2366.41	1430.39	0	0	0	0	0	0	0	0	0	0	0	308.135	1583.24	275.592	44.3026	15.3369	59.857	243.464	17.4589	35.4537	297.108	111.338	745.748	0	0
3.88_678.0634n	3.87738	679.07	678.063	6923.9	15789.9	30252.7	0	0	0	0	0	0	0	0	0	0	0	398.132	5757.77	1570.49	1634.43	42.119	473.035	1715.11	52.4873	207.459	3442.77	123.108	6513.41	0.963574	0
4.99_221.5296m/z	4.98948	221.53		4.32867	52.1173	65.4041	0	18.0584	3.31442	0	1.24805	0	20.3231	31.1207	18.8669	27.7733	17.6164	59.0468	94.1578	32.7959	19.6317	1.6899	5.2976	25.4014	23.4734	37.2286	15.1539	7.60667	7.97944	1.1968	0
2.79_629.1472m/z	2.78647	629.147		19.8405	36.2827	24.0534	0.279035	0.183702	1.87378	14.9152	0	3.43804	0	0	0	0.00516397	0.0470469	23.4899	50.5974	4.16415	36.8192	17.062	16.8747	32.225	9.51533	30.8345	21.1981	11.5872	24.9274	1.38758	0
3.56_741.0524m/z	3.55673	741.052		156.428	179.891	75.5195	0	0	0	0	0	0	0	0	0	0	0	55.8546	150.742	125.114	28.6153	7.05662	25.7228	61.3583	1.41187	25.2071	77.0457	5.67517	78.0306	0	0
4.99_221.4049m/z	4.98948	221.405		5.4851	39.646	44.923	0	13.5905	2.49149	0	1.05939	0	13.2502	20.1598	10.2769	19.7285	11.5638	45.1323	64.7154	25.187	15.5084	1.2994	1.63122	17.3038	17.9076	23.5153	7.56453	6.52928	6.81255	0	0
2.76_293.3401m/z	2.7579	293.34		160.872	30.7812	65.1344	0	0	0	0	0	0	0	0	0	0	0	39.6959	45.5251	8.88641	19.1899	10.6774	106.898	34.9126	17.4768	33.4044	62.886	27.3842	62.5943	0	0
3.40_735.0552m/z	3.39947	735.055		707.159	1833.44	2047.13	0	0	0	0	0	0	0	0	0	0	0	364.479	1298.61	230.749	59.8946	6.13534	163.175	427.522	5.85352	53.7977	524.811	135.614	1164.14	0	0
3.11_494.1671m/z	3.10712	494.167		4.9885	0.0796753	1.15183	0	3.73419	0	0	0.0903446	1.10697	0	0	0	0.370653	0	0	5.79711	0.311824	3.98837	0.00186105	0.153022	1.35255	4.17687	3.19297	5.98949	13.6283	2.00231	0	0
3.38_668.0774n	3.37777	713.075	668.077	2906.3	8204.57	7092.8	0	2.58687	2.40182	0.8284	5.46584	4.0424	1.23198	0.751801	5.32719	1.04698	1.62751	1488.3	4921.47	673.981	243.48	146.631	418.109	877.381	48.9106	299.321	1544.05	163.925	2541.7	1.89361	7.01664
1.87_303.1468m/z	1.86657	303.147		600.26	731.935	929.424	0.0728268	0.954025	1.58081	1.72258	4.59665	0.0251066	0.887426	0	5.34268	3.83736	8.55739	344.411	637.07	25.2567	26.1537	103.386	91.0011	69.0428	127.134	93.2349	142.109	48.3599	58.1366	5.26721	0.7121
3.61_665.0517m/z	3.60673	665.052		844.325	2438.17	1208.49	0	0	0	0	0	0	0	0	0	0	0	105.271	1133.54	664.194	261.932	13.2783	99.1927	232.933	7.79106	54.0422	351.505	12.0715	359.458	0	0
3.16_496.0627n	3.16423	519.053	496.063	58.4825	156.78	161.595	0	0.752956	0.896132	0	0	0	0	0	0	0	0.393087	52.8946	135.534	87.4584	72.7045	34.5122	13.2334	97.3729	28.3528	134.453	293.487	122.635	61.8873	0	0.0318606
3.55_615.0546m/z	3.5496	615.055		638.918	3022.06	1714.96	0	0	0	0	0	0	0	0	0	0.112055	0	198.958	1511.49	194.194	27.721	10.4035	30.3528	191.857	19.7407	13.6993	170.204	63.0044	703.727	0	0
3.69_779.0247m/z	3.69242	779.025		67.0985	738.832	192.371	0	0	0	0	0	0	0	0	0	0	0	152.733	771.724	134.492	31.3488	62.7984	107.294	81.1762	24.1837	43.359	196.334	17.8335	76.9214	0	0
3.94_460.0430n	3.94165	461.05	460.043	272.439	737.909	917.724	7.30486	10.6289	9.71506	4.45545	1.05294	2.74224	1.2462	3.18666	3.90377	1.03901	2.5997	631.932	1823.53	192.43	116.148	166.934	121.631	56.8485	50.2375	191.212	107.06	37.1281	127.208	1.12436	3.72562
3.04_221.2830m/z	3.04285	221.283		0	0	0	0	8.48726	0	0	20.2527	10.2002	54.5575	9.07846	7.00183	48.3162	0	48.6601	63.1126	13.1007	96.2481	69.6217	0	156.743	7.02686	69.3929	24.4495	205.95	7.68015	0	0
3.54_622.0733n	3.54228	623.08	622.073	2449.97	7364.7	3368.98	0	0	0	0	1.06656	0.0314303	0	4.51694	0.328059	1.81157	0	1235.43	4525.55	1341.46	741.9	734.421	238.242	801.683	135.173	483.728	1819.09	170.28	1335.82	0	2.79234
3.40_479.0586m/z	3.39947	479.059		133.546	411.974	152.8	0	2.03646	0.770723	0	0	0	0	0	1.02286	0.326772	1.06745	234.07	404.531	310.325	137.889	381.65	38.5343	236.787	41.136	57.6055	57.4981	58.3746	66.4465	0	0.44874
3.38_774.0670n	3.37777	797.036	774.067	844.782	1769.83	964.758	0	0	0	0	0	0	0	0	0	0	0	489.658	876.499	187.191	28.1445	80.1977	198	171.8	28.127	150.343	488.021	18.1047	449.407	0	0
3.64_684.0969m/z	3.63528	684.097		455.837	1539.76	1461.62	0	0	0	0	0	0.135379	0	0	0	0	0	164.756	1666.23	683.049	363.435	48.2755	128.213	199.96	33.0981	179.411	593.343	19.3916	188.867	1.06374	0
4.77_285.2935m/z	4.7681	285.293		48.4832	4.69666	8.35914	973.36	24.8865	44.9126	98.3939	46.8068	49.489	24.8417	24.5943	53.7951	39.5758	15.516	25.8413	13.7258	14.3932	16.4339	44.7263	25.3297	7.02749	61.0453	23.2326	26.5935	3.35155	3.81449	49.8929	17.2121
3.45_473.0247n	3.44945	474.041	473.025	440.085	2512.42	372.277	1.45619	5.3066	5.8726	4.94461	1.53531	6.25314	0.847329	0.128346	2.74967	0	3.27865	157.863	338.298	141.341	125.496	26.8436	88.454	83.0785	25.9717	97.3311	231.38	25.5389	182.991	2.1531	1.41743
5.42_583.3577m/z	5.41683	583.358		59.5003	176.809	111.464	4.93551	51.7402	8.00274	56.1616	24.4643	11.7456	14.7362	30.1144	29.3041	35.2231	41.7644	75.0748	88.1726	45.8748	13.8102	26.3212	47.8648	70.8515	63.5812	29.4248	39.7025	17.2277	7.37944	4.09839	1.96613
3.16_575.1735m/z	3.16423	575.174		3.17649	0	11.004	2.06537	5.25426	4.14391	1.17148	2.93923	0	1.02582	4.00986	0	52.4333	1.3785	2.10635	14.419	8.59119	7.43587	12.3984	3.20816	40.9068	5.62088	0	2.20982	109.417	16.2519	0	0
3.74_653.0898m/z	3.7417	653.09		1544.46	4013.07	2959.21	0.134281	0	0.178711	0	0	0	1.31389	0	0	0	0	188.427	2652.93	883.668	684.043	32.8956	104.481	306.949	20.6057	335.463	2750.72	60.9252	1978.5	1.49287	0
3.81_710.0734n	3.81312	711.081	710.073	1549.88	2520.67	4826.33	0	0	0	0	0	0	0	0	0	0	0	61.4071	927.114	384.434	242.889	2.13962	36.9539	263.925	3.06888	47.632	469.828	9.27707	985.846	0	0
3.49_707.0615m/z	3.4923	707.061		268.711	237.397	334.864	0	0	0	0	0	0	0	0	0	0	0	126.428	334.811	149.626	67.6144	7.65198	23.9769	106.627	1.42518	50.2819	210.704	8.61917	135.603	0	0
3.14_472.9937m/z	3.13568	472.994		508.482	218.546	272.522	0	0	0	0	0	0	0	0	0	0	0	161.727	172.58	50.548	4.25802	116.506	97.9137	51.8958	44.4175	56.5909	77.495	12.9272	16.1486	0	0
2.54_438.0469n	2.54407	461.036	438.047	10.0537	31.3145	22.7252	27.8038	679.828	78.5032	47.3507	56.3939	6.82019	29.5571	50.7343	86.1311	517.855	26.8786	383.87	854.517	70.0537	57.2539	81.5063	21.8231	303.916	137.598	112.433	133.675	511.199	76.4314	0.066189	8.45184
3.83_445.0567m/z	3.83453	445.057		275.554	929.092	1909.2	3.74331	20.1376	15.4158	6.96858	3.07747	4.41333	5.51021	11.2296	9.56472	7.11665	4.5549	128.06	783.225	148.22	128.979	14.6643	68.0344	227.318	32.8257	40.6341	129.961	47.8871	230.05	5.77096	3.02661
3.50_518.2388m/z	3.49945	518.239		28.6103	22.9239	12.3328	35.0151	2071.06	263.227	184.744	326.414	111.805	965.538	320.029	1269.67	4860.54	360.265	924.595	1601.67	178.339	197.942	1431.82	88.1041	1219.56	548.563	1090.91	349.385	1566.14	304.568	5.89654	2.14632
3.66_517.1283m/z	3.66385	517.128		3.89612	2.26965	3.15711	0	210.483	8.18626	76.3846	25.4718	0.83703	57.9689	58.9593	319.939	846.137	10.5964	239.725	79.5054	31.0529	47.35	113.211	23.0223	201.934	262.329	112.172	58.1329	471.961	73.3607	0.125294	1.76615
5.12_121.0132m/z	5.12445	121.013		19.647	26.0373	63.1217	0.900478	10.4386	0.809246	0.665173	1.88218	0.350601	16.3409	17.2985	14.4697	22.3014	10.7778	37.6212	42.1385	12.9972	8.77555	0.722824	5.43159	18.0663	9.61126	14.4026	9.97841	11.7931	18.0027	0.0650206	2.06321
0.55_236.2888m/z	0.554967	236.289		56.4679	44.7938	43.156	0	0	0	0	0	0	0	1.01164	0	0	0	8.66725	25.4566	34.6429	520.992	13.6214	72.1994	352.07	62.3817	9.69351	12.2633	112.412	438.92	0	0
3.51_530.0681n	3.50658	513.065	530.068	121.409	207.909	235.346	2.29573	703.9	76.4653	111.772	130.454	2.43743	40.4365	50.3539	479.673	959.427	24.6453	556.787	290.454	279.228	289.624	120.576	41.5795	663.516	181.77	332.825	81.4095	391.743	325.71	1.76318	0
3.29_695.0633m/z	3.28563	695.063		140.902	721.005	354.094	0	0	0	0	0	0	0	0	0	0	0	196.263	748.541	101.781	17.1711	16.5152	55.1538	163.904	27.8357	82.9672	302.096	4.21097	192.335	0	0
3.69_687.0383m/z	3.69242	687.038		72.2515	1191.25	233.944	0	0	0	0	0	0	0	0	0	0	0	142.791	856.649	176.517	34.8219	18.8611	56.8424	46.4096	6.16943	28.4353	105.447	18.2534	66.32	0	0
3.42_451.0357m/z	3.42088	451.036		40.8656	85.6467	72.8565	0.485773	1.05284	0	0	0.217624	0.836116	0	0.558279	2.71298	0.195953	0.307907	5.57796	65.0407	55.3733	18.3851	12.0203	26.9272	20.2293	17.4523	37.8696	94.3103	41.2036	82.7728	0.329098	0
4.21_539.3663m/z	4.20517	539.366		76.4697	151.07	84.9693	0.811096	1.80105	4.13198	4.60667	1.6396	0	4.30683	2.14555	0	2.53191	0.00132994	31.1002	108.032	33.8621	25.3145	42.4349	9.58367	57.5714	55.2035	17.9754	27.1809	40.9727	65.1595	1.401	0
3.09_650.0681n	3.09283	651.075	650.068	1444.87	10177.7	2939.01	0.124494	16.2208	0	0	0	0	0	0	0	9.9482	0	2112.16	6598.04	287.476	46.6524	58.8899	261.351	340.151	3.58587	124.115	1620.09	37.56	1234.71	0	0
5.27_346.3129m/z	5.26757	346.313		0	0	1.24219	8.17304	0	6.33875	31.5651	25.1968	3.28979	118.531	4.20359	11.0476	18.9203	2.28301	4.66417	0	0	0	0	0	2.93498	0	0	2.11132	0	0	1.79185	0
0.50_247.0640m/z	0.497633	247.064		0	0	0	8.17081	1.05312	11.7168	4.51532	10.5544	5.44564	7.48928	3.93156	5.80081	1.72937	6.47712	0.284127	0	0	1.13532	0	0	0	0	0.00336689	0	0	0	3.00992	2.3056
3.49_459.0346m/z	3.4923	459.035		241.344	606.193	921.206	4.34661	2.24046	5.70143	2.66545	4.51879	0	0.378373	0	1.61349	2.62562	1.31344	129.587	570.137	193.63	129.632	38.3526	76.7574	135.586	51.5977	73.243	164.352	57.0034	285.235	0.372952	3.46329
3.28_667.0689m/z	3.2785	667.069		433.713	2012.55	1165.42	0	0	0	0	0	0	0	0	0	0	0	213.133	1182.56	204.431	48.411	15.0311	42.0438	128.578	13.3078	26.2625	130.397	41.0838	297.097	0	0
3.27_416.0223m/z	3.27135	416.022		29.2349	2.40286	20.7654	53.7632	78.0449	104.363	240.559	43.9015	74.8387	103.93	34.6161	103.683	157.243	60.9203	374.008	308.912	163.148	42.3023	208.457	49.8413	353.118	246.86	55.5874	64.1392	144.546	5.58723	1.70111	0.0513351
3.39_811.9981n	3.38518	813	811.998	1108.96	1265.48	767.933	0	0	0	0	0	0	0	0	0	0	0	599.543	677.798	241.49	59.7011	26.3263	78.1321	60.0727	9.01587	40.62	137.261	13.7028	302.043	0	0
3.33_536.0551n	3.32848	519.052	536.055	339.955	880.848	1261.96	0.714638	4.86801	2.32586	4.46348	1.02872	0.331903	0.957019	2.15897	1.87985	2.76837	0.550755	77.2469	553.358	151.631	59.2521	54.5778	88.5277	161.897	39.0698	86.48	261.356	76.3302	309.511	0	0.167033
3.32_318.0404n	3.32135	301.037	318.04	243.086	1383.79	740.744	7.29164	0.823891	25.183	21.5478	0.527204	7.20076	9.39056	1.04334	3.49446	16.044	5.48638	581.255	1511.87	457.594	120.406	450.546	297.112	209.06	303.318	321.172	336.535	271.993	263.496	15.4476	1.82029
3.77_742.0777n	3.77027	765.068	742.078	696.214	1253.11	371.259	0	0	0	0	0	0	5.15805	0.448405	0	0	8.14742	898.744	1865	408.703	252.552	158.442	231.399	620.412	25.1075	289.589	1001.14	36.3394	727.488	0.0116375	0.27245
3.41_684.0720n	3.40662	649.058	684.072	672.098	2572.74	1634.03	0	0	0	0	0.790812	0	0	0	0	0	0.0486992	321.884	1796.33	237.913	65.2356	20.9022	61.0876	159.254	10.2049	34.8197	318.483	21.2838	407.691	0	0
3.29_702.1065m/z	3.28563	702.107		242.885	1005.17	680.225	0	0	0	0	0	0	0	0	0	0	0	95.6563	819.306	152.971	39.3181	12.7095	11.5319	62.3825	5.26288	16.2187	73.2073	30.7322	173.822	0	0
3.29_707.0625m/z	3.28563	707.063		115.228	382.64	228.565	0	0	0	0	0	0	0	0	0	0	0	72.3435	337.425	74.0103	18.6517	10.3347	9.24556	54.978	1.72211	18.4606	65.9972	9.40351	109.999	0	0
3.41_638.0690n	3.41375	702.107	638.069	74.3789	204.981	99.5187	0	0	0.000208865	0	0	0	0	0	0	0	0	16.7938	215.836	46.4366	24.2415	5.22771	2.90996	26.9819	1.84208	4.97324	40.3356	3.90955	16.5983	0	0
3.64_683.0657m/z	3.63528	683.066		361.536	609.7	739.524	0	0	0	0	0	0	0	0	0	0	0	37.5733	345.946	129.232	32.2715	3.62357	26.54	59.6575	2.57602	12.9694	143.127	5.03064	75.5723	0	0
3.60_317.0314m/z	3.59958	317.031		1.6839	0.916811	0.547906	44.4301	1082.53	264.518	62.4799	54.871	9.27962	58.9635	222	89.199	1286.91	1.28596	1118.51	249.995	200.919	72.0275	71.5748	63.986	160.741	265.577	48.7228	580.49	108.157	58.9946	0.772431	0.33101
3.49_704.1340n	3.48517	669.12	704.134	150.07	325.94	225.695	0	1.28793	0	0	0	0.181025	0	0	3.23006	0.0997184	0	134.146	396.237	127.032	42.9115	180.228	104.584	23.0945	48.7609	120.706	52.1208	21.5615	17.1269	0.161274	0
3.15_494.1672m/z	3.14997	494.167		12.5396	16.8897	9.93735	1.3829	3.75249	1.23766	0	0.315204	0.253024	0	1.70835	0	1.35639	0.513675	11.6975	17.9235	1.21191	0.744629	11.7923	1.85802	6.6131	14.4086	17.9722	15.376	0	2.37502	0	0.788111
3.12_487.0288m/z	3.1214	487.029		46.401	169.317	195.789	0	0	0	0	0	0	0	0	0	0	0	21.2418	157.053	53.3299	20.7871	4.20062	15.8224	30.177	0	7.43204	51.0243	1.87999	19.9014	0	0
3.49_503.1178m/z	3.4923	503.118		22.2739	22.7273	11.4003	2.94731	172.017	13.6553	25.616	1.20548	2.55221	63.2867	119.956	140.505	357.927	3.74368	163.81	69.2157	31.3905	59.3399	95.9369	10.7881	237.068	285.318	104.97	62.3462	339.621	17.7734	2.2568	1.32799
3.38_742.0734m/z	3.37777	742.073		910.639	1806.07	1061.24	0	0	0	0	0	0	0	0	0	0	0	453.82	954.027	205.756	63.2522	48.298	146.384	131.394	17.516	109.383	474.007	18.2199	542.29	2.06497	0
3.25_728.0630n	3.24993	751.051	728.063	162.342	568.968	1293.88	0	0	0	0	0	0	0	0	0	1.22661	0	190.627	444.228	81.9525	4.45595	108.645	41.0386	97.292	17.8662	71.255	146.343	57.3865	681.837	0	0
3.49_742.0737n	3.48517	725.07	742.074	159.002	151.765	121.655	0	0	0	0	0.0616941	0	0	0	0	0.12351	0	179.232	367.476	144.143	45.3506	34.2241	40.0374	161.047	0.701961	79.7922	359.819	10.8652	221.329	0	0
4.06_678.0629n	4.06235	679.07	678.063	17584.1	33660.2	60960.7	0	1.65479	0	0	0	0	0	1.38113	0	5.98011	0.915985	1279.42	14755.2	4396.04	7748.27	53.4594	1518.85	4132.75	166.789	858.426	9490.38	383.649	12433.4	120.049	7.06844
4.01_585.0633m/z	4.00592	585.063		91.2691	251.656	300.851	0	0	0	0	0	0	0	0	0	0	0	50.3857	179.521	28.5437	43.8753	1.86782	24.1482	127.285	7.28566	51.6501	95.7111	70.9631	321.179	0.400229	0.0310089
3.74_658.1182m/z	3.7417	658.118		126.037	692.465	695.9	0	0.0905289	0	0	0	0.0394587	0	0	0	0.00462771	0	130.252	457.761	60.2985	33.6995	9.32261	89.0302	70.4482	25.8276	41.7452	147.859	1.4799	27.3836	0	0
0.50_543.2429m/z	0.504767	543.243		3.23172	4.42657	3.12978	0	4.56343	2.10855	0	0	0	0	0	1.53625	0.774765	2.2438	9.40062	4.10271	7.30618	3.10345	11.6407	13.1234	20.9401	19.9336	12.587	14.341	14.5043	12.4247	0	0
0.50_561.2437n	0.497633	544.24	561.244	35.3257	50.4417	54.3198	2.93878	71.983	23.6847	9.01802	5.27528	0	19.0572	3.43384	13.3911	14.7278	43.3684	87.583	60.3346	86.7382	93.3253	124.307	101.633	160.085	114.265	150.641	93.5444	120.924	102.957	2.03423	5.8371
3.82_583.2368m/z	3.82025	583.237		0	4.96157	3.64645	0.164101	3.13559	1.49779	1.14263	1.9172	3.00197	2.90146	4.56103	0	3.13851	1.12106	5.54048	4.60621	2.13023	2.935	1.26597	1.41227	2.9833	1.24862	0.0813172	2.25313	4.03741	1.99114	0	0
2.47_332.1115n	2.46552	355.101	332.112	134.284	162.436	170.424	102.608	656.863	80.6887	121.719	208.996	77.1938	450.422	174.265	218.728	587.446	235.476	665.056	1255.05	233.927	125.277	638.028	65.5786	864.948	313.998	339.647	579.732	1190.01	584.829	54.6742	20.1
5.02_395.4362m/z	5.01803	395.436		0	63.6376	0	0	0	0	0	0	0	0	0	0	0	0	0	0	0	0	0	0	0	0	0	0	0	0	0	0
2.94_730.0792n	2.93643	695.065	730.079	1923.36	12632.9	5831.6	0.782265	1.54322	0	0	0	0	0	0	0	0	0	1883.07	5556.8	181.297	13.9828	97.6945	527.142	241.476	2.76125	175.533	2076.3	39.9285	1040.97	0	0
3.93_626.0682n	3.93452	649.06	626.068	2160.12	6286.95	6083.76	0	6.21748	0	1.77834	0	0	0.0466556	0	0	0.833354	1.03952	82.5565	4134.79	521.369	357.758	27.2211	105.574	372.548	1.59641	115.078	1528.86	10.8992	1385.46	18.7342	0
3.36_529.0382m/z	3.36418	529.038		15.9435	60.9194	157.231	0	0	0	0	0	0	0	0	0	0	0	12.6273	47.4087	15.1209	6.16253	6.01549	23.7635	45.4628	6.28164	5.85367	13.3707	28.1389	23.7867	0	0
5.19_771.4098n	5.18872	736.396	771.41	7.53077	24.8372	31.5686	0.872228	0.383231	0.0571594	1.65492	0	0	0	2.65222	0	2.47507	0	6.30209	4.38311	7.44699	2.4648	4.06924	27.9573	1.15646	4.10369	0	0	1.32773	0	4.3457	1.77603
3.89_716.0269n	3.89167	717.034	716.027	743.521	1230.49	2287.15	0	0	0	0	0	0	0	0	0	0	0	35.7467	465.974	268.151	179.648	27.8669	154.661	337.364	50.9869	77.2136	584.884	0	413.123	1.22773	0
3.90_678.0607n	3.8988	723.051	678.061	533.389	2721.6	1590.74	0	0	0	0	0	0	0	0	0	0	0	274.332	3367.21	298.165	102.566	53.5326	129.791	236.181	0	149.487	875.956	38.7301	880.353	0	0
3.98_722.0840n	3.97737	723.091	722.084	1717.79	5255.84	4243.07	0	0	0	0	0	0	0.16443	0	0	0	0	407.38	3370.63	419.31	246.917	31.6669	139.153	164.036	1.54962	126.282	584.743	41.6489	1425.93	0	0
3.42_709.0487m/z	3.42088	709.049		340.908	683.598	1037.53	0	0	0	0	0	0	0	0	0	0	0	31.1683	481.048	113.328	27.4892	2.03253	24.717	137.941	2.76529	13.9367	187.916	2.44095	93.0326	0	0
3.47_685.0801m/z	3.47088	685.08		640.263	1317.41	1806.91	0	0	0	0	0	0	0	0	0	0	0	84.8139	512.372	130.931	57.2104	44.8151	51.691	64.1215	4.74633	13.7174	177.451	5.92367	184.333	0	0
6.09_346.3491m/z	6.08703	346.349		172.83	131.72	287.163	0	0	0	0	0	0	2.50597	270.636	0	15.3334	3.17738	2.67437	287.128	28.3909	13.5361	24.482	37.4413	530.938	39.6873	388.03	806.181	111.935	311.239	0	0
3.05_746.0969m/z	3.04998	746.097		52.6592	101.225	131.18	0	0	0	0	0	0	0	0	0	0	0	89.1952	285.072	58.5088	9.68069	112.033	31.0751	41.2104	18.5063	42.3291	43.1963	4.41474	78.088	0	0
5.00_704.5132m/z	5.00375	704.513		0	1.15636	0	1.25494	11.181	4.74554	2.49368	13.1144	1.51868	0	14.5502	8.4986	13.2957	7.16449	9.67445	2.42325	0	0	21.0634	0	20.2925	0	4.76562	4.56152	0	0	0	0
3.36_443.0403m/z	3.36418	443.04		20.7156	131.37	209.85	0	0.018163	0.398753	0	0	0.291553	0	0	0	0.122721	0.978316	8.86707	131.239	26.19	8.30944	9.36918	13.4651	38.8	4.54291	9.54356	15.3376	10.904	17.4825	0	0
3.66_485.0477m/z	3.65672	485.048		12.3246	54.495	12.7262	0	0	0.131716	0.104675	0	0	0	0	0	0.0378246	0	33.1839	85.5764	103.297	28.1372	60.5673	15.4885	20.4569	9.83572	30.5199	18.7169	0	8.39655	0	0
0.99_284.0814m/z	0.989867	284.081		16.0619	15.6687	36.1047	2.42384	0	0	0	0.094905	0	0	0	0	0	0	1.06375	4.44728	0	0	1.10558	0	0	0	0	0.587321	0	0	0.378117	1.34316
3.19_548.9744m/z	3.1928	548.974		35.8682	128.585	76.153	0	0	0	0.508095	0	0	0	0	0	0	0	35.5511	98.1037	130.317	62.9589	21.5617	6.1811	45.021	7.1689	11.7568	3.67639	4.2219	47.4933	0	0
3.76_356.5546n	3.76313	714.102	356.555	124.845	252.901	157.03	0	2.91034	3.77167	36.3438	5.78568	0.817291	3.79537	0.507614	1.88183	15.4247	1.93172	22.13	171.642	145.707	20.0476	2.11623	30.662	74.8509	13.4597	6.95663	63.7615	2.43476	40.6491	0	0
3.67_443.1325m/z	3.671	443.133		0.0412605	3.99644	3.28812	2.08774	695.544	46.1727	39.9258	24.7191	42.5845	471.576	65.329	285.19	557.242	117.207	107.476	131.121	76.1522	23.6215	86.0269	40.2143	168.05	147.053	132.494	178.091	278.37	67.1507	2.52257	0.491974
3.44_467.0609m/z	3.43517	467.061		39.8447	77.7956	37.9039	0	0	0	0	0.0106984	0	0	0	0	0	4.58295	15.9078	62.7506	20.7577	12.5925	4.78394	8.03603	20.1055	3.7814	10.6828	63.3268	0	9.98839	0	0
3.75_605.0696m/z	3.74885	605.07		94.2298	573.347	303.705	0	0	0	0	0	0	0.134993	0	0	0	0	42.5313	296.032	37.224	16.5632	22.5582	8.69798	17.0843	4.8446	18.4546	71.0752	0	11.24	0	0
3.41_410.0295n	3.41375	411.036	410.029	166.774	56.057	110.342	0	2.30365	1.31078	1.87578	6.9241e-05	0	0.0729126	0.631345	0.0323906	0.581584	0.266609	7.22548	85.1087	121.15	45.8912	5.26138	31.4716	81.5657	22.6028	127.976	141.35	114.101	58.5404	0	2.26297
3.46_488.2281m/z	3.46373	488.228		0	0	0	0	39.5386	3.71658	0	8.68019	24.8237	36.2076	23.524	55.7061	251.366	31.4792	32.9707	134.789	7.1972	3.31776	49.9798	6.8889	38.9395	7.2664	109.553	37.0358	21.7428	0	0	0
2.64_401.0507m/z	2.64435	401.051		0	7.60903	6.20861	0	2.68989	0.862761	0.0699508	1.22956	1.27313	0	0	0	0	0	3.10391	1.45049	1.48818	7.87699	6.97677	0	2.63207	0	2.75412	4.95782	4.89629	3.97163	0	0
3.68_506.0491n	3.67813	507.056	506.049	394.986	672.076	3710.26	0.838406	5.56169	0.425664	0	0.0412232	1.50791	5.45558	0.0249027	0.0987622	3.68365	2.96948	61.7206	513.062	163.092	173.958	18.284	139.405	389.128	20.7681	68.7371	188.577	141.01	318.821	0	0.00335655
3.22_466.0530n	3.22137	449.051	466.053	661.718	492.66	892.538	1.42162	2.40384	0	0.177583	0.0767933	0.685018	0.446583	0.0643194	1.75966	3.23619	0	151.763	278.67	45.772	31.7318	18.3263	59.1981	34.7754	20.985	30.8178	47.2647	13.8389	20.1729	0	0
3.16_465.0457m/z	3.16423	465.046		221.388	108.363	102.521	0	0.794773	2.77273	0	0	0	0	0	0	0	0.0341481	43.5224	114.842	51.5032	49.3355	13.9539	9.80624	52.7769	13.8062	45.3231	85.5023	33.8012	64.2749	0	0.259763
2.29_274.0897m/z	2.2948	274.09		40.5848	20.791	47.5176	6.08067	0	0	2.06837	0.508885	3.25148	0.0446713	1.63354	0.675127	0	0.960317	7.79106	21.5091	2.94392	0	3.17007	2.64501	2.51725	8.30335	1.54974	3.31605	3.81175	3.23419	9.77419	4.88551
3.50_651.1884m/z	3.49945	651.188		0	0.0144523	1.33284	0	53.8187	0.122864	0	0.301163	0	0	4.61629	1.07611	24.214	0	6.76732	8.03076	0	12.248	2.3541	0	3.72025	9.16863	4.94467	2.22333	11.9128	5.91751	0	0
3.26_477.0803m/z	3.25708	477.08		160.362	357.332	254.518	0	0	0	0	0	0	0	0	0	0	0	60.2803	238.096	93.6805	37.484	57.6722	29.1623	69.9829	11.9127	25.1638	50.9797	10.9725	58.9782	0.00256098	0
2.77_233.0107m/z	2.76505	233.011		1.51849	0.525624	2.11425	4.97924	71.8628	19.3615	14.1694	9.575	0	19.8584	31.577	46.0017	77.7462	7.11514	51.6023	30.2068	11.0213	15.4163	6.92263	1.27587	48.4007	19.7349	10.6634	8.60984	25.4231	35.926	0	0
3.71_659.2978m/z	3.71313	659.298		21.9461	7.40444	7.3654	0	0	0	1.46814	0	0	0	0	0	0	0	6.77613	12.0088	0	0	0	2.88731	2.3595	3.94562	0.0203234	0	0	0	0	0
2.95_461.0473m/z	2.95072	461.047		31.4695	125.891	61.6092	0	2.60374	1.46095	1.94543	0.886373	0	2.21234	1.3866	0	0.440986	2.6597	56.5389	81.5286	19.048	8.25559	19.6343	5.41828	17.8651	6.29861	16.0017	38.8003	3.84868	9.71009	1.0187	2.25522
3.74_707.0156m/z	3.7417	707.016		152.861	396.822	224.767	0	0	0	0	0	0	0	0	0	0	0	80.4511	362.328	134.773	59.2209	2.99506	7.82783	51.4131	2.44505	16.473	218.028	4.55883	176.052	0	0
4.25_645.0620m/z	4.24802	645.062		39.7484	479.545	227.302	0	0	0	0	0	0	0	0	0	0	0	142.185	602.627	16.0713	0	42.0691	41.2212	27.9363	7.12008	78.9388	156.788	3.77231	61.3142	0	0
5.85_346.3477m/z	5.8519	346.348		171.029	191.057	386.382	0	1.68127	0	0	0	0	0	380.259	0	18.3491	4.69341	20.6393	359.172	20.6106	7.90305	17.5824	12.7211	375.871	33.5294	286.819	592.464	145.265	360.111	0	0
2.99_746.4025m/z	2.98642	746.403		79.7547	204.083	148.749	0	0	0	0	3.92177	0	0	0	0	0	0	89.436	188.346	51.8005	1.53323	88.7131	12.7341	30.2401	45.207	0	6.98709	4.03375	11.1367	0	0
2.54_187.0069m/z	2.54407	187.007		4.12402	1.11634	5.69074	0.498528	2.77331	1.76924	0	0	0	0.534302	0.581963	0	0.325607	1.84119	0	0.546692	0.285322	0	0	0	0	0.325485	0	0.20962	0	0	0.36146	0
3.83_535.0246m/z	3.83453	535.025		13.5231	76.3	176.857	0	0	0	0	0	0	0	0	0	0	0	7.81526	64.8773	24.8306	38.3128	0	18.1013	73.8097	2.52722	8.84434	27.2268	14.1199	39.573	0	0
3.34_331.0466m/z	3.33563	331.047		4.12803	6.00335	10.3226	0.354584	37.4968	4.40579	3.63237	4.84807	1.0583	4.51439	2.69595	3.89695	4.16724	0.397301	0.940543	15.0048	4.58968	1.09408	0.174373	0	1.8199	0	5.72006	2.19351	0	0	0.00799652	0
2.77_454.0999m/z	2.77218	454.1		5.45485	6.47341	14.1628	0	7.80469	5.23947	0	1.47813	0	4.00682	1.16204	0.900651	0	8.025	6.6101	18.3385	6.02818	1.4305	5.51746	1.81503	2.52951	1.73871	1.2677	0.758011	6.35141	5.82682	0	0
3.66_1168.1307m/z	3.65672	1168.13		0	3.79308	0	0	0	0	0	0	0	0	0	0	0	0	0	0	0	0	0	0	0	0	0	0	0	0	0	0
3.66_660.3145m/z	3.65672	660.314		7.95505	41.77	20.2891	0	0	0	0	0	0.12332	0	0	0	0	0	11.2593	10.8157	0	0	0	6.1094	1.28556	0	0	5.68354	0	0	0	0
2.97_459.0338m/z	2.97213	459.034		58.8267	346.045	210.665	0	0.759786	0	0	0.00175281	0.0295598	0	0	0	0	5.52746	42.8859	146.775	20.3606	21.8336	1.50075	2.94177	14.1092	1.24601	4.25311	6.81563	4.27812	30.4964	0	0
5.78_367.3704m/z	5.78032	367.37		10.5653	9.68256	8.47736	1.85668	2.74615	2.99513	0.928899	1.16212	0.196597	2.39415	9.05309	3.33876	4.75849	3.56295	10.7435	17.1795	4.69627	3.42795	3.81286	6.5207	7.77372	8.11659	9.80541	14.0297	11.2294	8.92082	0.0447244	0.302321
3.63_565.1455m/z	3.62815	565.145		7.22815	31.5091	8.76695	2.28522	0.634388	0	0	0	2.46485	0	0.508039	0.427741	0	0	19.056	75.8552	24.7675	29.1512	17.4677	7.62663	56.9677	21.7876	24.1298	33.6468	14.7067	64.7694	0.918274	0
3.49_186.0579m/z	3.4923	186.058		2600.25	1703.82	1438.5	14.7323	20.9197	17.992	11.2888	5.03953	4.15797	3.29694	7.0295	11.5795	6.65217	3.6743	1539.92	1419.91	661.97	218.157	677.896	930.636	444.414	274.04	262.962	708.328	859.474	466.781	11.5226	1.64563
1.35_461.9175n	1.35337	462.925	461.917	0.739996	0	1.45862	100.914	14.8643	9.6436	52.6836	28.265	22.6103	36.7752	12.3046	45.6848	13.8545	3.69946	1.60538	0	0.030555	0	2.29752	0	0.237167	0	0	0	0	0	51.5849	0.47075
3.36_731.1001m/z	3.36418	731.1		180.772	553.322	722.652	0	0	0	0	0	0	0	0	0	0	0	47.3052	353.958	46.6696	13.9583	0	25.6343	101.953	1.15125	2.10104	99.3041	11.8046	230.452	0	0
0.80_236.1581m/z	0.797067	236.158		6367.76	6037.44	4348.32	118.304	164.782	122.709	88.1944	102.999	88.7208	112.549	132.796	94.2514	78.6248	259.035	955.739	5051.49	1753.63	7209.11	1111.14	3592.07	10682.1	3973.25	1849.31	1513.97	2962.24	7278.12	126.17	189.207
3.43_683.0652m/z	3.42803	683.065		293.867	687.356	470.176	0	1.0068	0	0	0	0	0	0.0132886	0	0	0	7.10284	389.467	29.3636	11.4197	16.5612	3.15015	48.8074	2.67389	0.595864	102.108	3.0358	24.1536	0	0
3.00_849.5367n	3.0007	850.539	849.537	73.5394	206.079	80.7	827.438	2267.19	2361	6613.19	3591.08	1683.42	2931.92	1873.27	1396.26	3811.39	2776.34	2346.26	686.531	1816.17	510.297	1975.98	779.302	562.548	2039.63	576.246	625.404	1129.18	81.3552	26.7609	39.9305
3.88_483.0557m/z	3.88452	483.056		79.4747	102.075	129.926	0	0	0	0	0	0	0	0	0	0	0.13519	9.45085	83.6436	27.8451	22.9456	4.19965	7.10607	8.64922	2.78873	1.11423	3.36473	3.68859	21.0847	0.342117	0
0.80_139.9830m/z	0.797067	139.983		3.38303	1.80383	2.70396	2.18396	0	0.942673	0.932617	0	0	0	0.454514	1.67284	0	0.106724	14.0003	3.11852	13.6895	9.84468	1.12807	7.20969	3.57361	0.389915	1.80778	1.93327	8.29366	14.457	0.637909	0
3.66_677.1249m/z	3.66385	677.125		84.3597	146.541	175.568	1.38046	3.46524	0	0	0	0	0	0	0	0.261156	2.00779	28.0652	187.45	62.3449	40.2661	5.41576	12.4412	23.9697	5.379	10.472	17.1353	6.48276	24.124	0	0
7.14_557.4018m/z	7.14205	557.402		260.729	617.031	274.556	10.6756	41.443	26.7337	16.5824	29.5466	9.90585	16.2734	15.5388	7.426	8.93429	3.75884	164.636	312.314	207.963	203.52	58.3845	95.2545	525.764	85.9117	241.003	556.624	48.841	145.103	3.79894	0
3.54_717.3643m/z	3.54228	717.364		0.567015	2.49718	8.48485	0	0	0	0	0	0	0	1.05737	0	0	0	3.75867	0.835696	0.316635	0	3.61026	0.198981	1.53299	7.05082	0	0	0	0	0	0
0.99_304.0877m/z	0.989867	304.088		129.9	105.113	177.097	11.6045	1.49199	1.18167	0.628036	17.0545	8.6061	6.01473	1.59851	7.38258	0	16.1956	15.7131	18.4091	4.21158	0	6.81515	18.8155	1.52674	17.4314	0.869141	6.12571	1.9713	0.991829	77.0809	16.4234
2.21_672.2701m/z	2.2089	672.27		37.4577	33.5232	87.384	0	0	0	0	3.27054	0	0	0	0	0	0	4.00504	25.8843	0	0	0	0	0	0	0	0	0	12.5227	23.4591	0.697275
3.58_347.0118n	3.57817	717.046	347.012	4265.57	6675.28	5772.33	70.2966	243.858	40.815	76.258	58.972	19.1943	13.4334	16.4484	11.8027	25.0838	62.4047	1381.32	4690.73	2095.49	854.235	830.818	1907	2987.55	905.469	1384.6	4545.55	75.8037	981.25	23.0616	38.9149
3.34_551.0444m/z	3.33563	551.044		19.1188	68.4673	311.12	0.195452	0	0	0	0	0	0.28916	0	0	0	0	6.97635	96.2042	31.974	18.477	1.5118	13.2536	28.3907	0	12.8209	8.32053	9.94452	16.4716	0	0
3.51_641.0499m/z	3.50658	641.05		136.85	582.05	359.972	0	0	0	0	0	0	0	0	0	0.421181	0	19.1987	262.871	66.2702	18.2443	36.3569	1.73839	46.1917	0.223915	1.41181	95.8157	4.01194	57.4551	0	0
4.99_220.5047m/z	4.98948	220.505		0	30.4173	35.5604	0	13.6671	0	0	0	0	12.1455	22.2849	7.06378	16.0438	4.24394	17.5894	70.5823	21.8252	9.17927	0	2.11621	14.2232	14.239	21.6001	8.40917	5.25143	3.65439	0	0
2.37_653.1689m/z	2.37265	653.169		35.2932	78.1325	86.4567	0.880554	0	0	0	0	1.47043	0	0	0	0	0	36.6186	175.058	26.2628	21.8599	51.1427	17.1985	70.0996	16.296	50.2449	43.3192	0	17.3659	0	0
3.42_576.2430m/z	3.42088	576.243		7.84211	2.6109	0.216348	1.31541	147.668	21.735	19.1338	19.9053	3.54461	106.444	18.6659	207.39	297.875	59.1861	46.9776	76.251	10.2824	4.15764	139.103	0.858948	118.408	10.514	106.619	50.6274	16.7394	0	2.18789	0
3.23_693.0484m/z	3.22852	693.048		103.689	411.907	568.288	0	0	0	0	0	0	0	0	0	0	0	68.9451	342.583	11.1184	1.59486	22.0218	11.7173	85.9715	5.55075	7.88734	89.3636	0	125.061	0	0
3.40_693.0526m/z	3.39947	693.053		1418	2710.32	3442.91	0	0.140081	0	0	0	0	0	0	0	0	0	130.425	1485.78	298.987	89.6871	17.9864	80.8409	735.671	14.0901	130.939	876.43	8.37028	543.142	0	0
3.02_446.1079m/z	3.02212	446.108		24.7147	11.6126	28.3419	2.40006	18.2061	3.58817	2.87531	9.18819	2.47129	12.8003	21.3583	20.2861	12.7671	6.08345	21.1534	46.4243	11.4042	9.75378	19.3484	5.76375	66.678	59.157	6.91563	24.7399	20.7366	15.6416	2.60083	0
0.48_788.7034m/z	0.48335	788.703		13.1087	7.24568	0	8.42579	102.843	23.7377	19.47	0	2.55628	9.49243	10.1355	12.1883	5.42249	8.80868	30.3651	6.76747	40.9162	32.0301	3.38556	9.27697	26.2061	13.427	10.0295	8.55845	14.9128	0	0	0
3.51_392.0544n	3.50658	375.051	392.054	211.482	1034.8	309.569	10.7782	40.5594	17.71	26.555	9.95626	10.4572	5.66477	9.14114	6.92292	8.0776	11.7727	1063.45	1453.32	179.713	34.4757	279.49	84.973	134.44	167.73	165.746	327.611	50.4157	64.1404	4.82716	6.60322
3.59_501.1378m/z	3.5853	501.138		0	0	0.00962093	13.7289	195.847	51.3821	1.25652	123.034	0.569533	21.1291	18.466	54.2305	232.352	6.20549	100.939	15.5182	2.65283	9.38467	54.4904	0	98.0145	108.599	54.1371	29.4776	219.668	28.8732	0.034756	0
3.45_575.2099m/z	3.44945	575.21		3.44933	0	0	0.531073	33.9009	3.22065	1.33726	5.96273	0.559217	5.23101	14.8801	27.7061	100.686	7.5018	0.544609	2.67817	2.61537	28.7134	9.35906	0.737963	16.4797	0	15.0371	18.5629	11.1852	5.24249	0	0
4.81_666.3908m/z	4.81095	666.391		4.44089	12.6938	3.93656	3.9978	12.9274	6.80852	4.87621	0	0	1.66113	0	4.57326	6.61453	4.5038	14.93	0.134405	1.43529	0	2.8706	2.04755	1.60608	0	1.77747	0	0.0131448	0	0	0
2.83_469.1326m/z	2.82932	469.133		6.15993	15.8151	19.6596	31.2641	207.527	2.81882	54.2802	131.702	64.9994	155.92	210.056	48.6589	109.917	89.852	41.1401	328.309	38.3498	8.19326	41.042	4.22997	19.7336	13.071	165.09	268.532	8.77968	33.9327	0.121153	2.62472
3.55_707.0155m/z	3.5496	707.015		152.715	183.83	119.282	0	0	0	0	0	0	0	0	0	0	0	48.1009	151.695	74.7215	35.5099	0	11.6187	43.5749	2.37663	4.70746	33.6202	5.53384	46.5915	0	0
3.73_544.1206n	3.73457	589.076	544.121	1284.98	5228.02	2613.97	0.996466	25.8057	5.29885	0	2.71716	0	2.07425	0.565643	0.575182	19.4811	0.287923	363.046	3443.17	803.327	549.198	64.1695	96.9086	274.868	39.7883	282.044	2187.12	81.0357	1487.43	0.871205	0.276123
4.18_753.4010n	4.18375	754.402	753.401	4.21491	7.31463	0	6.09787	2.88817	0	3.03468	268.583	30.002	33.9297	2.33153	19.4521	13.7644	14.0523	1.05089	0	0.544659	0	0	0	0.474266	7.58748	0.935062	0	0	0	7.28618	0
3.91_333.0327n	3.90595	667.07	333.033	916.173	2712.86	2238.87	0.168371	1.52651	0	0.329071	1.40433	0.490467	2.60919	14.4071	0.63503	6.73456	9.23291	192.65	2259.79	334.724	212.348	23.6215	78.1322	168.103	12.1006	139.686	846.277	0	358.903	28.7914	0
3.16_535.0342m/z	3.16423	535.034		70.6444	129.732	136.296	0	0	0	0	0	0	0	0	0	0.165871	0	62.1527	99.154	38.2255	10.0024	34.2819	2.94086	44.5047	4.39358	19.7998	52.2093	0	47.153	0	0
3.90_565.3460m/z	3.8988	565.346		74.1403	116.111	103.086	2.34662	6.03304	23.3065	9.26104	0	4.89869	3.87549	0.916304	7.57612	1.51026	6.47636	35.4555	163.984	31.4037	69.8982	30.2313	18.0484	121.535	46.6245	26.9814	67.1126	43.7635	281.311	4.452	0
2.31_203.0365m/z	2.30908	203.036		29.5519	51.7162	18.8549	2.9334	0.923278	0.483097	0.57985	1.74957	0.587377	0.00219752	0.390689	0.448901	0.399628	8.15578	13.5435	79.6203	37.8424	11.4748	14.861	8.86799	17.3738	11.9413	8.04045	8.94066	7.70083	11.6831	0	1.03431
3.03_448.0414n	3.02927	493.04	448.041	142.576	193.477	331.166	0	0.493148	0	0	0.36627	0	1.02023	0	0	0	0.0274854	33.9875	169.946	108.909	104.121	10.8682	7.12675	202.659	24.5625	38.6104	32.2123	66.3079	193.764	0	1.5277
4.07_716.0204n	4.06948	717.028	716.02	1243.22	2062.1	3764.69	0	0	0	0	0	0	0	0	0	0	0	53.8188	802.23	302.615	560.146	4.51817	144.072	488.459	19.3024	73.7093	891.487	12.6112	819.559	0	0
3.46_487.0627m/z	3.46373	487.063		59.1536	143.626	80.2414	0	2.90641e-07	0	0	9.54163e-07	0	0	0.00183321	0.477814	0.335791	0	32.587	159.652	40.5537	24.275	28.6121	29.5388	21.5039	19.8397	49.8846	136.974	17.9686	38.9215	0	1.23083
3.50_336.0305n	3.49945	337.038	336.03	659.461	532.112	415.602	4.65874	12.5987	6.94234	7.9442	0.957129	0.211519	0	1.38937	0.983056	3.81166	5.55058	182.326	331.102	63.9227	40.6954	108.682	294.002	150.51	15.3617	94.9471	367.392	88.9526	481.748	0.765636	1.80439
5.14_709.3913m/z	5.13873	709.391		1.78476	15.1799	8.9725	1.53133	0.993574	0.0213209	0	0	0	0	1.37675	0	0	0	3.07272	1.33148	2.55906	0	0	1.91797	2.5814	20.3843	0	0	0	2.7905	4.76671	0
4.02_577.2040m/z	4.0202	577.204		0	0	0	0	98.1818	11.5052	2.17384	38.2936	12.9774	7.19064	18.5275	96.0816	195.992	113.204	56.1586	29.6512	41.6959	5.09884	32.3577	24.2678	100.974	47.278	38.2345	143.207	87.8206	57.5519	0.592004	0
2.49_816.0883m/z	2.48693	816.088		0	0	0	0	777.673	18.1651	0	3.5426	0	0	6.87408	15.171	229.456	0	78.0651	340.815	22.9581	33.2966	1.83173	0	348.424	8.64795	12.541	136.011	72.9824	157.765	0	0
3.98_684.0971m/z	3.97737	684.097		477.288	2171.56	2479	0	0	0	0	0	0	0.844604	0	0	0.175327	0.729327	26.7277	1907.16	517.518	344.925	0.801167	69.99	227.544	10.961	97.3162	833.801	2.43121	339.584	0	0
3.80_450.0598n	3.79883	433.056	450.06	1895.54	1436.15	1829.28	9.16608	14.716	9.04473	6.99974	3.52166	1.55443	1.69147	9.74616	1.8822	5.59263	3.61041	301.522	1051.4	325.879	416.344	48.1812	164.595	220.217	110.689	302.283	1398.07	107.856	629.937	6.5679	5.06626
2.95_392.0539n	2.95072	393.062	392.054	274.107	1389.98	538.313	4.03162	6.43237	4.08209	0.517919	2.60487	0.814078	0.57796	2.0559	0.407584	0.901752	3.37232	758.776	966.028	123.682	9.87774	174.265	77.4325	62.9666	108.317	97.0326	169.234	41.9157	132.878	0.296221	2.54503
5.31_83.1310n	5.31042	189.26	83.131	41.9294	76.4378	115.436	6.00337	38.543	32.5341	2.51628	7.83776	0.995818	40.7153	40.9699	39.2044	48.2463	22.8332	118.267	82.2336	54.7528	26.7932	4.04215	26.0893	18.0537	21.169	36.844	34.7218	8.33348	8.76313	1.02066	2.94328
5.20_288.0204m/z	5.19587	288.02		22.2068	29.0505	37.0531	7.75934	24.9096	14.1919	17.0872	3.25969	11.7229	12.2985	7.98291	11.5328	16.6633	14.4523	27.6221	37.0211	13.7638	19.9667	0	7.50462	18.0466	16.4001	15.2519	7.12852	11.3755	17.1714	0	0
3.36_1170.6485m/z	3.36418	1170.65		0	0	0	33.0633	25.3703	31.0714	689.878	124.916	5.39321	139.113	45.1331	33.4353	150.806	128.695	21.1946	0	3.41504	0	2.67908	0	3.5803	24.9493	0	0	7.97449	0	0	0
3.34_480.0682n	3.33563	481.111	480.068	137.563	207.986	300.624	2.2656	3.73742	6.26949	1.38506	2.31476	1.74834	0.877304	0.657921	1.79706	0.452157	3.88039	84.9277	268.651	134.449	130.633	107.154	99.7727	202.812	73.7558	150.317	238.332	78.3335	184.323	3.66016	2.2979
3.58_418.3062m/z	3.57817	418.306		18.9693	12.694	12.952	3.56808	46.0279	38.5527	93.7922	11.9503	28.8695	72.3396	147.419	215.019	182.025	217.247	81.5682	103.338	19.6321	3.56693	29.4577	3.71265	66.4163	78.5081	75.5141	66.4172	51.4093	6.89197	2.6038	0.357404
2.76_293.1893m/z	2.7579	293.189		5017.95	1657.97	2837.86	56.0228	57.9917	49.8564	64.9912	39.9285	34.8399	54.4516	53.8649	34.0007	62.2577	63.3037	2310.87	1916.3	824.635	1203.9	781.16	3254.08	1824.88	1351.88	1756.73	1956.52	1621.63	2340.43	50.1022	8.62798
3.64_649.0580m/z	3.63528	649.058		717.303	1317.85	1249.87	4.56	0	0	0	0	0	0	0	0	0	0.188256	99.0696	994.843	247.464	132.39	10.871	43.6	179.173	8.73953	84.4386	643.207	2.02622	291.839	0.56164	0
3.74_673.0570m/z	3.7417	673.057		717.532	1906.53	1623.71	0	0.920929	0	0	0	0	1.12324	0	0	0	0	44.3145	1152.35	140.648	99.2335	1.03723	16.888	69.5747	1.43347	91.6558	1204.38	1.83438	204.232	0	0
3.26_282.6876n	3.26422	588.369	282.688	9.82919	88.7526	9.48146	0	0.732177	0	4.95399	0	1.65529	0.623837	0	0	7.47589e-05	0	26.0126	7.67739	3.57257	0	0	1.32407	0.0047048	3.82232	0	0	0	0	12.279	0
3.73_337.6897n	3.73457	302.676	337.69	0	0	0	4.0247	4.06863	3.73831	26.9929	85.3036	17.629	44.5465	11.6105	18.9384	13.5361	30.8609	0	0	0	0	0	0	0	0	0	0	0	0	0	0
3.23_462.0582n	3.22852	463.066	462.058	44.4944	334.026	158.7	3.6617	19.6224	3.78831	12.0095	2.27878	2.95194	0.655178	6.50929	2.77455	0.707822	4.54607	404.075	591.747	438.757	52.0075	384.515	16.0524	348.854	96.1468	109.542	48.8468	43.2684	79.0194	4.70988	3.51304
2.11_429.1532m/z	2.10865	429.153		90.0867	71.9972	123.284	3.45398	0.339045	0	2.06122	10.286	0	3.22745	1.20304	1.00412	0	0.857428	48.4036	79.7101	2.74672	1.93617	0.544764	3.63282	2.67716	2.29096	2.92921	4.92601	0.354427	0.763747	55.5537	9.01253
3.61_472.9883m/z	3.61387	472.988		8.56199	19.747	3.49759	0	0	0	0	0	0	0	0	0	0	0	11.6242	15.853	49.7169	15.0393	34.6223	8.77197	17.647	12.9655	36.4733	3.90197	1.31068	1.69925	0	0
3.48_698.0836m/z	3.47802	698.084		681.7	3379.09	2999.15	0	0	0	0.628014	0	0	0	0	0	0	0	22.4103	1324.94	110.841	7.43714	1.38022	6.28813	134.246	1.1141	10.2953	169.075	42.64	879.21	0	0
1.35_446.9527m/z	1.35337	446.953		0	0	0	5.07841	0	0	0	3.78854	2.14377	10.5206	2.9598	9.20547	0	0	0	0.345714	0	0	0	0	0	0	0	0	0	0	1.64909	0
3.14_310.0485m/z	3.13568	310.049		379.512	347.645	239.94	4.5193	8.0989	0.0824356	2.50921	2.29395	5.42202	3.46205	4.05341	3.65014	1.5008	5.00364	232.248	204.312	41.1055	8.06442	76.8633	49.4862	26.3044	37.6655	16.58	49.5186	16.1654	15.4336	2.94508	5.58097
8.61_513.3256m/z	8.6105	513.326		21.7605	15.2839	20.4719	0	14.8007	10.4967	37.1572	20.8845	22.4118	28.5504	37.0069	21.2754	28.2665	3.67358	54.9837	24.5448	1.38428	11.6376	13.8172	13.7293	3.04022	14.2287	17.1451	27.2349	2.24799	1.57022	0.407219	0
3.04_280.3012m/z	3.04285	280.301		0	0	0	0	0	0.0738201	0	2.49754	0	9.81461	1.9733	7.72198	8.47937	0	0	0	8.47113	12.3018	20.8118	0	41.8317	1.16199	21.6875	6.23509	44.5368	3.87386	0	0
4.18_544.3827n	4.1766	567.364	544.383	308.513	644.747	390.845	0.345806	31.9726	4.90097	11.6301	2.26149	0	10.8937	0	8.8178	7.82241	8.45907	476.621	753.515	150.263	259.901	232.24	165.12	458.24	275.518	237.998	394.875	404.596	1767.4	204.284	0.663782
3.67_476.0570m/z	3.671	476.057		3.52005	0.237919	6.69912	0	0	0	0	0	0	0	0	0	0	1.44625	0	0.589125	0	0	0	0	0	0.793457	0.272185	1.81284	0	1.17318	0	0
3.65_531.1477m/z	3.64957	531.148		1.36721	12.5753	0.899346	55.9092	908.266	165.947	53.1699	777.492	4.69812	73.9724	180.405	344.101	1096.4	45.947	744.195	141	59.0119	85.4445	302.715	11.736	748.084	898.27	136.783	105.663	1373.43	90.9913	0.0981903	2.11533
3.87_539.2099m/z	3.87025	539.21		10.534	26.4131	9.73251	0	16.4237	0.852348	3.44138	6.25229	7.53721	1.11116	1.60618	3.14745	2.77635	3.7268	8.52315	24.4969	2.35615	2.19466	3.02179	3.96336	11.3371	8.24249	4.46551	2.5887	12.6192	1.11196	1.29889	0
3.41_668.0735m/z	3.41375	668.074		127.892	635.967	258.93	0	0	0	0	0	0	0	0	0	0	0	100.719	366.434	39.1927	9.29784	2.60654	11.8729	11.2428	0.786223	5.43121	38.4791	0.0115758	36.7094	0	0
2.38_153.0216m/z	2.37978	153.022		1.20312	2.87422	0.987499	0.387533	57.1566	4.22362	2.72672	13.0994	0.606843	0.91942	2.30431	7.49064	37.6988	1.00498	32.9151	11.2703	4.05392	5.4097	3.03788	3.06198	29.6112	9.74651	4.45017	5.321	59.1545	6.17735	0.190519	0
4.28_527.4597m/z	4.27658	527.46		0	7.85342	0	0	0	0	0	0	0	0	0	0	0	0	0	0	0	0	0	0	0.36933	0	0	0	0	0	0	0
3.36_309.3354m/z	3.36418	309.335		0	0	0	0	27.7467	7.43723	26.3296	21.0899	3.04958	41.0687	32.3453	15.3576	46.2385	16.2514	28.3875	22.5733	2.44307	4.62819	25.5598	4.70866	11.2879	23.6473	6.74013	20.058	9.56796	0	0	0
3.33_864.5544m/z	3.32848	864.554		0	0	0	0	2.23535	11.2205	177.771	11.7711	0	144.971	45.0648	19.1728	130.021	51.7022	0	0	0	0	1.1926	0	0	32.7134	0	0	6.51196	0	0	0
1.35_614.8202m/z	1.35337	614.82		0	0	0	15.3323	1.26057	0	10.3227	0	2.4468	1.48291	0	4.43916	1.27087	0	0.137486	0	0	0	0	0	0	0	0	0	0	0	3.23774	0
3.31_996.8789m/z	3.30707	996.879		0	0	0	0	2.14441	2.0051	40.1591	71.3963	0.772034	64.2464	22.528	12.7072	69.563	5.79724	2.81407	0	0	0	2.32625	0	1.28198	29.103	0	0	17.7629	0	0	0
3.88_559.1794m/z	3.88452	559.179		0	5.73609	2.03936	10.186	55.0476	4.6727	33.78	6.67223	0.433746	82.6083	78.2901	36.6662	11.4635	8.86829	25.6995	50.0333	66.0495	13.0474	15.3511	2.47221	21.6207	46.5335	82.8789	11.1493	8.95824	4.30401	1.0538	0
3.96_519.0567m/z	3.95593	519.057		70.7794	140.757	241.971	0	0.0893527	1.25025	0	0	0	0.230936	0	0	0	0	13.673	109.672	11.5007	5.40337	2.73993	15.3855	8.90042	0	1.90506	24.944	3.24014	70.7276	0	0.0988587
2.82_454.1453n	2.81503	455.153	454.145	46.3919	35.921	83.6444	110.337	913.416	50.1643	255.515	95.9402	137.066	237.391	321.25	100.977	168.483	214.516	147.113	662.87	128.4	6.62824	259.724	85.9889	96.5928	89.9151	294.638	310.169	245.49	162.149	5.55098	10.1601
4.06_677.0550m/z	4.06235	677.055		591.74	1556.28	1667.73	0	0	0	0	0	0	0	0	0	0	0	61.0087	723.723	188.667	80.4207	7.73997	41.8459	160.366	8.20782	41.5276	308.244	0.693207	160.982	24.8264	0
3.69_461.3380m/z	3.68528	461.338		10.6594	6.8064	7.32312	1.63614	11.8224	23.7013	20.0437	5.20754	0.329169	0.495617	4.41558	6.70599	0.909317	0.147532	1.02413	10.4062	4.25806	4.35451	4.91802	1.80268	6.33595	1.98681	3.19109	2.30728	0.846539	1.71959	0.0653407	0
2.22_624.2100m/z	2.22318	624.21		3.92105	8.50228	3.06451	0	0	0	0	0	0	0.954651	0	0	0	0	0	4.43593	0	0	0	0	0	0	0.316519	0	0	0	0	0
3.21_623.2951m/z	3.21423	623.295		0	17.6357	9.20052	0	0	0	0	0	0	0	0	0	0	14.0494	9.25012	75.406	0	0	14.0679	7.95853	9.69947	9.39483	5.19913	25.5367	2.09492	30.9274	0	0
3.68_679.1983m/z	3.67813	679.198		5.67824	4.76215	3.70773	0	0.0229791	0	0	0	0	0	2.80873	0	0	0	4.82441	3.23403	2.82517	0.559566	1.45642	0	1.92929	0	0	4.24043	1.54755	0.492379	0	0
2.33_649.0663m/z	2.3305	649.066		0	0	4.58398	0	677.628	35.6929	20.0264	15.6182	0	11.1669	20.4002	89.09	654.102	0	451.827	147.896	11.225	14.8901	37.126	0	309.232	69.9279	11.9864	62.0948	684.519	66.4163	0	0
3.10_803.0421m/z	3.09997	803.042		75.7476	359.337	132.498	0	0	0	0	0	0	0	0	0	0	0	151.121	236.364	52.0074	4.19	4.06729	82.2024	50.2103	0	17.4148	289.982	15.0321	204.737	0	0
3.48_447.0704m/z	3.47802	447.07		33.6548	198.335	169.516	0.605041	4.48407	0	5.27626	0.0867416	0	0	0	1.24133	0	0	40.4691	186.315	11.0788	15.3216	3.15985	33.6621	48.0841	14.0367	7.6378	37.0389	9.83246	25.592	0	2.05761
2.38_235.0164n	2.37978	277.037	235.016	11.656	10.2356	12.2813	3.78915	314.412	25.3725	7.245	96.3804	0.95022	7.96888	0	54.6892	139.311	2.47646	320.067	181.07	19.0487	35.6076	36.2703	11.0359	150.803	77.9149	43.5586	43.5443	280.871	43.3394	1.43176	0.207485
3.70_580.1391m/z	3.69957	580.139		4.96908	11.2869	3.87048	0	0	0	0	0	0	0	0	0	0	0	5.33725	0.175669	0.580292	0	4.43783	2.05823	3.60927	0.382045	0.0677253	0	0	3.59024	0	0
0.68_358.1345m/z	0.676367	358.135		96.6907	67.9905	80.2029	11.7289	1.14348	1.04395	0	4.43674	4.53163	1.225	6.00404	3.37044	0	0.950394	12.0565	25.2939	0	0	1.51656	4.46188	7.61613	2.2645	4.52115	2.68762	0	0	41.255	5.28245
3.93_556.0850n	3.92737	521.071	556.085	9.97855	47.5186	137.801	0.295569	0	0	0	0	0	0	0	0	0	0	7.55568	41.5606	3.13598	11.8712	1.26904	4.74283	18.6916	0	15.0133	22.594	0.934318	28.247	0	0
3.14_338.0446m/z	3.13568	338.045		1909.14	1472.57	1221.95	3.54486	7.91408	0.687607	1.77989	0	0.848613	1.47088	4.11163	2.18271	1.38945	6.8806	1020.63	937.339	240.482	49.7909	373.837	294.303	198.913	233.244	198.577	272.929	120.648	111.37	0.992625	0.727078
3.46_419.0774m/z	3.46373	419.077		132.075	363.646	137.773	0.020695	6.4527	2.51865	5.62186	2.23581	0.104255	1.73914	2.11846	0.503296	0.903446	1.27419	52.3085	350.369	56.9089	23.4668	35.2406	38.4195	31.5513	36.5755	76.0604	241.691	18.7666	57.9016	3.10177	0.107243
4.21_630.2446n	4.20517	613.241	630.245	17.2743	95.4373	49.0618	0.0115446	59.873	3.77249	6.75991	5.89773	4.10526	11.5776	7.41512	11.1548	25.2018	31.2475	44.1953	44.4928	45.6314	14.7121	16.2298	6.23392	46.822	127.29	7.17718	11.3644	8.29189	21.1085	1.46249	2.34882
4.01_659.4007m/z	4.00592	659.401		4.04206	8.87945	6.17949	0.299503	90.195	14.6494	107.562	75.8001	29.6537	287.936	115.831	102.1	175.122	71.374	94.1158	52.384	40.8973	5.45605	151.265	19.3096	49.8931	133.96	35.7755	50.8705	22.6002	2.73862	7.97322	0
4.83_646.4715m/z	4.83237	646.471		0	0	0	1.95937	14.1031	2.94231	0	8.31183	3.28904	4.7466	16.9873	11.9872	10.8998	19.6953	7.16344	9.10333	0	0	35.1224	1.84924	9.78067	0	10.3697	8.20263	0	1.9065	0.295265	0
4.13_489.3899m/z	4.12662	489.39		0	11.4652	3.34819	0	0	0	0	0	0	1.7735	6.98443	6.99774	2.80388	2.86826	6.00703	32.7113	0	0	14.6056	5.16581	8.98909	4.21717	15.1122	7.93536	0.86181	3.13204	0	0
3.31_492.0439m/z	3.3142	492.044		45.232	1161.49	250.216	0.413052	0.32723	0	2.58022	0	0.293845	0.862313	0.878405	0.32058	0.666643	0.856945	9.31222	91.9401	10.2646	10.7885	0.357449	5.63451	54.5652	3.07281	16.489	21.5033	18.2807	93.3927	0.257805	0
3.24_414.0592n	3.2428	415.045	414.059	553.564	817.197	471.811	4.74866	10.9901	8.73885	9.0748	2.21574	1.75776	0.639392	2.92786	4.2508	0.504364	0.382096	199.577	482.715	167.619	106.233	41.2971	57.7758	70.0303	29.0274	73.875	238.653	24.7445	357.857	0.0546666	1.34382
3.00_786.5002m/z	3.0007	786.5		24.2857	372.507	49.8548	198.794	1510.68	806.731	7425.93	647.091	1137.49	2569.88	1478.14	885.134	2173.52	2479.47	2509.64	1363.93	1657.66	474.88	731.713	2223.22	297.232	1395.73	395.61	512.739	1367.29	14.4075	30.5905	15.3012
2.64_385.0763m/z	2.64435	385.076		14.8248	10.0463	23.3046	4.84067	61.8369	5.80721	8.86382	13.414	1.1218	29.7536	20.6833	16.5764	29.5073	8.71468	55.2848	61.0847	26.9604	21.9599	52.678	5.12035	27.2939	18.0848	38.1947	103.533	125.302	69.088	2.90587	2.2056
3.25_433.0561m/z	3.24993	433.056		577.744	913.58	594.044	2.97382	12.014	10.22	3.47584	5.1789	2.7466	9.52906	0.00267764	5.43057	1.07393	7.49482	189.992	640.477	289.328	220.418	60.6442	81.9147	126.743	25.3116	122.035	369.197	46.4123	361.665	2.29029	1.50231
4.27_427.2623m/z	4.26945	427.262		5.22402	1.79861	4.2226	3.12065	9.14004	8.11024	7.95215	31.0075	17.8305	32.6818	37.3484	15.8866	60.3186	9.04846	5.8131	2.76379	4.57766	5.58127	10.3515	4.85527	3.80181	24.1724	1.90212	7.92346	18.0174	2.16826	0.386757	1.38232
5.30_175.4229m/z	5.30327	175.423		2.87419	8.28121	14.9521	0	2.87656	0	0	0	0	2.94027	3.01877	2.83165	0	0	10.4255	15.3196	2.59657	1.78697	0	0	1.36705	6.70893	2.64859	1.55565	1.83324	1.57589	0	0
3.60_396.9875m/z	3.59958	396.988		3.24556	0	0	73.4458	1428.25	391.969	57.5802	85.4355	3.08762	90.8275	353.531	126.581	1730.18	5.4117	1354.19	266.331	272.581	110.765	100.454	87.5935	235.194	386.17	82.7259	937.809	40.3317	103.133	0.62767	2.82976
1.18_152.1633m/z	1.18198	152.163		27.0527	9.83383	19.3016	2.16428	2.73838	0	0.487535	9.46383	3.08413	1.7505	3.35317	1.30619	0.920089	0	0.66633	1.48966	0	0	0	0.164507	0	0	0	0.158272	0	0	5.35137	0
3.62_707.0551m/z	3.621	707.055		146.98	256.108	245.605	0	0	0	0	0	0	0	0	0	0	0	53.3674	164.091	55.3298	47.017	0	6.69879	30.9542	1.78009	5.15339	82.6293	1.72421	53.1594	0	0
3.94_570.2456n	3.94165	553.242	570.246	8.88309	26.5699	18.708	0	21.5578	2.5481	0	3.51713	2.1499	5.39714	7.86754	0.13866	6.91435	2.68774	27.2543	22.4381	12.0782	1.08423	7.34947	8.94173	6.68664	9.1443	3.5692	14.8701	9.87349	2.6412	0.14424	0.00460376
3.65_644.0777n	3.64957	627.074	644.078	987.63	2081.38	1398.24	0.0542922	6.65784	0	0	2.37796	0	2.21381	0	0	0	0	60.1231	1166.27	328.39	166.885	25.6648	80.3752	113.756	18.3639	66.7026	418.153	18.6297	402.533	2.33087	0
3.66_708.0654n	3.66385	709.073	708.065	4326.83	10263.5	10245.2	6.64108	388.897	0	0	16.8733	2.47668	281.022	34.0251	0	0.228996	97.9242	393.59	5207.7	1295.7	1140.57	23.2534	304.338	1086.63	56.9199	398.133	2232.3	73.1493	2509.56	0.700352	0
3.34_367.0467m/z	3.33563	367.047		100.902	190.075	121.428	0.373501	0	0.0905259	0	0	0	0.583281	0	0.585815	0	0.087708	34.1422	143.243	12.945	8.1235	14.6954	26.8929	14.5449	1.77111	14.6619	22.6191	3.97156	16.2974	0	0
3.39_508.1799m/z	3.38518	508.18		0	0	0	0	0	0	0	0	0	0	0	0	0	0	2.48601	15.5225	3.23302	0	1.41562	0.421054	0.100321	0.881705	0	0	0	0.993729	0	0
3.31_261.5004m/z	3.30707	261.5		4.05011	32.1929	12.414	85.6094	219.275	170.199	659.974	415.239	58.4163	370.636	210.494	183.849	436.83	153.002	162.317	31.1813	54.3847	20.2321	134.669	35.1868	54.4247	276.317	47.767	50.3626	226.713	11.1102	0.970108	10.5235
2.29_198.0246m/z	2.2948	198.025		2.73615	25.9105	12.7401	8.16432e-05	5.23897	0	0	0	0	0	3.11994	0	0.356338	0	4.40845	12.7127	0.897064	4.60765	6.51929	0.448364	11.8164	7.62589	17.2964	14.8857	9.02522	10.3349	0	0
8.62_475.2766m/z	8.61765	475.277		2.13466	11.0738	17.7039	3.48187	24.0619	59.7292	27.5015	103.082	54.8857	51.9273	66.82	90.944	115.59	46.6049	0	8.18016	27.7681	4.4737	4.8349	13.9749	6.44507	62.8346	8.0444	49.368	24.2387	1.04736	5.4641	3.22046
3.66_431.0377m/z	3.65672	431.038		94.3035	64.4346	86.4483	1.29876	0.897308	4.39764	0	0	1.00394	0	0.0116164	1.97524	0	0	14.5404	105.414	75.0027	30.5461	9.9551	7.97909	27.3462	14.0376	23.7825	36.8021	4.20695	9.51912	2.38376	0
3.65_587.0585m/z	3.64957	587.059		16.2441	154.008	145.398	0	0.131393	0	0	0	0	0	3.57255	0	0	0	5.29755	79.5382	4.43611	5.93577	8.17886	2.0571	22.1072	0	4.22563	14.3101	0.613464	26.3189	0	0
3.32_452.0757n	3.32135	417.062	452.076	165.835	480.943	298.026	5.46968	10.5417	4.43844	7.13393	2.01793	1.13923	5.61604	3.93977	5.86057	2.66981	6.24952	95.8744	447.798	117.982	85.876	52.6086	92.9528	133.711	70.6755	159.659	514.091	101.646	147.261	2.97055	6.48429
0.63_172.4983m/z	0.626383	172.498		33.0763	0	0	114.85	0	164.526	117.898	93.3817	69.3437	71.8874	75.7766	111.864	75.0073	62.6261	66.5156	70.8673	142.961	126.398	36.6116	33.8361	59.5438	25.8589	78.8156	60.3442	3.93371	36.145	45.1939	1.6373
2.55_138.3810m/z	2.55122	138.381		3.13784	0	3.78143	0	0	0	0	0	0	0	0.580223	0	0	0	0.192528	0.61227	0	0.564781	0	0	0	0	0	0.0898911	0	0	0	0
4.10_238.0658m/z	4.09805	238.066		0.964941	0.746964	4.41858	0	0	0.0272099	0	0	0	0	0	0	0.0218478	0	1.74259	2.43669	0	1.66684	0	0	0	0	1.32639	0	1.7759	0	0	0
1.35_343.8928n	1.35337	344.9	343.893	47.3478	14.607	19.1757	332.93	134.87	131.452	282.723	104.096	111.002	113.453	90.8506	151.203	74.2084	43.0514	86.0229	24.94	45.2172	20.257	9.47632	10.6065	12.1985	0	0	1.85326	4.85918	1.85703	159.019	42.3038
2.52_546.2532m/z	2.5155	546.253		12.0422	6.69128	3.54624	0	0	0	0	0	0	0	0	0	0	2.55495	0	10.5884	2.72711	0	3.76117	2.05933	1.49326	0	4.99451	1.40662	3.02763	6.75287	1.17365	0
4.41_548.0592n	4.41172	549.066	548.059	40.6628	2778.65	463.183	1.0644	0.243682	0.236956	1.31392	0.670619	4.06	0	0	1.95762	0	0	441.758	7454.6	137.258	4.02324	352.467	48.4728	31.5394	0.434053	158.531	581.664	52.5482	464.911	0.653311	0
3.24_775.9752n	3.23565	776.98	775.975	116.547	992.371	180.007	0	0	0	0	0	0	0	0	0	0	0	195.53	1067.36	54.6619	5.36413	6.18474	4.82709	2.2128	0	10.3243	52.7424	5.68687	82.2753	0	0
3.34_514.0894n	3.33563	515.081	514.089	1.72021	12.1279	8.4659	0	10.1087	0	2.99762	0	0	0	0	0	2.55237	0	0	18.6204	2.05476	7.36336	8.83106	7.60778	13.5342	7.89784	5.93625	4.18833	1.56248	8.1359	0.323888	0
1.35_296.1116m/z	1.34622	296.112		133.925	205.411	168.126	7.87575	11.7626	1.88575	5.07343	16.1796	3.87265	6.15829	4.46655	1.54727	0	9.16599	34.6298	113.207	2.40349	1.81773	8.3468	5.94254	11.7176	5.54732	20.841	20.3552	2.94225	1.61853	40.017	14.2131
5.73_344.3332m/z	5.73033	344.333		2644.68	4197.73	6107.24	14.3325	98.8455	1.95303	16.8418	41.4166	1.43968	141.86	3853.04	89.8759	419.031	183.267	493.879	6095.35	568.968	353.637	787.215	607.418	4924.82	772.013	3809.01	8392.73	1803.11	5029.81	11.5734	21.4778
3.77_787.0481m/z	3.77027	787.048		2.67447	5.48078	0.0220785	0	0	0	0	0	0	0	0	0	0	0	7.40885	8.55446	7.06539	2.15387	2.66513	8.10892	3.99826	0	3.54116	37.7719	0	13.7231	0	0
3.24_778.3707m/z	3.23565	778.371		9.41577	10.1842	13.4496	0	0	0	0	0	0	0	1.04825	0	0	12.8528	7.72615	45.6014	0	0	3.17212	2.59212	3.61469	4.02632	0	3.90383	0	9.49513	0	0
5.81_587.4082m/z	5.80888	587.408		49.1544	87.6008	29.8046	8.36839	77.6442	20.6321	30.5073	23.1552	32.1105	140.396	38.1204	10.2696	15.7614	165.099	49.1186	354.039	55.3556	7.18076	81.5296	32.6856	11.8123	35.7313	55.0601	29.9602	2.79275	6.8483	0.888833	1.19762
5.28_581.3458m/z	5.28185	581.346		33.486	92.284	40.1344	1.67115	15.5183	3.17016	5.51015	1.57435	0	12.5512	22.2422	21.1315	8.0189	15.1016	47.524	78.7275	51.954	17.7236	18.0783	17.6292	59.4406	57.1855	12.4809	17.7381	38.2129	16.0354	0.336403	2.02699
4.06_584.2002n	4.0552	549.186	584.2	24.8763	128.422	19.1197	2.88291	34.7908	0.882448	1.8635	5.20821	1.49407	6.15733	3.34373	4.1651	14.7688	12.6085	47.0629	59.217	5.56047	2.12204	6.4942	10.7228	42.9019	48.7888	19.1723	18.8001	5.45154	8.59656	2.01554	0.0603026
3.70_735.0461m/z	3.69957	735.046		186.989	187.851	168.881	0	0	0	0	0	0	0	0	0	0	0	59.214	107.869	87.1898	28.3485	4.64612	1.36816	62.8429	0	8.10809	51.7286	0.993541	35.8042	0	0
3.32_536.0578n	3.32135	537.066	536.058	498.25	1093.81	1460.28	0	0	4.0903	0	1.22807	0	14.5955	0	0	4.51555	10.9188	80.3141	634.543	149.274	51.1085	68.563	43.05	119.452	10.8153	77.7158	291.469	60.6357	442.245	0	2.75505
3.56_549.1584m/z	3.55673	549.158		1.73816	0.160618	0	1.888	60.6061	3.02861	4.10458	0.0555807	6.85919	17.4968	59.8768	29.4448	7.46406	13.2867	10.0653	20.5739	18.7101	2.04743	15.5018	1.40431	15.3245	26.6433	35.4183	17.3505	13.3619	0.436093	0.853729	0
1.35_516.8449m/z	1.35337	516.845		1.95908	3.33312	0.571976	101.752	31.7332	22.7864	66.0243	23.4116	17.918	21.0608	14.2994	34.42	12.6247	4.16559	11.9748	0	1.41318	0.609924	0	0	0	0	0	0	0	0	35.7601	0
3.22_532.0543m/z	3.22137	532.054		0.692179	24.0521	14.6619	0	0	0	0	0	0	0	0	0	0	0	27.8349	41.9405	39.4891	4.35974	65.821	2.14232	44.854	4.18271	10.8928	0.638519	1.64001	7.05367	0	0
3.31_499.4157m/z	3.30707	499.416		0	0.00116944	0	1.8744	16.7066	13.1125	86.6277	174.101	0.717499	155.546	74.7366	75.4855	174.354	37.792	1.23801	0	1.81203	0	31.388	0	9.1517	66.4873	4.63811	3.00265	60.7812	0.165171	0.0128055	0
2.39_170.0302m/z	2.39407	170.03		41.6399	44.7159	71.768	0.391267	1.04731	1.41746	2.07074	0	0.904953	0.858944	0.530422	0.708771	0	0	25.261	61.2214	20.8071	20.8693	16.2749	10.0611	25.0334	15.8816	15.0529	26.7004	14.5645	17.536	3.38367	0
2.76_293.2758m/z	2.7579	293.276		16.5799	8.65867	4.88829	0	0	0	0	0	0	0	0	0	0	0	7.95288	7.54915	1.66416	4.84303	2.02445	16.3826	5.64122	6.09085	5.9475	4.7391	6.63803	6.34843	0	0
0.72_279.9319m/z	0.718517	279.932		36.6207	5.43335	16.8612	0	0	0.235715	0	0	0	0	0	0	0.854827	0	74.9525	18.624	78.6188	45.5286	0	41.9427	16.1367	4.02267	2.66108	7.53601	24.2284	14.0401	0	0
3.20_477.1750m/z	3.19995	477.175		4.37004	9.75644	7.50779	0	2.61727	0	0	0	0	0	1.76428	4.89962	1.8833	0.130162	2.6715	1.61452	1.10393	2.97182	1.4337	0	6.3407	0.941024	4.08728	3.61185	9.8714	2.30425	0.45844	0
3.54_924.6116m/z	3.53515	924.612		0	0	0	70.3412	167.524	235.46	4060.47	320.17	398.573	336.718	121.973	139.513	393.748	476.765	566.404	5.29147	4.61133	1.48749	25.2285	112.605	0	150.172	0	0	70.1419	0	12.6986	0
4.06_534.0429n	4.0552	535.051	534.043	34.7049	745.349	233.091	0.0597003	2.52486	0.878665	0.264582	6.15384	1.63135	2.6048	2.11127	4.6533	1.55156	0.783171	77.5247	1446.61	67.6618	32.9275	40.0376	15.7046	45.8947	4.7926	40.9177	181.992	13.9653	151.501	37.9866	0.572194
0.48_302.9239m/z	0.48335	302.924		0	0	0	0	14.6635	11.1919	6.21127	0	0	0	0	1.49431	0	4.03198	4.09053	2.134	21.3685	44.636	0	3.49387	10.8347	5.01932	2.75294	0	7.59418	3.39056	0	0
2.25_385.1516n	2.25175	427.142	385.152	123.329	168.779	246.265	16.0819	4.37184	6.26679	3.9791	28.1261	7.33281	3.16007	0.658401	0.65889	1.22232	7.31449	73.9262	135.83	2.74453	10.101	6.2661	16.1218	15.4577	6.52077	4.98506	12.1275	4.72696	8.95977	93.217	21.7276
4.41_516.0329n	4.41172	517.04	516.033	15.1499	1534.54	233.499	1.98765	0.0944673	6.14417	3.85264	1.64752	3.60741	4.05307	1.33897	5.7326	6.71976	1.35625	153.977	4258.09	29.3393	4.01148	94.7125	8.16254	7.66515	8.48862	49.7398	196.785	8.19425	136.814	0	0.608923
3.63_461.1788m/z	3.62815	461.179		5.46168	18.6498	13.0406	3.73758	333.676	20.0257	3.03835	9.05747	19.1006	6.85928	18.8278	118.076	59.9617	59.1271	40.115	241.422	15.4847	7.78921	38.0014	17.6532	102.582	25.1122	37.1038	49.534	177.055	13.1633	3.08696	0.0704497
3.91_665.0534m/z	3.91308	665.053		364.04	852.738	468.059	0	0.074608	0	0	0	0	0	0	0	0	0	50.8503	555.926	47.0123	22.73	4.73312	9.22174	35.7959	0	10.1976	46.0931	0	48.9692	0	0
4.13_659.2759m/z	4.13377	659.276		2.49035	9.34492	1.01052	0	0	0	0	0	0.665455	0	0.864259	0	0	0	2.3717	0.0906428	0	0	0	0	0.712219	1.34546	0	0	0.599152	0	0	0
3.31_671.0967m/z	3.3142	671.097		9.33774	65.9471	30.1522	0	3.67975	0	0	0	0	0	0	0	0	0	26.6078	109.472	30.3107	3.46311	17.6442	6.96451	2.89515	3.52524	13.3518	7.49646	2.92111	1.67722	0	0
3.47_529.0495m/z	3.47088	529.05		6.44508	99.8392	77.0608	0	0	0	0	0	0	0	0	0	0	0	21.2315	35.325	13.6562	0	1.76177	11.8598	27.6317	6.62489	0	15.6832	0.803223	7.96545	0	0
0.88_385.1360m/z	0.875617	385.136		3.79027	6.76708	3.9063	0	0	0	0	1.26817	0	0	0	0	0	0	0	1.33636	0	0	0.734698	0	0	0	0	0	0	0	2.01546	0
2.06_328.1501n	2.05867	370.184	328.15	144.001	158.139	231.853	18.518	3.82695	1.49164	2.80493	19.4826	4.09895	1.56839	0.0436365	0.880242	0.0408083	4.66541	78.5112	110.862	1.10426	2.38884	3.85103	8.4445	0.893434	8.04967	7.51602	14.7335	2.60268	1.85925	96.2278	16.2571
3.39_606.2532m/z	3.38518	606.253		0.299972	2.92627	0	0.570485	199.637	13.7686	1.75554	9.57489	6.77536	46.7512	6.14725	202.838	325.636	47.5094	29.1986	58.3842	1.86785	0	82.9862	0	155.379	19.5665	116.946	42.5445	9.00736	1.8208	0	0
3.43_495.0483m/z	3.42803	495.048		11.32	85.0809	30.5163	0	0	0	0	0	0	0	0	0	0	0.00212742	3.45677	80.6496	3.46586	2.03107	5.04784	6.08246	11.333	2.7251	0	43.6359	3.36497	26.231	0	0
3.88_212.3005n	3.87738	257.288	212.3	45.5111	61.9247	38.9086	24.4628	238.891	25.7779	10.579	69.769	7.2209	20.3861	94.4261	36.7315	12.7727	17.9177	53.0597	87.424	4.46929	110.19	62.0469	7.93409	256.648	36.2786	66.4629	32.3086	32.5322	40.3816	0	0
2.78_624.1910m/z	2.77932	624.191		6.1922	7.60482	13.2468	0	0	0	0	0	0	0	0	0	0	20.1155	0	40.2667	7.14425	34.6623	14.1959	3.62494	42.1495	3.99625	13.3532	28.2931	1.21521	13.9838	0	0
1.44_265.1229m/z	1.43835	265.123		31.3463	36.3609	70.9471	8.93691	3.62482	0.0826921	2.70143	3.02653	0.558914	0	0	0.983734	0	2.18901	18.5827	39.3538	1.63307	0.942435	2.72888	0.367692	6.22629	2.44875	5.3863	1.72906	2.56667	3.76856	15.3998	8.02063
3.03_476.1162m/z	3.02927	476.116		2.79711	5.48103	18.3307	0.790283	4.87848	0.367375	0	4.32471	0.00034583	1.42912	0	1.76081	0.682648	0	0.785105	8.47199	5.04398	0.472281	5.67508	0.876982	0.92421	1.49011	0.586075	1.85428	4.78625	5.08128	0	0.0954881
3.76_1038.6402m/z	3.76313	1038.64		0	0	0	0	0	2.38416	29.9061	75.3877	0	56.2449	3.16602	5.35492	74.4495	13.1672	0	0	0	0	0	0	0	1.18799	0	0	0	0	0	0
3.50_566.0846n	3.49945	589.046	566.085	66.6604	363.353	166.327	0	0	0	0	0	0	0	0	0	0.0232901	0.395877	33.1053	141.823	22.2843	2.13383	24.1081	0.683594	27.3615	3.33682	12.914	48.7744	0.818472	47.6716	0	0
4.21_494.3789n	4.20517	539.321	494.379	28.6584	66.175	32.8426	5.02563	16.4233	20.057	7.58288	16.7476	0	10.5264	3.1973	3.91029	2.92166	8.78421	27.2827	35.9012	10.0288	11.361	4.96063	1.77601	15.8028	19.329	10.9615	10.5836	6.87348	13.3308	1.19752	1.10098
5.16_335.2854n	5.16015	300.272	335.285	6001.1	10433.9	16241.8	64.2043	751.005	66.6264	72.8164	44.2985	23.641	324.692	5284.74	234.89	724.55	354.377	1086.26	17074.5	1240.06	891.147	1702.83	1493.01	8003.65	1309.52	6332.1	17602.5	2556.29	9906.74	35.7082	97.4158
6.24_372.3639m/z	6.237	372.364		115.111	122.625	199.471	2.19247	0	0	1.83138	0	0	7.61971	392.399	1.42736	27.8726	2.08889	6.98173	239.975	5.06323	6.7933	21.6112	26.1713	628.241	66.5598	425.963	849.755	121.57	306.599	4.98981	1.17829
3.07_478.0532n	3.0714	479.061	478.053	28.0936	98.1449	183.599	1.88809	4.75522	3.63699	1.80737	2.58985	1.39003	1.05767	1.48592	0	1.9249	1.90122	112.03	336.574	292.354	85.2675	64.4706	11.8096	377.984	67.2935	86.5453	52.7633	109.451	126.185	0	3.03027
3.15_324.1896m/z	3.14997	324.19		31.323	93.525	37.7539	40.6377	342.617	87.7461	533.742	91.2258	82.1479	204.484	117.857	112.789	127.13	198.871	403.514	335.379	224.224	124.02	87.8958	200.115	70.4286	153.5	76.4829	95.3763	90.165	11.7073	15.1224	10.669
3.67_608.1048m/z	3.671	608.105		13.6191	23.3197	13.8079	0	11.6696	0	0	1.08255	0	3.38677	0	0	0	0.762919	7.39513	4.71688	1.99053	1.58902	7.17159	0.510366	2.93187	0	0	1.43801	0	12.7683	0	0
5.79_558.3403m/z	5.78747	558.34		165.286	577.464	316.982	85.5433	213.118	164.969	121.165	39.6771	81.5317	742.709	1199.74	1680.66	1288.91	988.628	380.323	1069.97	557.584	224.34	163.136	665.018	2465.97	1326.54	1621.48	2386.07	264.888	141.153	15.7598	19.8695
4.39_360.3020m/z	4.39028	360.302		53.1875	21.8382	54.239	3.98948	0	0	0	3.9169	2.07692	3.31171	1.85493	1.7562	1.13924	0	0	0.0468366	0	0	0	4.68224	4.78333	0.333476	2.11734	6.77237	0	2.05081	14.0239	0.0179609
4.45_561.3578m/z	4.45455	561.358		21.5188	16.4187	29.4035	7.02161	24.6824	31.8337	57.5002	34.0685	41.5412	51.8929	62.6273	38.9937	66.7804	15.7749	21.1537	21.8902	68.2677	13.6415	31.1141	4.75438	17.0079	52.0099	11.905	30.4485	10.3335	16.0076	5.32925	1.25687
3.68_461.0522m/z	3.67813	461.052		488.775	808.235	1772.85	31.0683	22.9864	1.89151	9.85176	1.93463	3.42404	6.4015	4.81552	0	0	5.31518	243.44	885.136	248.627	108.323	106.27	103.43	208.884	34.0096	81.1376	308.448	63.5894	260.833	4.81986	0.300608
2.63_798.0520n	2.63007	799.061	798.052	0	0	0	0.659607	447.005	10.9497	0	2.70381	0	0	0	11.6155	207.617	0	135.055	298.849	13.2266	3.29559	2.88678	1.57895	331.027	43.8423	11.1077	160.457	167.17	46.4085	0	0
3.19_520.0788n	3.18567	503.075	520.079	65.7309	165.486	165.244	0.793488	23.0169	0.46529	0.393365	5.36378	0	13.0519	0	2.26592	0	2.78217	35.7635	120.468	26.6281	31.5976	7.07726	38.2744	52.5541	28.8882	27.5795	26.0985	13.518	23.3936	0.0239558	0.118694
5.46_328.3023m/z	5.45968	328.302		7063.04	11975.9	17562.5	15.3436	731.302	48.0704	13.7369	20.8996	13.3731	436.93	8234.78	339.99	1086.86	535.983	1567.2	18305.2	1676.08	1183.27	2299.42	1820.14	10930.5	2071	8734.05	20842.3	4108.54	12735.3	29.7755	122.792
0.41_756.8241m/z	0.411933	756.824		45.0347	19.3184	41.4034	3.40399	0	0	0	3.9668	4.25266	0	0	0	0	6.64266	4.88477	0	0	0	4.68558	2.14452	0	1.03543	0	0	0	0	23.4255	1.0213
2.29_419.1467m/z	2.2948	419.147		36.3042	40.4811	53.6595	0	4.26198	0	0	1.81499	1.00421	1.07476	0.351524	2.57741	0.402222	6.78266	21.369	66.6513	1.79787	0	11.7052	5.81754	6.00261	3.27511	4.79678	6.3725	5.00055	1.88094	23.3411	5.57642
4.48_300.9229m/z	4.47602	300.923		11.3279	6.10489	7.03458	21.7445	56.3266	16.2684	8.03595	13.3405	0	8.40109	11.8038	4.10677	1.02297	0.882034	16.5942	22.8214	5.28798	65.3633	22.3751	1.33961	39.3415	2.31853	9.78082	4.32816	2.09505	6.18805	0	0
3.16_471.0335m/z	3.16423	471.034		10.1854	59.5024	71.1223	0	1.54389	0	0	0	0	0.130869	0	0	2.20549	0	7.95168	47.1138	9.8279	4.35785	0	0.426498	18.0514	2.29311	1.45384	15.338	2.58649	15.3055	0	0
3.76_655.2350m/z	3.75598	655.235		0	0.0403723	0	0	105.205	0	2.78859	13.4225	4.65138	15.8179	10.9203	25.5698	44.7284	26.1614	9.00835	3.96515	0	0	12.8367	0	31.7765	6.08985	3.40042	1.9832	44.9839	0	0	0
2.99_188.5378n	2.99355	419.098	188.538	3.00396	15.318	24.4922	0	5.55749	0	15.3205	1.55686	0.578126	5.85286	2.42656	1.48082	5.9182	0.876941	18.8867	38.1438	4.60755	1.30013	16.7003	8.02271	12.5756	2.9225	2.36619	7.63441	14.6281	0.116825	0	0
3.62_487.0293m/z	3.621	487.029		593.829	736.547	157.742	0.19029	1.40793	2.63779	2.76529	2.07909	6.16019	1.2265	0.690247	0.00160763	1.50411	1.76913	1023.04	910.849	132.142	35.8473	115.993	53.558	109.415	86.5627	58.6322	70.0347	22.7652	42.1959	305.621	0.0615734
3.72_728.0637n	3.72028	729.071	728.064	2460.78	4424.2	6767.16	0	6.04157	0	0	0	0	1.16176	0	0	0	1.01225	223.496	1491.21	685.601	848.791	1.52094	222.088	402.29	13.1983	84.5213	842.418	38.448	1158.24	0	0
3.99_397.0538m/z	3.99163	397.054		0	7.1351	57.8048	0	2.05779	0.805673	2.64133	1.25282	2.17558	0	0	0	0	1.80017	20.7215	18.9483	10.8252	4.56514	2.50507	9.52589	12.695	2.38791	5.39845	7.36327	8.68424	12.4044	0	0
4.05_639.0754m/z	4.04807	639.075		110.415	156.861	88.0757	0	0	0	0	0	0	0	0	0	0	0	18.2419	91.2361	10.5371	17.2646	0	1.36121	2.44357	0	1.23974	33.5823	1.69775	15.4009	0	0
3.67_599.0558n	3.671	1199.09	599.056	278.181	798.988	770.154	0	155.207	0	0	17.8369	0	145.866	12.0468	0	1.83078	7.04021	13.063	395.504	37.1597	18.7704	6.78044	0	46.049	1.50568	12.94	57.4718	1.38103	104.77	0	0
0.43_338.8356m/z	0.433367	338.836		30.5114	74.2866	47.5255	0	0	0	0	0	0	0	0	0	0	3.35919	0	115.958	0	0	0	0	0	0	0	0	0	0	0	3.09755
3.51_767.0313m/z	3.51373	767.031		771.01	327.347	314.094	0	0	0	0	0	0	0	0	0	0	0	54.3661	171.558	20.0572	4.83458	0	9.96706	9.45504	0.560886	1.3656	27.1405	1.40355	37.4348	0	0
3.13_434.0320n	3.12853	457.021	434.032	2862.19	1090.2	1795.5	17.1214	17.4752	8.27079	15.2814	2.71284	8.03886	6.74138	0.86577	2.5599	4.4249	36.7797	966.65	1141.6	426.155	126.638	835.063	681.597	424.235	228.885	383.66	588.506	316.578	328.735	5.92059	35.0704
5.32_302.2873m/z	5.3247	302.287		2148.26	3512.65	5793.17	21.4156	200.56	18.614	53.7456	1.50671	4.75929	59.5737	1814.12	33.4225	172.805	355.36	366.989	6268.7	403.537	334.632	624.9	461.402	2754.87	345.081	2355.04	6099.13	1004.66	3578.27	7.77636	137.795
4.06_635.0775m/z	4.06235	635.077		684.41	1853.77	3198.13	0	0	0	0	0	0	0	0	0	0	0	20.4223	589.96	127.727	220.012	0.953125	25.2656	114.789	0	10.4168	301.938	0	498.412	1.81579	0
1.35_390.9037m/z	1.34622	390.904		1.73743	0.5907	0.984534	42.2814	21.7291	14.5953	32.2055	5.93922	11.5538	13.708	15.6693	18.2939	5.03364	2.60398	5.05605	2.02527	0.787776	2.146	0	0	0.673416	0	0.769878	0	0	0	17.9957	1.14822
2.94_637.1882m/z	2.94357	637.188		0	0.0261637	0	0	0	0	0	0	0	0	0	0	0	0	0	0	0	0	0	0	0	0	0	0	0	0	0	0
3.50_316.0147n	3.49945	299.011	316.015	231.811	98.9913	85.3863	1.07822	2.71272	2.17363	1.88888	0	0.368852	0	0.710027	0	4.34664	1.90595	59.2291	74.2099	64.9686	14.1387	20.2575	61.1795	18.9482	7.81545	11.8777	16.1342	0.460963	10.7828	5.63523	0
0.44_156.0457m/z	0.4405	156.046		1.55308	0	2.9944	82.5894	148.316	142.665	135.826	65.7499	57.0714	71.6054	73.8199	77.9388	82.0916	23.9441	22.5299	5.38429	154.914	157.631	49.4617	51.8705	66.1478	42.7248	52.7195	21.735	18.4248	37.6294	35.8272	12.596
0.49_414.9689m/z	0.490483	414.969		1.98737	0	0	13.0902	3.77495	10.4904	7.12148	3.76551	4.29111	2.37923	0	2.89776	0	7.07091	0	0	0	0	0	0	0	0	0	0	0	0	0	2.7876
3.26_382.9726m/z	3.26422	382.973		0.95599	1.90759	4.43187	8.5801	553.701	35.9108	10.2436	42.6134	3.27143	9.83926	24.0446	22.8908	198.108	1.91405	292.439	45.7985	40.1827	36.3597	26.6028	27.8914	168.715	152.648	1.80063	106.461	313.246	90.4264	4.60446	0
5.06_476.3139n	5.06018	499.303	476.314	86.0425	519.243	169.198	3.52292	8.4428	14.7656	0.91182	12.3659	1.68506	20.9477	15.6252	8.42049	12.3421	6.4063	252.513	277.32	760.996	164.502	207.63	56.0025	434.425	115.366	66.4912	26.7684	31.9676	64.6294	16.2431	3.9709
3.94_515.1541m/z	3.94165	515.154		2.724	79.3997	7.41632	2.49738	17.4202	3.17401e-05	0	4.05236	0	2.05306	9.82024	8.94332	5.65601	2.79664	22.2158	18.8736	10.4461	1.87018	4.09678	1.75009	31.745	7.50188	9.15892	11.3443	11.1954	0.438058	0	0
3.40_739.0529m/z	3.39947	739.053		153.715	234.47	1406.91	0	0	0	0	0	0	0	0	0	0	0	10.6425	299.484	39.369	34.9014	0	12.1555	33.8786	3.83951	0.522828	53.2419	0	119.38	0	0
3.50_346.0741n	3.49945	311.06	346.074	819.015	2721.51	2100.24	35.8255	32.8022	17.7531	18.0813	6.93677	10.6569	7.10695	6.94171	7.2182	11.6319	15.8683	706.216	1556.14	147.515	66.0682	178.729	377.279	274.294	56.6856	61.5368	660.261	200.331	1196.85	20.6097	14.561
3.78_477.1462m/z	3.7774	477.146		5.02404	31.0802	12.3487	4.59033	4.0276	1.70708	0	4.23789	0	1.64012	3.94732	6.41428	0.530534	4.80908	16.5156	4.69553	2.01129	0	5.76865	4.46678	2.93243	5.8592	5.57182	1.31115	3.09685	3.09807	0	0
5.62_591.4351m/z	5.62392	591.435		19.9409	30.1261	60.6748	31.4591	34.5191	235.154	55.6768	172.01	48.7597	61.1097	295.331	154.741	59.1493	116.677	26.643	40.7253	57.1654	88.2627	484.122	26.3364	214.67	312.491	63.0781	126.265	98.1705	74.6319	1.82905	5.23874
3.53_435.0354m/z	3.528	435.035		54.9799	60.8518	66.2541	0.355541	7.57667	0.971665	13.3238	0.956622	3.71779	3.697	2.05347	0.869298	1.02144	0	80.6371	142.959	61.9556	24.6381	33.7841	23.7221	28.9975	16.7182	21.6588	15.6295	12.6397	22.4392	1.39336	0.535369
2.11_658.2535m/z	2.10865	658.254		42.756	34.9881	88.19	0	0	0	0	0.634033	0	0	0	0	0	0	9.90228	33.0497	0	0	0	0	0	0	1.05177	0	0	13.4795	28.132	0
4.01_170.1752m/z	4.01307	170.175		103.4	190.875	73.6296	1.2091	0.0550719	0.0824547	0.237621	0	0.101335	0.419942	0	0.0074353	0.0952014	0.178967	78.9397	29.308	3.94803	0.186011	7.25026	69.0892	24.0189	9.73314	1.78234	36.4075	21.6655	64.3576	0.134312	0.10327
3.12_423.1131m/z	3.1214	423.113		10.2623	20.9149	5.88962	1.0605	6.90558	0.174504	0	3.54302	0	0.29864	0	0.753142	0.154417	4.44195	8.1641	13.6593	6.32547	1.14023	0	0.595771	1.85088	6.38953	0.0579857	0.871336	1.82735	0	0	0
4.16_1165.7388m/z	4.16233	1165.74		0	0	9.12509	107.611	101.623	337.956	3263.19	1067.55	436.327	785.514	749.995	99.5148	1234.09	660.892	143.133	3.3631	44.1949	7.75842	20.1413	86.6744	9.40466	222.614	7.85573	302.116	274.104	12.6691	0	23.9791
4.64_753.4017n	4.64027	754.402	753.402	19.5392	9.32133	3.16394	29.9288	30.8437	8.23299	26.6337	573.913	59.3854	52.4103	37.8996	49.7338	42.2196	67.6482	21.6847	3.42516	0.865519	0	1.45943	6.28122	11.9148	15.365	5.43399	0	0	1.84782	17.0894	8.11642
3.69_383.1122m/z	3.68528	383.112		0	0	0.119802	0.301326	13.7654	11.5857	4.44091	2.37443	7.427	52.2874	29.4186	24.6643	41.8921	6.94362	27.2711	35.1862	8.84761	12.1768	54.9596	2.25078	19.6605	7.4285	73.9461	17.6672	21.6614	12.7274	0.0211869	0
5.27_584.4105m/z	5.26757	584.41		0	3.72947	2.51105	0.823608	50.7499	3.60834	5.2474	30.5357	2.60347	47.9348	11.8053	17.0713	5.13063	7.17455	2.5554	6.17309	2.44363	6.64197	38.6581	2.79329	0.601751	3.59928	0	7.33926	0.749937	0	0	4.87141
2.19_294.0409n	2.19462	277.038	294.041	29.3643	35.843	41.0616	13.5661	507.63	41.0802	16.6699	195.957	0.663992	6.78577	4.26272	67.8457	206.657	11.9246	539.069	219.483	27.7335	38.2564	50.9015	18.6874	190.962	96.9484	48.2991	52.6213	536.894	58.7489	2.5359	1.15555
3.58_395.5631m/z	3.57817	395.563		0	0	0	4.48121	0	3.18405	4.48785	3.61618	2.92586	4.35849	2.44521	0	1.70607	0	0	0	0	0	0	0	0	0	0	0	1.97214	0	0	0
3.24_315.9713m/z	3.23565	315.971		0	2.27551	0	0	85.2197	0	4.29884	0	0	70.6084	15.5891	30.3643	65.9781	6.78675	47.7838	213.039	75.0985	6.17096	24.4319	0	29.2113	16.4291	91.9835	78.4817	29.6967	0	0	0
0.55_418.1585m/z	0.547833	418.158		18.4663	27.5522	26.6415	1.31939	1.39193	0.297844	0.444161	0	0	0	0	0	0	0	39.1132	38.1242	119.496	345.951	31.3844	54.9683	154.047	39.1505	26.1146	37.0506	104.241	212.969	5.66328	0
4.11_899.5064m/z	4.1052	899.506		0	0	0	0	11.3641	9.06268	85.7783	263.017	2.13696	195.42	103.045	111.708	201.181	21.1714	26.1304	0	0	0	44.4176	0	13.832	80.6953	0.081992	9.10462	5.9277	0	0	1.29979
3.13_534.1355n	3.12853	517.132	534.135	6.64091	33.971	13.5615	0.00703087	70.0508	26.2761	12.1526	159.813	1.94095	13.0995	19.9917	23.3231	142.103	25.5174	35.0674	8.83791	27.4091	220.347	72.4409	5.56183	114.819	281.973	77.3511	46.6063	697.437	24.2435	0	0.154376
4.82_541.3907m/z	4.81808	541.391		0.261557	0.0879087	0.288054	0	9.46825	1.42389	0.216665	8.57793	7.4671	6.93697	7.0711	1.17595	3.99818	19.3375	0.40265	4.31842	1.30117	0.829586	3.99862	1.11892	0.0841119	0.335169	0.0010153	1.25238	0.377	2.02712	0	0
3.51_745.0407m/z	3.51373	745.041		66.2453	261.425	388.228	0	0	0	0	0	0	0	0	0	0	0	21.9469	433.003	70.3001	81.4762	17.8597	9.53564	16.9599	0	13.0592	77.3344	0	134.931	0	0
3.96_601.3229m/z	3.95593	601.323		30.842	39.3853	45.4201	0	2.95734	0	4.76068	3.15402	0	0	0.904639	3.00413	4.69645	0.573741	19.6875	104.784	7.18206	30.6211	4.08813	7.90232	53.4283	25.6704	17.6352	30.5506	17.6683	128.256	7.35192	0
3.36_297.3009n	3.35705	617.574	297.301	0	0	0	0	50.3507	9.636	48.0894	73.4312	18.5972	145.061	91.3854	46.3879	117.396	46.1129	34.2352	44.7086	15.2512	1.40878	75.1518	12.1124	44.2623	96.9257	37.5934	61.927	56.4172	0	0.0522105	2.63171
4.66_389.2526m/z	4.66168	389.253		0.999888	8.45616	4.39084	11.7293	5.83051	16.4552	99.0478	51.6856	40.0547	36.586	25.0909	14.5502	34.3174	37.7602	22.4764	7.76273	20.1677	1.69259	8.20742	3.57164	8.21	7.71477	6.41503	14.1673	16.6682	2.95789	1.97482	3.99688
3.16_450.0598n	3.16423	451.067	450.06	83.3241	156.631	102.313	0.0127845	8.93968	1.18338	0	1.90966	0	1.27954	0	0.0676762	2.4726	0.760513	85.6487	296.682	117.888	116.197	49.0391	37.1981	135.559	52.1755	267.272	538.698	206.281	84.2117	1.58021	1.86481
4.12_471.1192m/z	4.11948	471.119		55.2446	161.824	52.5356	0.573438	7.23939	1.03969	0	0.895897	2.8534	0.448133	4.68294	5.37674	3.17253	7.46722	128.671	200.785	157.81	71.9473	126.961	46.1012	141.991	123.85	101.046	119.139	3.1199	5.41926	1.31711	0.238351
3.69_369.0233m/z	3.69242	369.023		0.671611	20.5145	1.95845	0.907237	0	0	0	0	0.639621	0	0	0	0.665276	0	63.1182	62.3446	25.5259	8.59439	25.997	0	8.00605	4.33905	15.4789	4.37224	5.62033	11.948	0.421811	0
2.85_158.2057m/z	2.85073	158.206		0.53833	5.3736	10.3983	0	4.49282	2.03226	1.61095	2.38613	0.677979	2.44246	10.977	2.41113	6.53599	6.82116	20.6797	12.3066	2.20276	0.516357	5.20967	3.0538	5.02324	4.34474	3.15262	10.6359	2.48804	0.905602	0	0
3.46_468.0915m/z	3.4566	468.092		161.916	134.044	110.59	0.39632	3.879	0.275235	0	0.0373343	0	0	0	0	0	0	17.2053	70.1909	21.4432	28.5856	1.83252	11.2268	9.34877	0	19.2986	57.0783	0	7.88779	0.0488262	0
3.98_387.3223m/z	3.97737	387.322		27.303	75.405	42.5247	1.98646	48.5857	29.4506	350.364	4.02718	16.5155	44.6316	70.6996	141.826	585.463	335.006	129.283	392.759	75.7259	54.4213	16.5099	50.179	783.739	2192.38	81.8607	254.355	108.972	118.587	5.4416	1.00122
3.51_460.0360n	3.50658	483.029	460.036	16.3228	6.56962	0.503633	0	0.10647	0.00973769	0	0	0	0.234435	0	2.53116	0	0	54.1803	26.5042	42.9518	8.30016	60.8773	21.2146	11.1256	24.5758	47.2935	30.0216	12.0677	0	0.0593895	0
1.58_298.9975m/z	1.58147	298.998		99.5742	137.045	176.526	0.613759	4.3742	0.0710539	0.897552	0	0	0.490799	0.52832	0	0	0.568986	150.666	105.265	24.1578	33.4765	2.50194	54.3754	72.4679	22.0888	11.6464	32.3694	41.8994	135.479	0	0.651992
0.84_214.3055m/z	0.839917	214.305		45.1948	39.6654	26.7506	0	0	0	0	3.69868	0	0	0	0	0	2.82744	11.8434	36.5958	3.48841	0	5.26276	2.27482	6.14248	4.94307	7.45017	9.83588	0	0	0	8.29886
0.43_143.4578m/z	0.433367	143.458		8.49725	3.40926	2.18108	0	0	0	3.19983	0	0	0	0	0	0	0	0	0	0	0	0	0	0	0	0.349059	0	0	0	0	0.128227
4.50_585.0636m/z	4.50458	585.064		27.1201	100.594	1190.83	0	0	0	0	0	0	0	0	0	0	0	0	97.9935	13.4119	8.43561	1.9299	21.7999	45.4866	0	15.7753	75.488	10.9182	158.136	0	0.18298
3.94_609.2299m/z	3.94165	609.23		0	19.2941	18.5532	2.55164	192.182	9.05044	3.71707	20.903	5.09744	19.6071	25.5447	82.6107	277.36	86.9953	58.9599	49.1706	5.90743	9.59671	40.0324	4.14414	113.637	49.4868	106.562	66.0138	209.69	7.01135	0.63932	0.924104
3.51_523.0508m/z	3.50658	523.051		24.2646	43.8701	158.743	0	0	0	0	0	0	0	0	0	0.000730894	0	2.71023	35.0138	4.54114	2.22896	0.234985	3.70771	4.58219	0	0	6.11426	0	15.772	0	0
3.72_459.0347m/z	3.72028	459.035		66.9511	175.454	254.146	3.84033	1.52913	1.63571	8.79756	3.82425	0	0.377526	0	0	0	0	31.4909	100.634	17.058	21.9927	4.87122	7.70473	21.5659	0.737183	3.56259	18.9849	8.24442	41.2938	0	1.95093
4.49_620.2608m/z	4.4903	620.261		4.35697	4.49989	4.10009	0.107603	10.6292	0	0.742979	0.447807	0	2.75487	4.42212	0	0	0.40513	4.3778	6.31089	444.161	19.8438	5.39039	2.77054	7.39501	3.66701	3.37562	1.88428	1.21739	2.52043	2.00873	0.699942
4.06_681.2805m/z	4.0552	681.281		10.719	183.174	7.56066	0.771818	17.4516	0.0190904	0	6.91684	0	2.84302	3.37802	5.74673	3.40108	1.57235	26.5739	12.9375	0.00501794	2.95523	6.24192	8.56914	15.2355	33.3862	2.27618	3.34343	18.4685	5.15763	1.89073	0
3.28_524.5509n	3.2785	547.54	524.551	6.1446	24.8741	51.5566	0	4.04199	1.2271	0	9.30976	0	2.02762	0	3.12988	1.81955	6.49747	31.7429	83.3723	9.30031	42.0111	41.2757	17.8774	21.6289	383.983	16.2391	12.7762	18.7958	114.191	5.43211	35.4781
3.24_712.0647m/z	3.2428	712.065		27.1702	102.732	264.873	0	0	0	0	0	0	0	0	0	0	0	19.1196	155.863	1.46887	0	8.88355	2.27096	11.436	2.07397	4.67326	39.8041	3.28165	86.4795	0	0
3.44_257.0094m/z	3.44232	257.009		13.463	209.417	32.2452	0	0	0	0.166092	0.303133	0	0	0	0	0	0	67.3308	179.978	19.625	3.19756	8.03883	21.7937	8.02688	6.66958	7.44034	29.389	0.93129	0	0	0
5.95_530.3106m/z	5.95187	530.311		11.3241	39.5536	43.7492	5.93543	24.6726	7.16945	6.96895	5.28962	5.61655	44.2969	58.3472	86.777	52.3364	36.981	48.3855	57.6176	35.0349	10.8413	13.7854	19.7893	86.9263	40.3079	50.4537	84.7065	4.73276	1.08323	0	0
3.66_699.1170m/z	3.65672	699.117		62.1089	75.2439	87.8036	0	2.73195	1.8278	0	0	0	1.13626	0	0	0	0.199199	0.599021	12.2938	11.2406	0.0410247	0	4.4205	5.36977	0	0.478729	3.31388	0.893299	2.1329	0.147118	0
3.66_580.2661m/z	3.66385	580.266		12.8447	18.3472	12.7444	0	2.76901	0	0	0	0	0	0	3.55493	0	0	6.2266	6.71024	0	0	5.42358	1.28864	2.69151	3.7404	5.88354	1.51989	0.0423965	1.15705	0.407707	1.80545
3.46_528.0012m/z	3.46373	528.001		153.403	175.072	88.0102	0	0	0	0	0.509684	0	0	0	0	0	0.062826	10.6201	64.8382	32.2976	31.6848	2.13525	5.55404	2.87247	0	2.60693	10.8489	0.000330103	10.6474	0	0
4.49_360.3099m/z	4.4903	360.31		138.164	54.2192	102.165	7.55008	0.930882	7.8867	11.1367	7.26802	16.2834	3.76596	3.72547	7.51428	12.9101	25.9054	10.4243	20.563	0	0.0292604	0.631104	9.64028	5.35522	4.94655	2.54598	7.35171	1.98556	4.77831	36.6659	37.9933
2.56_638.2272m/z	2.55835	638.227		2.2655	21.4155	4.87795	0	0	0	0	0	0	0	0	0	0	0	3.06687	55.511	0	1.36834	0	1.49411	0	0	0	0	0	0	0	0
3.49_621.0635m/z	3.4923	621.063		21.2525	105.037	62.994	0	0	0	0	0	0	0	0	0.018586	0	0	34.7833	134.209	36.0219	12.9861	207.221	7.83417	70.3834	0	9.59046	52.0012	4.55316	12.694	0	0
3.10_1056.6180m/z	3.09997	1056.62		0	0	0	89.7914	145.988	113.438	693.954	31.4983	73.3136	74.8156	3.39511	8.70197	60.7355	109.31	107.555	0	53.6792	4.47406	0	5.22919	1.49847	35.4546	0	1.02673	1.94134	0	1.61957	0
5.13_171.0288m/z	5.1316	171.029		7.21262	21.0225	40.7933	1.04516	11.0043	6.20536	0	0.174648	0	7.7643	11.7452	3.43011	7.89063	2.33065	25.7687	31.0872	9.88618	6.34382	2.26884	0	5.17505	4.10288	7.63389	5.07717	2.44036	3.09492	0	0
2.63_816.0870m/z	2.63007	816.087		0	0	0	0	430.626	39.0621	0	9.42587	0	0	14.4526	20.708	233.284	0	111.295	314.587	17.084	15.3522	1.18484	1.67081	320.529	28.1064	35.1616	218.956	142.044	71.7152	0	0
3.69_696.4459n	3.68528	738.444	696.446	2.13675	0	1.79874	0	0	0	102.905	3.5455	8.31515	6.9341	27.2917	22.8165	75.8811	67.0299	28.4229	11.5928	5.94088	7.33015	1.80942	7.17783	36.8623	115.77	17.7573	37.29	62.328	10.0795	0.58461	0.771729
3.36_669.0794m/z	3.35705	669.079		38.8298	346.176	119.417	0	0	0	0	0	0	0	0	0	0	0	49.065	143.255	9.29275	2.09879	0	10.5153	8.98804	0.925903	4.46014	14.8424	0	14.8456	0	0
8.61_516.9828m/z	8.6105	516.983		55.9212	92.5493	13.6855	38.0866	51.2204	38.6468	41.622	27.4054	30.4553	27.0881	45.121	3.38815	57.5877	7.00308	32.2952	69.7771	7.75554	31.0771	23.8243	22.83	16.863	46.3312	16.0388	48.2986	4.78294	3.03905	0	2.23317
3.16_455.4070n	3.1571	478.396	455.407	19.6993	14.9236	20.0398	0	2.42128	0.711624	0	4.87833	0	0.590973	1.63525	0.555749	0	0	19.2145	28.8561	3.64083	20.9035	13.5927	10.1826	11.126	88.5657	7.23439	7.82182	8.25181	32.5624	1.64287	3.95786
3.98_655.2563m/z	3.9845	655.256		1.17126	9.90945	3.34026	3.05484	135.814	5.44827	2.63369	5.46063	4.01488	1.76976	17.2001	4.5279	119.873	5.9134	20.764	4.5597	0	20.3007	5.86874	2.65289	44.8005	40.8109	12.5569	6.47586	52.0633	1.38779	0	0
3.65_547.1289m/z	3.64957	547.129		4.69213	4.35358	4.13106	4.32975	152.002	14.8166	1.78681	178.982	1.37476	6.33322	33.6235	45.279	261.333	3.9252	117.274	8.82191	0.382755	29.4637	61.4094	0.0551555	137.145	137.905	15.2351	10.9904	117.677	4.20726	0	0
4.23_748.4667m/z	4.2266	748.467		0	1.38448	0	0	0	0	0	0	0	0	0	0	0	0	0	0	0	0	0	0	0	0	0	0	0	0	0	0
5.25_276.2712m/z	5.25328	276.271		82.2365	150.992	301.509	7.75967	5.64712	1.91273	4.6726	0.329949	3.14056	6.38967	80.2774	5.80194	3.69054	8.68079	3.44663	313.197	8.4223	7.31483	3.59304	5.21083	134.87	2.31744	105.75	327.458	16.4411	148.229	1.91135	6.27531
3.06_629.3346m/z	3.06427	629.335		22.2992	13.9136	18.4965	0.613877	12.0764	0.298574	6.51695	1.07471	2.3005	3.20106	0.745151	0.457773	1.19395	3.0046	7.21565	29.7067	6.50096	4.31118	4.25823	4.28496	5.06636	5.27773	0.816328	0	1.20508	0	0.0815631	0
4.11_1076.2314n	4.1052	1077.24	1076.23	130.98	943.189	274.951	0	0	0	0	0	0	0	0	0	0	0	4.19922	33.8525	142.958	5.96204	0	6.87195	82.5956	0	1.73932	24.7106	0	45.1624	0	0
3.77_866.5326m/z	3.77027	866.533		0	0	0	0	8.06204	3.6423	73.2075	34.4992	12.7313	90.3169	24.6999	7.34504	38.7264	8.23578	15.8519	0	0	0	42.4283	2.56305	0	29.0619	0	0	17.7376	0	0	0
5.42_300.9188m/z	5.41683	300.919		8.38804	504.688	23.0883	0.802282	387.474	59.3871	21.1225	13.7522	58.9704	28.3065	177.225	15.238	39.8306	56.59	76.5382	55.8707	16.2311	15.017	11.4325	3.75305	3.36149	5.89059	375.638	20.6271	2.99417	0.662462	0	0.0313835
5.52_597.3340m/z	5.5168	597.334		188.148	53.3301	203.523	0.436401	5.07122	4.93135	1.80431	0.159167	1.03598	6.64502	2.20115	0.831068	4.00603	2.83771	28.7159	36.0673	13.8142	2.34032	5.74472	35.3178	10.3118	14.2147	4.76224	11.9564	13.3286	36.8914	3.61664	1.98837
2.31_290.0104m/z	2.30908	290.01		28.9441	54.8776	26.449	0.0552813	6.18045	1.18396	0.733459	0.3421	0	0	0	0	0	0	23.0092	98.5608	49.1544	7.91135	7.30667	3.68976	8.16236	7.52608	2.00346	3.19528	4.60573	9.74776	0	0
0.41_654.8606m/z	0.411933	654.861		84.1727	72.3468	93.4935	16.8539	0	0.4217	4.34491	2.33103	1.87244	0	0.765106	1.33475	0	56.9952	28.3458	0	8.66389	0	4.25137	0	0	0	1.61316	0	11.0298	0	37.8957	4.14944
6.07_523.3687n	6.06562	565.406	523.369	18.5542	137.77	52.2859	16.0051	845.286	61.6592	21.6605	12.5622	82.2796	741.292	365.315	63.8251	99.0783	252.155	108.674	649.436	144.291	45.1722	642.517	83.3008	75.5891	145.94	156.791	135.872	32.4508	7.91975	9.03949	2.12396
3.14_389.0328m/z	3.13568	389.033		249.012	149.87	148.723	0	0.559843	2.24994	0	1.6632	0	0.529266	1.12178	0.560352	4.4677	2.27511	73.4964	119.383	22.6632	2.42575	39.4758	37.2863	21.909	18.0564	15.7964	33.183	8.1346	8.1546	0	2.39281
3.40_767.0011m/z	3.39947	767.001		143.44	281.103	511.259	0	0	0	0	0	0	0	0	0	0	0	17.9818	86.5269	21.6386	4.48849	1.03326	2.25385	32.3345	0	0	17.466	0	67.0664	0	0
2.99_478.1097n	2.98642	479.117	478.11	65.7177	168.8	226.488	2.44785	9.70657	3.16535	2.82262	7.11201	5.70022	11.7882	4.70989	4.01662	18.4528	15.1148	8.97976	66.7238	16.1255	6.84801	8.86898	3.82578	36.5	8.58081	1.20243	22.488	81.5944	43.6692	0	0.747376
3.39_604.0646n	3.38518	605.07	604.065	218.1	602.831	350.963	0	0	0	0	0	0	0	0	0	0	0	121.412	258.263	19.4326	0.795947	0	13.5248	9.97229	3.15396	14.0284	58.7416	0	67.8558	0	0
2.54_648.0585n	2.54407	649.066	648.059	0	0	0	0	140.405	4.53764	1.16868	5.14328	0	0.877563	6.18439	33.76	258.122	0	106.459	18.765	0	16.226	12.3934	0	117.525	34.9792	8.6756	31.7893	278.711	28.392	0	0
2.95_252.6061m/z	2.95072	252.606		1.62093	1.24969	0	1.29328	16.247	4.55995	30.5382	7.38464	3.79173	10.8593	4.82662	8.40952	8.71928	9.23072	26.0991	29.5589	7.73227	5.38797	8.43188	13.9941	2.03287	8.15675	0.598927	5.1246	7.659	0	0	0
0.43_429.2412m/z	0.433367	429.241		44.2587	10.9678	31.9167	383.693	417.059	404.118	420.001	273.93	253.945	298.751	234.234	373.547	240.601	150.314	146.983	42.0092	486.676	506.836	250.536	284.681	354.965	281.124	299.153	129.555	135.72	278.977	267.967	69.8275
3.49_261.8347m/z	3.4923	261.835		0	0	0	2.35907	3.71162	2.09775	16.6366	21.2256	3.78354	5.64857	3.99971	4.52827	29.263	2.09508	2.11195	0	1.88681	2.3452	1.71956	0.945535	0	4.64465	1.23624	4.40044	4.12936	0	0	0
2.74_638.2631m/z	2.74362	638.263		0	69.1195	75.7141	0	0	0	0	0	0	0	0	0	0	0	32.2603	149.845	70.4975	22.1103	85.6059	0	18.2273	6.07028	0	3.97409	0	1.17453	0	0
2.49_721.8064m/z	2.48693	721.806		23.9645	44.7895	26.9243	7.59102	66.089	3.36746	2.19418	11.3789	0	7.47182	13.3914	11.5293	11.9972	10.7873	68.3348	50.1004	22.1748	3.43606	63.7418	2.15277	15.7553	13.0432	23.2725	60.3201	9.87747	1.22754	0	0
3.91_712.0898m/z	3.90595	712.09		176.219	258.967	1248.28	0	0	0	0	0	0	0	0	0	0	0	10.571	105.607	49.8711	20.3306	0	3.78017	57.2226	0.659821	0.0630859	50.407	0	92.9178	0	0
3.55_549.0030m/z	3.5496	549.003		16.8814	10.288	41.1647	0	0	0	0	0	0	0	0	0	0	0	0	25.6269	40.415	19.2253	0.386243	22.2467	26.9703	2.0626	16.8639	30.5936	0	13.0047	0	0
2.19_481.1071m/z	2.19462	481.107		3.86116	3.49858	2.02741	0.000189333	20.1381	0	0	0	0.586608	6.08276	0	0.934406	0	3.41976	4.12318	27.2674	2.08224	4.55364	9.1153	0.611893	32.9204	1.6709	3.27914	7.96872	8.26396	16.6287	0	0
5.18_302.2865m/z	5.18158	302.286		80.6932	224.377	287.655	17.9531	11.6108	6.16483	17.4457	1.26589	0.13636	1.20132	184.205	0	7.25549	1.10528	12.7259	404.438	44.0828	14.4176	54.2109	40.6875	165.22	29.8422	160.155	530.931	28.1754	236.035	0	0.644675
4.65_652.3055n	4.65455	653.272	652.305	25.7806	57.0662	32.7483	1.62857	22.2286	0.191288	3.16713	8.92157	5.07368	3.9915	12.1997	0	0	2.13879	29.5346	22.5947	12.6042	0.0128742	21.5276	7.57715	25.8991	18.6461	8.01129	10.4576	1.92218	9.57916	0.0194636	0.549249
5.57_331.3227m/z	5.57393	331.323		317.108	441.325	855.097	0	1.27589	0	0	0	0	4.59553	335.244	0.831085	25.5069	36.8295	31.1789	768.364	44.4046	32.9263	228.816	46.4877	462.706	37.1641	394.626	866.603	190.881	570.19	0	23.2217
3.98_666.0652n	3.97737	689.052	666.065	487.327	2403.7	2419.7	0	1.63365	0	0	0	0	0	0	0	0	0	25.09	1608.66	397.213	271.821	0	49.3691	177.874	0.0150154	57.5617	827.75	5.18951	370.828	3.68201	0
2.95_403.0444m/z	2.95072	403.044		31.481	175.963	76.99	0	1.51538	0	0.659208	0	0	0	0	0	0	0	80.0651	140.949	16.0828	2.75527	18.2097	6.76194	3.77367	3.5947	9.15055	22.9528	3.20428	16.2017	0	0
3.36_219.6301n	3.36418	202.627	219.63	0	4.48998	0	0	9.49283	6.94727	19.5127	13.8334	6.05838	28.1674	21.5483	4.98709	22.2916	9.93225	6.572	24.948	6.09888	1.39488	18.8102	4.2691	16.5472	27.9681	9.91007	12.2286	6.30636	2.45081	0	2.57153
3.28_271.5029m/z	3.2785	271.503		7.85593	21.7819	4.74258	16.4523	56.8623	48.4593	435.664	41.4404	33.6015	32.2005	18.4019	18.8043	43.0143	57.4935	133.534	18.5998	42.3966	11.2765	11.5295	38.01	2.54864	41.6936	0.585459	2.83989	13.7729	1.07797	9.33112	1.00595
5.57_746.4382m/z	5.57393	746.438		3.33212	1.92117	0.548126	6.49202	5.84775	3.1824	0	3.76076	1.30637	0	0	0	0	0	0	0	0	0	0	0	0.689622	0	0	0	0	0	0	0
3.80_415.0458m/z	3.79883	415.046		293.848	293.852	228.289	5.41182	3.80549	7.11798	4.73764	3.38233	0	1.60552	1.23482	2.73823	0.355074	2.47986	56.9558	187.039	46.5206	63.1359	2.20138	27.1125	52.3845	11.3027	41.8883	184.475	17.8842	102.932	2.67285	2.01279
3.88_689.0514m/z	3.88452	689.051		49.5753	327.951	160.541	0	0	0	0	0	0	0	0	0.320628	0	0	9.40164	316.941	26.6099	25.3094	5.59137	1.94237	9.24472	0	6.44577	166.328	0	70.6263	0	0
3.32_899.5286n	3.32135	450.772	899.529	149.458	243.906	193.059	92.2601	1020.66	608.382	3219.61	1398.19	477.504	4666.99	2489.43	1551.34	3849.77	1717.2	1158.04	410.084	634.593	101.057	1087.56	355.324	534.263	1948.31	573.436	734.869	1327.06	32.7252	89.7757	75.208
0.95_308.0957m/z	0.954167	308.096		1.33329	5.35344	8.54314	0	0.300072	0	0	0	0	0	0	0	0	0	0.000785415	5.75876	0	3.00354	0	0.88855	0	0	0	0	0	0	3.40595	0
1.56_401.1036m/z	1.56005	401.104		1.68281	0.59944	0.207845	0	0	0	0	0	0	0	0	0	0	0	0	0	0	0	0	0	0	0	0	0	0	0	0	0
6.64_448.3625m/z	6.63643	448.363		2.28484	6.04272	3.14799	2.84145	0.634977	1.50304	1.87274	0	0	1.18259	0.69353	0.944763	0.392059	0.00132522	1.09852	6.56492	3.74161	0	1.45013	5.30673	14.5371	3.34081	8.52472	24.5584	0	1.96663	0.282871	0
3.58_508.2514n	3.57817	491.248	508.251	45.457	29.2376	43.027	10.3648	181.671	13.7784	71.1961	62.4238	51.3301	75.9063	52.6253	30.4676	62.6587	55.8307	69.06	270.951	17.0872	19.0741	45.7007	17.2935	18.7654	27.3414	28.4773	159.705	36.4569	41.7882	7.61635	0.43599
2.97_86.1156n	2.965	150.131	86.1156	7.68978	5.35716	18.2404	1.5468	12.83	9.94744	9.15011	16.3765	2.55295	39.1828	41.8436	45.5044	51.8042	38.5091	12.6119	31.6619	31.5388	5.89988	42.923	7.37731	45.084	29.8453	23.3819	68.7451	45.69	32.4414	0.0118069	4.23228
2.97_517.0366m/z	2.97213	517.037		11.0093	82.0894	37.2539	0	0	0	0	0	0	0	0.000330375	0	0	0	2.6428	57.6302	20.2007	25.9452	0	1.69647	5.56125	0	4.17685	0	7.07343	40.4341	0	0
2.42_184.0111m/z	2.4155	184.011		0	0.473908	0.805176	0	0	0	0	0	0	0	0.00610332	0	0	0	0.754481	1.559	0.949096	0	0	0.923558	4.54962	0	0	5.20005	0	8.46517	0	0
2.59_412.1277m/z	2.58692	412.128		7.11792	22.8303	26.6708	0	0	0	0	0.712628	0	0	0	0.780693	0	0	9.46806	20.3846	0	0.887221	5.65601	0.10603	0	0	2.60591	1.93747	0	0	4.75549	0.00195481
3.84_605.0683m/z	3.84168	605.068		113.396	202.849	149.641	0	0	0.0774972	0	0	0	0	0	0	0.0927412	0	6.87915	102.003	0	5.5752	1.36426	2.73389	0.221377	0	0	19.1597	0	9.41799	0	0
1.70_277.0369m/z	1.70217	277.037		6.70639	17.4347	2.81227	0.56384	87.6523	0.599833	1.53079	0.944338	0.793284	0.191324	2.01441	1.44882	3.77091	1.04401	6.58181	40.3682	2.11603	10.7768	1.77135	3.10973	24.6625	1.3523	4.76097	1.8401	1.36288	4.26003	0.110115	0
3.68_791.3750m/z	3.67813	791.375		0	0	0	0	4.28444	3.00648	14.2764	3.66594	2.1955	0.677683	0.926312	0	7.49251	1.12853	0	3.46662	0.0320853	0	0	0	0	5.45235	0	0	0	0.908997	0	0
3.21_497.7951m/z	3.21423	497.795		0	2.3568	0	6.17224	31.9942	31.1201	186.224	52.8172	12.3919	62.3837	12.7562	19.4275	68.0002	14.9854	21.8578	0	12.6162	2.64477	8.34746	6.00768	0	31.3054	1.26556	3.23516	6.74222	0	0	0
3.41_455.1247m/z	3.41375	455.125		30.2319	201.829	60.2654	0.357366	9.1993	0.316201	0	1.30861	1.66826	3.02989	3.95901	1.66329	2.19839	6.71689	71.7125	261.211	22.2841	25.4518	5.875	18.9382	250.977	66.6708	62.4351	61.3365	35.9792	165.621	0.526522	6.71367
1.85_255.1727m/z	1.84513	255.173		1012.08	783.307	1175.17	97.6555	18.0591	28.0947	9.76544	84.7648	17.0093	12.9232	68.3396	29.9205	24.1832	62.0877	306.925	204.183	20.3506	5.22	73.4617	68.8408	132.646	135.079	75.3048	209.462	132.137	47.7333	314.578	271.049
3.67_443.0402m/z	3.671	443.04		8.32736	64.9533	251.523	1.10723	0.0245973	2.83972	0.915192	1.30438	0	0	0.348565	0.46805	0	0.000413547	4.54441	48.2653	3.59483	12.0729	0.390808	1.07865	18.1584	3.10754	0	0.558398	3.7106	33.5781	0	1.36822
3.12_458.0533n	3.1214	522.065	458.053	81.43	300.047	387.949	0.247488	7.79942	2.14925	0.000120169	0	0.290941	0	0.97317	0.946702	1.53003	1.5399	34.3466	190.287	123.876	47.7484	8.55904	20.312	84.2098	16.1568	22.2135	79.5238	4.81976	72.5442	0	0
5.76_565.3998m/z	5.7589	565.4		74.7894	59.3555	74.5203	42.1081	156.039	119.307	27.4206	50.7752	6.98367	218.666	132.263	60.1468	43.769	142.2	44.7657	95.7334	48.9215	83.2439	119.444	63.4871	71.2034	80.8267	8.63857	38.7039	12.6023	8.36389	4.46686	1.06873
2.10_395.1719n	2.10152	378.169	395.172	64.831	62.4192	102.279	5.37638	0.0744074	4.31351	1.93997	3.52378	0	4.00676	0.00256976	5.57786	1.7933	0.0365005	29.9712	111.426	1.76251	1.41936	1.15966	5.92897	1.24915	3.41575	2.91774	11.5756	1.49396	0	25.3466	3.55282
8.61_796.9862m/z	8.6105	796.986		1290.37	877.066	291.121	976.584	319.805	785.337	545.952	135.723	133.407	149.782	198.502	8.76516	263.758	1.63361	389.536	1081.88	238.773	1254.5	141.522	121.878	30.5468	172.107	120.453	279.83	25.6634	17.2407	0	26.8906
2.56_138.2150m/z	2.55835	138.215		3.85316	2.90398	12.498	0.247168	0	0	0	1.34105	0	0	0.494345	0	0	0	0	0	0.0202326	1.63327	0.655616	0	0	0	0.390364	0.150323	0	0	0	0
3.86_677.4083m/z	3.85597	677.408		0	4.42325	0	6.23314	2.79929	22.8529	193.354	24.0687	0	7.72284	5.1731	3.23924	51.2066	4.03671	1.078	0	0	0	0	0	0	6.02635	3.11496	6.44475	0	0	2.38989	1.09583
4.74_729.2883m/z	4.73953	729.288		75.2529	77.5944	33.165	102.263	23.3264	2.09616	0	1.19159	6.56134	0.990921	0	0	0	2.13153	0	3.87109	4.98459	0	5.97002	7.19341	2.62689	0.000423149	0	0.771576	0	0	10.0311	0
6.27_410.3782m/z	6.27272	410.378		90.8493	79.5706	116.155	0	5.27388	6.88772	8.04408	0	1.47858	6.23939	169.449	9.76173	18.446	6.6133	14.77	99.0823	30.7275	17.2193	5.60052	5.17461	243.19	35.3286	135.513	282.688	85.5167	190.967	10.1241	0
3.18_394.0951n	3.17852	439.066	394.095	519.178	411.253	325.324	4.47578	4.51151	2.65502	4.61025	0.446395	0	0.370328	1.92789	1.08508	7.62195	6.73183	123.016	290.364	54.0336	15.5935	65.4599	68.2081	31.6164	12.0228	22.8054	41.267	18.0748	25.1998	0.351356	1.55533
3.09_386.1242n	3.08568	409.112	386.124	6.69505	4.86024	29.7774	9.6947	192.15	31.3002	11.5255	71.0392	6.68906	33.4769	48.5549	88.3301	587.271	5.02839	141.356	57.1421	18.0821	192.724	91.6249	26.5569	726.223	334.998	117.733	46.6391	1004.29	104.323	8.60759	6.1739
3.91_561.3625m/z	3.91308	561.363		0	0	0	36.0933	45.1415	67.3274	449.084	220.62	148.619	274.189	219.99	30.8322	305.663	121.254	67.565	3.92633	16.9452	7.48734	13.7664	46.6038	1.71335	102.797	20.1805	104.045	68.2148	5.66909	0	15.0393
3.99_712.0881m/z	3.99163	712.088		218.716	421.802	864.551	0	0	0	0	0	0	0	0	0	0	0	15.8307	155.512	32.4526	15.2865	0	4.1264	19.3222	5.30899	0	20.4357	0	83.5036	0	0
3.46_653.0879m/z	3.46373	653.088		4.11462	65.4745	36.0314	0	0	0	0	0	0	0	0	0	0	0	0	52.4028	2.91721	0	9.54792	4.22561	1.34183	1.20763	0.336405	13.1079	12.4986	8.22007	0	0
0.48_444.8201n	0.4762	445.827	444.82	5.01329	0	3.36057	46.0762	345.357	144.252	88.2566	27.9976	26.9804	40.9541	31.9744	42.7885	60.5372	4.11967	20.751	11.1092	109.499	262.403	19.1645	22.8522	49.4159	25.3564	43.3074	14.5772	5.80902	24.2618	12.8598	0
3.01_785.4977n	3.00783	393.756	785.498	447.121	1568.55	498.964	692.007	3621.25	1983.71	15265.1	1343.16	2278.08	4476.54	2324.1	1767.81	3925.14	4344.3	6275.22	3851.3	4067.55	1392.59	1549.46	4063.19	632.267	2268.51	873.569	1224.88	2854.06	181.85	189.692	215.173
3.79_215.1935n	3.79168	198.19	215.194	236.562	234.658	379.62	26.627	80.3959	15.1117	18.4257	17.3981	11.9245	121.648	1333.53	67.8944	157.061	65.4888	35.2376	331.012	93.5	103.187	214.477	119.955	1116.31	158.744	970.506	1602.73	366.628	918.993	14.3253	44.8932
2.24_458.1617n	2.2446	500.196	458.162	45.5269	56.2361	57.5679	0	0.876526	0	0	0	3.54628	2.49953	2.61341	0	1.13545	6.53357	20.7557	52.9937	0.806593	0.942383	7.03443	0.93161	13.4692	3.81184	12.1563	16.7898	8.28736	3.91811	0.246863	2.59344
3.76_647.0438m/z	3.76313	647.044		37.3343	150.801	159.031	0	0	0	0	0	0	0	0	0	0	0	0	32.4228	11.2511	2.3772	0	6.76288	1.8858	0	0	7.49802	0	1.72931	0	0
0.43_449.7852m/z	0.433367	449.785		0	10.3219	9.86812	0	0	0	0	0	0	0	0	0	0	1.27588	0	4.09167	0	0	0	0	0	0	0	0	0	0	0	0
5.73_373.3365n	5.73033	356.333	373.337	4117.21	6256.64	8091.72	69.9145	440.566	51.4692	92.9283	29.1221	22.1156	441.321	6435.65	290.368	1050.07	590.667	1176.56	8123.06	1093.78	829.061	1376.32	965.858	7553.26	1767.65	5436	11382.5	3402.31	7698.72	47.6018	170.992
3.24_779.0235m/z	3.23565	779.024		55.0387	723.629	147.197	0	0	0	0	0	0	0	0	0	0	0	99.0382	769.779	23.3242	0	13.2067	23.0478	19.4823	0	8.85968	177.094	0	109.611	0	0
4.48_301.7125m/z	4.48317	301.713		15.7461	14.5876	5.88087	28.9756	71.7454	26.0429	12.6443	18.1182	1.16409	16.7573	23.1998	5.83439	2.27509	0	22.2902	30.1999	6.96819	91.8238	34.5461	2.07033	51.0722	2.76814	19.6561	6.88545	2.68085	6.14798	0	0
0.43_112.9885m/z	0.433367	112.989		9.32072	22.6025	10.9583	0	0	0.156162	0.00127066	0.233401	0.000731482	0.426155	0	1.145e-05	0.153942	0.103537	3.31125	2.68722	0.0581529	0.0337606	0.00691802	0.0921245	0.336236	0.0621484	0.601556	0.00568806	0	0.0967252	0.37513	0.504875
3.36_459.1643m/z	3.35705	459.164		18.5963	15.7236	25.6498	3.99794	201.294	40.623	21.4475	30.2756	32.3967	62.9428	44.5144	90.4873	530.581	77.8818	99.9377	175.067	56.6901	33.7745	91.2244	31.3717	231.758	87.8343	156.443	87.1319	460.358	71.9739	10.8624	4.88717
3.24_767.0241m/z	3.2428	767.024		9.71817	110.758	218.798	0	0	0	0	0	0	0	0	0	0	0	13.5138	41.9772	2.13779	1.57254	4.92464	2.86736	8.74135	2.49364	1.50495	32.0355	0	68.8655	0	0
3.09_776.3569m/z	3.09283	776.357		100.312	993.064	226.141	0	0	0	0	0	0	0	0	0	0	0	178.965	635.614	15.3103	0	1.95753	18.5547	20.2075	0	3.55313	212.638	0.601624	147.563	0	0
3.78_797.0077m/z	3.7774	797.008		41.5479	60.0163	1.89334	0	0	0	0	0	0	0	0	0	0	0	69.0521	76.265	23.8908	15.3428	0	0	16.3373	0	6.49641	29.0014	0	31.8501	0	0
2.44_299.0899n	2.43692	599.206	299.09	92.0833	192.682	232.087	5.14185	0	2.93561	0.466468	4.94462	0	0	0	0.445335	0	4.47216	76.8177	304.571	69.7617	27.3485	102.779	18.3278	53.8057	48.6586	40.847	32.717	51.2553	17.4491	1.9222	5.8201
4.21_587.2041m/z	4.20517	587.204		45.8445	427.875	24.9873	0.00194429	68.1082	3.72063	2.43338	0	4.31178	8.85371	5.70482	10.6668	2.45885	13.9963	97.9125	43.0077	35.1434	11.6986	3.31484	6.49712	25.5212	113.713	5.02737	6.79283	9.05271	0.798564	3.33901	0.0169921
3.69_1189.1277m/z	3.69242	1189.13		0	2.99284	0	0	0	0	0	0	0	0	0	0	0	0	0	0	0	0	0	0	0	0	0	0	0	0	0	0
3.58_592.8383m/z	3.57817	592.838		0	3.31499	3.06429	6.90046	21.2181	20.4299	85.1846	109.338	12.9879	121.025	38.0047	75.0567	92.306	14.8798	3.87698	0	7.89777	0	7.62581	10.8683	3.20593	27.0697	3.03989	12.0371	17.0855	0	0	5.96171
3.44_333.2068m/z	3.44232	333.207		0	0	0	0	6.03268	1.60143	37.6326	48.4219	12.1905	37.2138	23.4773	21.988	35.9212	0.685646	36.6032	0	2.32182	2.09886	8.30919	7.44799	6.07968	24.4001	9.13201	1.48767	4.13393	0	0	0
3.35_753.0639m/z	3.34992	753.064		41.4883	268.366	117.55	0	0	0	0	0	0	0	0	0	0	0	50.0214	140.841	2.60625	0	4.40676	32.6222	7.93898	0.998901	9.54873	63.8961	0	47.3539	0	0
3.54_695.2954m/z	3.54228	695.295		9.87135	70.7301	42.9967	0	0	0	0	0	0	0.194026	0	0	0	0	1.6857	44.4857	2.96817	0.952265	4.58794	14.8981	41.1185	2.20521	3.96532	75.8013	0	2.80574	0	0.407629
5.65_286.0363m/z	5.65248	286.036		0.162696	1.61948	0	2.67192	5.77158	0.607568	0	9.3044	8.56143	4.35724	0.638824	7.43854	1.36447	5.23341	0	1.78579	2.85103	2.03199	10.7889	2.30372	14.8506	2.55855	10.195	3.24918	0	0	0	0
3.24_687.0399m/z	3.23565	687.04		87.7328	1099.23	188.334	0	0	0	0	0	0	0	0	0	0	0	111.844	922.553	13.7378	1.61374	7.55871	6.83299	7.16922	1.63651	0	99.6311	0	123.513	0	0
3.49_356.0538n	3.4923	735.089	356.054	733.114	508.75	489.945	0.0480004	13.8126	4.12831	3.58295	3.85076	0.555899	4.69707	10.5253	0.431531	3.53718	7.1604	93.2378	341.951	120.857	35.8666	25.1122	129.625	102.312	10.0256	21.1652	126.88	50.1047	288.546	7.22179	11.0135
5.21_312.2719m/z	5.21015	312.272		5602.6	9031.91	12654	119.665	1077.13	87.7856	103.548	69.778	36.1802	395.799	5462.59	261.319	903.568	440.416	1477.73	12870.6	1447.34	1042.35	1786.04	1343.74	7440.94	1483.63	5882.73	14563.3	2782.69	8985.17	63.6943	215.496
4.30_684.0747n	4.298	685.082	684.075	1420.47	3189.64	7744.87	0	0	0	0	0	0	0	0	0	0	0	6.82699	325.951	174.619	56.7658	0	5.42679	28.1807	2.70837	0	95.3173	0	41.3085	0	0
3.55_498.0285m/z	3.5496	498.028		19.0699	278.401	26.4886	2.11293	9.02423	5.56068	1.51075	10.1765	1.85786	1.76138	8.628	0.872801	6.71753	0.91927	4.10885	41.2264	0.881064	2.12463	4.42438	0.988835	10.9124	0.404095	3.59398	9.14357	5.64049	1.59569	0.56307	0
0.80_236.2311m/z	0.797067	236.231		39.5514	25.3609	21.883	0	0	0	0	0	0	0	0	0	0	0	0.764549	21.8927	4.74761	55.5421	3.22122	18.8019	112.312	20.1549	6.64839	1.00034	10.0961	50.1512	0	0
4.93_538.4301m/z	4.93235	538.43		3.89062	14.5502	3.81464	267.765	5.57223	28.9666	60.5694	46.4335	39.371	21.3788	15.8759	26.8922	51.1242	57.3523	1.1601	2.11621	13.9565	64.9537	2.53803	0	10.7774	3.28197	6.66675	5.23334	1.45392	0	41.5074	51.5026
4.85_289.0674m/z	4.8538	289.067		27.7448	45.0865	52.0057	4.15231	15.9579	9.08013	15.328	10.6845	2.96688	3.7291	7.93918	6.79342	15.9732	44.3324	72.7138	98.9698	54.7485	193.347	61.8772	67.1933	558.458	161.352	386.522	145.471	23.0832	108.159	9.13654	10.2766
2.57_617.0774m/z	2.57263	617.077		0.00280109	0	3.9716	0	97.6934	1.06754	0	27.4398	0	1.25519	0	8.30597	33.214	0	104.019	42.4887	0.150599	13.0526	11.0905	0	33.141	15.1113	8.63465	10.8083	56.4292	31.8985	0	0
3.65_768.9662m/z	3.64957	768.966		21.1106	42.3857	78.1489	0	0	0	0	0	0	0	0	0	0	0	12.6484	35.669	5.35874	1.62711	0	3.5567	14.2469	0	2.84431	13.4221	0	4.04592	0	0
3.06_627.0733m/z	3.05712	627.073		45.2405	225.014	20.3644	0	0	0	0	0	0	0	0	0	0	0	110.287	196.475	8.74882	0	0	4.48734	10.1831	3.75177	1.43494	11.4751	0.942645	72.8238	0	0
2.50_524.2821m/z	2.50122	524.282		1.27521	3.3871	0	0	0	0	2.80786	0	0	0	0	0	0	0	1.20058	9.68446	0	0	1.58646	0.340585	6.3149	2.67956	6.03086	9.01769	3.11034	0	0.0284847	0
2.09_460.1671m/z	2.09437	460.167		80.3696	148.635	252.616	0.665085	2.89571	1.30533	0	2.70984	4.9745	1.79567	0	0.533079	0	1.49313	25.1317	53.2141	0	0	1.70041	13.2449	4.64489	4.90872	0	1.61857	6.99863	1.26973	20.6928	2.23216
3.96_390.0406n	3.95593	391.048	390.041	179.633	483.224	376.33	5.42818	1.16106	8.97368	0.0693567	0.0650233	0.0578307	1.03638	1.16546	1.41593	0.998503	15.1369	124.189	348.257	104.067	143.39	69.7166	25.3103	104.829	47.7941	31.1737	16.3339	50.3555	125.124	7.26553	24.0749
5.92_372.3636m/z	5.92332	372.364		870.517	972.281	1311	28.8012	33.0989	13.4011	5.80847	48.6036	3.22127	131.524	1818.4	80.2063	307.245	215.528	248.372	1246.22	281.978	168.758	279.482	216.107	1923.49	457.289	1409.03	2486.33	956.784	1726.72	13.2636	29.8305
4.16_561.8642m/z	4.16233	561.864		0	0	0	0.573993	10.1459	12.4436	130.194	52.9321	31.0071	58.1188	53.0928	15.5894	65.2151	37.1134	4.13873	0.186862	5.40033	0	0	6.72481	0	17.9548	5.0433	10.0851	22.1166	1.0809	0	2.67913
4.98_274.2591m/z	4.98233	274.259		584.941	1134.25	1837.2	90.0735	170.559	79.1912	88.1985	0.258975	1.61157	17.103	423.148	14.3275	36.8063	88.7229	137.858	2029.6	165.178	144.301	125.102	115.704	709.594	72.6645	533.014	1763.12	204.24	860.226	2.84305	36.4629
2.66_631.0561m/z	2.65863	631.056		0	0	0	0	153.616	5.45422	0	0	0	0	3.64172	2.85666	69.2596	0	94.1708	31.2445	0	20.2342	9.87804	0	71.3502	33.5184	13.0984	37.87	90.0785	33.2595	0	0
3.53_357.0478m/z	3.528	357.048		267.426	14.8968	12.8528	0.798766	2.10322	1.86822	1.41935	0	1.08911	2.68497	0	1.35599	1.29061	1.43918	9.99083	8.20462	8.87681	9.29275	3.17235	4.11099	4.64187	1.87865	14.4464	1.40816	2.63301	3.39437	0.876811	0
2.33_666.0927m/z	2.3305	666.093		0	0	0	0	192.9	7.85641	4.54492	9.50232	0	0	9.71353	17.7115	177.89	0	109.313	18.7569	0	4.15533	2.87092	0	88.996	22.7633	4.23339	14.9153	156.197	26.3755	0	0
3.83_662.4005m/z	3.83453	662.4		2.05872	0	0	7.15631	1.3598	15.1298	58.9378	3.99368	6.31787	23.0015	7.48614	9.73022	43.3438	2.49586	2.3184	6.37714	0	0	0.679443	4.02032	0.810634	67.1663	0	0	0	0.00534339	0	2.40823
3.42_627.1241m/z	3.42088	627.124		1.18265	8.98618	2.25439	0	0	0	0	0	0	0	0	0	0	0	0	19.6033	3.14341	1.98034	0	0.771495	0.0122171	1.96141	1.03097	0.595253	0	6.22098	0	0
3.21_994.5790m/z	3.21423	994.579		0	0	0	0	0	5.16772	106.829	0	0	14.9878	3.6485	0	25.6166	2.0369	0	0	0	0	0	0	0	0	0	0	0	0	0	0
1.17_196.2057m/z	1.1677	196.206		80.6763	43.4284	65.8039	27.2082	7.73006	0.746437	2.45065	38.9482	34.9667	19.1904	37.4282	20.0869	15.9999	0	0	5.66657	0	0	0.0013221	13.0413	0	0	0	4.80904	0	0	49.8091	0
3.73_480.5060m/z	3.73457	480.506		0	2.01218	0	0	0	0	0	0	0	0	0	0	0	0	0	0	0	0	0	0	0	0	0	0	0	0	0	0
3.66_747.0285m/z	3.66385	747.029		63.4441	228.613	235.588	0	0	0	0	0	0	4.32092	0	0	0	6.06109	6.92471	70.415	9.60492	8.4589	0	1.50562	36.2464	0	2.03231	22.6891	0	27.5191	0	0
4.27_543.2328m/z	4.26945	543.233		26.6442	25.0049	9.33361	1.5512	11.8345	1.16959	0	0.409015	0.0324479	1.97276	3.56078	5.53063	0.896973	5.18334	19.5803	7.04375	4.5228	0.879242	4.44579	0	10.0751	9.84775	1.55212	4.16507	3.00139	4.62492	0	0.65683
3.49_432.9873m/z	3.4923	432.987		232.648	114.615	86.4395	0	0	0	0	0	0	0	0	0	0	0	43.8995	52.2062	21.688	2.52921	0	57.7887	11.7849	0	1.14888	22.6427	4.90363	52.8332	0	0
4.49_88.0250m/z	4.4903	88.025		3.4433	9.37683	3.96385	0.676105	3.93124	5.90337	5.03572	0.471833	3.78774	6.78931	7.23624	7.76797	10.8536	3.31852	3.31133	4.68353	1.25463	0.79732	1.8232	2.03369	0.796682	5.38275	11.0597	4.61787	1.77528	0.505809	0.104473	0.387135
5.30_168.1914m/z	5.30327	168.191		1.90947	17.3565	23.4804	0	0	0	0	0	0	0.277397	2.23609	0.325761	3.90187	0	20.9449	19.2054	2.40426	0.774844	0	0	0.735931	2.95883	1.62674	1.06305	0	1.22852	0	0
2.41_254.9976m/z	2.40835	254.998		11.7768	21.0123	10.5594	0	0	0	0	0	0	0	0	0	0	0	0	10.4569	19.598	25.3297	3.16228	7.82954	5.04979	1.53412	1.29354	3.18966	4.59869	21.1143	0	0
8.67_332.8728m/z	8.67477	332.873		1.13978	5.87753	5.10864	1.17376	8.74701	1.44219	3.90713	22.4566	14.4436	25.5053	26.5319	1.49584	26.8705	0.998123	4.57577	3.21495	1.6244	0.485021	7.03156	5.72798	1.52685	6.46397	4.6601	14.7449	0	0.0903069	0	0
3.28_709.0438m/z	3.2785	709.044		227.378	681.76	996.284	0	0	0	0	0	0	0	0	0	0	0	16.3159	237.156	29.5657	4.26291	0	3.68072	79.101	0	6.34053	188.275	0	91.0817	0	0
2.09_387.1297m/z	2.09437	387.13		57.7142	65.658	85.5805	14.662	2.16652	0	0	2.17017	1.56562	1.14508	3.05487	0	2.63333	1.65579	16.0254	43.7436	0	3.52069	0.881577	7.68169	6.55936	0	0	2.24619	0	0	25.6531	0
0.81_168.4259m/z	0.81135	168.426		4.6761	0	0	0	0	0	0	0	0	0	0	0	0	0	0	0	0	0	0	0	0	0	0	0	0	0	0	0
3.24_359.1095m/z	3.23565	359.109		3482.92	3054.23	4107.5	18.8187	64.3321	23.5726	30.0009	71.9406	34.1897	25.8379	21.8595	24.2759	21.9212	22.3739	1405.92	1476.5	459.545	294.526	266.234	394.76	321.795	324.378	427.124	644.761	335.788	905.143	22.3099	11.068
0.50_104.1102m/z	0.497633	104.11		0.360603	0.716721	0	2.77898	8.87681	6.32182	12.8889	4.5202	1.96707	0.429059	2.65826	0.558998	3.75611	1.71381	0.778973	0	0.569544	6.20846	2.3274	4.2996	0.416355	0.249348	0	0	0.184136	0.839703	1.70326	1.85444
4.59_505.6014m/z	4.59028	505.601		0	14.8403	0	0	0	0	0	0	0	0	0	0	0	0	0	0	0	0	0	0	0	0	0	0	0	0	0	0
4.06_517.0395m/z	4.06235	517.039		10.5796	239.016	60.8453	0	1.22099	0.535335	0.110413	0	0	0.429988	0.0456087	0.0487619	0	0.114027	29.1096	452.984	29.2245	3.12582	3.81906	10.2258	19.1703	1.49052	10.9922	39.0582	0	9.53392	9.70618	1.7212
4.49_547.2276m/z	4.4903	547.228		5.29505	86.6862	22.8028	0.238585	23.9793	1.02768	5.27255	4.28596	4.21535	4.37575	7.25358	5.08278	6.94842	7.07209	13.3395	41.0156	3.3678	4.26646	12.7077	10.8257	7.14001	64.1237	3.27577	9.68078	6.53002	1.35094	1.72501	0
3.34_590.5675n	3.33563	591.575	590.567	5.10352	6.79051	17.7842	0	1.27173	0	0	1.09918	0	0	0	0	0	0	11.8034	18.1703	0	6.57322	7.10641	2.24615	5.69977	114.594	3.67987	1.38062	1.55585	24.8762	0.852429	5.28845
3.36_677.0546m/z	3.35705	677.055		199.358	1165.7	541.741	4.59882	4.74713	16.2914	5.63422	0.983704	0	0	0	0.400402	1.94092	0.643926	257.912	1271	110.624	30.7298	66.8529	80.7198	134.829	3.15601	71.7646	356.371	19.1009	259.475	0	0
5.61_342.3176m/z	5.60963	342.318		5980.88	9922.9	13344	70.0879	642.987	34.4925	43.9446	48.9268	45.8901	527.013	8247.63	354.548	1263.33	708.423	1505.43	13714.5	1454.81	1130.62	1986.84	1662.59	10029.5	2059.32	7926.22	17586.4	4179.23	11249.6	142.773	456.549
2.46_687.2097m/z	2.45835	687.21		12.0309	16.0002	9.85538	2.68184	0	1.52259	0	0	1.57961	10.7685	6.13595	4.05578	2.80566	1.45413	4.47615	11.4843	2.57498	1.76091	6.7629	2.98599	2.83814	8.00027	1.42957	10.3046	3.75916	0	0	0
0.41_758.8224m/z	0.411933	758.822		40.6169	32.388	62.5976	5.27258	2.51667	2.79556	0	0	3.16119	0.149155	0	1.01001	0	6.1571	4.75248	0	1.93332	0	8.54901	2.83765	0	0	0	0	0	0	24.47	2.48294
2.37_632.2381m/z	2.37265	632.238		14.1133	33.6923	30.5138	0	0	0	0	0	0	0	0	0	0	0	7.47446	59.6465	10.741	9.80569	11.1131	2.90158	18.0066	9.35529	9.2608	16.2058	3.88351	10.4389	0	0
3.65_429.1537m/z	3.64957	429.154		11.9916	21.2165	22.5646	29.502	638.914	73.0238	68.0755	140.314	45.7395	468.073	192.569	246.007	643.534	115.281	308.889	265.597	190.724	154.58	193.09	79.1731	199.755	136.211	146.023	142.127	704.709	78.6655	13.6289	2.63248
4.07_427.2635m/z	4.06948	427.264		1.06711	3.6051	1.84909	0.423437	14.9026	18.3551	22.9199	95.9082	36.2759	85.3277	67.3164	25.7053	138.238	32.8446	4.7406	2.64057	9.13705	1.10676	0.954368	21.5962	3.25282	10.6008	16.1786	50.2894	13.2764	1.19731	3.4467	7.00223
4.32_244.1988m/z	4.31958	244.199		924.492	1925.17	2798.9	35.202	212.767	40.2887	72.9054	27.5258	24.6865	284.446	1609.78	94.257	408.852	60.2015	208.214	2679.8	220.908	179.83	396.544	374.233	2289.1	508.732	1354.41	4635.71	420.37	2333.05	45.6757	24.7697
1.49_276.6056m/z	1.48863	276.606		204.236	331.27	304.826	0	0	0	0	0	0	0	0	0	0	0	29.5624	284.12	0	0	1.40247	0	0	0.775909	0	0	0	0	0	0
3.14_439.0097m/z	3.14282	439.01		92.1698	35.9043	54.1284	0	0	0	0	0	0	0	0	0	0.000129345	0	42.6035	21.4351	10.4613	0	21.629	17.5923	5.82154	2.50027	3.85576	8.79835	0.846183	0.120661	0	0
5.22_239.0510m/z	5.21728	239.051		2.1995	0.00109175	0	0.285379	7.6585	0.3223	0.230919	0	0	15.3489	18.2019	10.3559	21.8322	11.5108	10.3814	42.191	5.49159	2.99106	11.34	6.57982	3.46222	9.73703	18.0902	11.8288	0	3.76436	0.202701	0.00192447
2.45_956.1002m/z	2.4512	956.1		0	0	0	0	168.789	44.489	0	0	0	0	23.4453	0.728394	58.3817	0	39.758	157.005	24.446	0	44.8573	0	26.5668	0	13.6418	59.1537	10.3398	30.1284	0	0
3.31_451.2344m/z	3.3142	451.234		0	3.8472	0.169174	1.70847	13.9481	9.54968	31.2377	6.461	4.87118	12.101	12.8481	5.36972	14.3218	2.16392	12.5143	3.5649	4.35456	1.3682	5.28625	5.06192	5.05738	8.29004	5.94024	12.1932	2.43779	0.432487	1.57086	9.45604
2.69_408.1452n	2.6872	453.116	408.145	28.0886	38.2311	46.311	1.72034	1.6719	0.568302	0.222055	0	0.238642	0	0	0	0	5.42528	13.0886	34.1118	11.5086	58.9947	13.4371	4.45134	41.174	8.6515	10.6638	7.33166	16.1194	33.3692	0	0
2.04_371.2380m/z	2.03725	371.238		12.6982	8.18507	21.9278	0	0	0	0	0	0	0	0	0.0276749	0	0.638977	0.32672	1.85688	0	0.58786	0	1.13531	0	2.94896	1.96012	0	0	0	1.37563e-05	0
3.61_500.0788m/z	3.60673	500.079		0	0	0	10.1865	2.23467	23.0577	25.6442	9.10944	0.542952	0	0	12.1567	9.71086	3.60042	48.2004	41.2554	31.6978	7.8571	22.0874	0	26.0386	8.07933	0	4.54281	21.2525	0	0	0
3.94_485.1785m/z	3.94165	485.178		0.22031	0.72604	5.7089e-05	1.08347	62.4977	1.92719	0	9.64201	12.8655	10.3513	11.1454	36.6596	39.0535	33.9823	28.1047	37.7606	14.6782	2.5715	23.2381	0	46.2951	16.0201	20.6502	36.8019	52.9243	6.77528	0.045418	0
2.92_429.0804m/z	2.92215	429.08		230.561	309.948	245.358	0	5.14232	0.000657312	0.585052	3.05381	0	0	1.2699	0	0	2.66364	49.75	96.4976	4.07819	4.37934	76.7319	32.3116	7.20833	5.15158	12.2556	19.2583	27.0059	182.207	0	0
3.92_580.0845n	3.92023	603.073	580.085	91.9622	406.771	664.133	0	4.96172	0.520083	0	0.226899	0	0	0	0	0	0.000317559	0	139.452	48.0696	93.1114	4.46234	1.33359	52.2416	0	48.5213	45.9544	21.1526	515.28	0.197653	0
4.02_283.0176m/z	4.0202	283.018		177.619	138.914	66.9478	0	0	0	0	0.0960069	0	0	0	0	0	0	102.269	42.802	31.1882	4.00134	5.46074	60.2797	17.8779	6.68243	0	17.6864	0	14.3545	0	0
0.55_236.1496m/z	0.554967	236.15		2934.13	3124.57	2449.98	266.474	443.148	252.159	189.592	285.547	200.485	140.149	170.654	159.713	104.53	366.077	826.73	1928.9	1596.95	7228.31	1022.51	2800.06	7474.74	2306.9	1034.81	908.934	3228.07	7267.27	204.939	360.698
3.54_507.0509m/z	3.54228	507.051		50.8266	62.7403	104.722	0	0	0	0	0	0	0	0	0.219026	23.7438	0	9.21158	41.7384	4.27047	8.27412	5.62567	2.38823	9.80672	0	0	12.595	0	14.2177	0	0
2.37_634.0785n	2.37265	657.069	634.078	0.761562	0.250653	2.31366	1.51585	379.05	16.3816	0	105.983	0	0	0	42.0857	172.689	1.57977	316.928	106.559	1.58139	17.9945	21.3274	1.93591	131.436	54.2737	30.669	19.5883	513.403	27.037	0	0
1.29_401.1674m/z	1.2891	401.167		316.345	484.404	573.951	26.424	2.59176	4.31941	9.60581	42.889	35.709	1.36395	0	10.6009	2.65278	3.65054	141.441	449.809	11.62	9.64185	10.6316	58.245	12.9634	6.48144	1.89914	5.70886	0.874593	0	177.944	2.48465
0.88_304.1856m/z	0.875617	304.186		17.223	14.3602	18.6976	0	0	0	0	0	0	0	0	0	0	2.78051	3.34979	12.2854	1.78906	0	2.52016	5.81577	0	3.42216	0	6.19167	0	0.934824	8.15	4.56703
4.11_597.2242n	4.1052	598.231	597.224	1.90859	42.154	10.5083	4.95289	192.057	22.1934	5.83958	1.0484	3.09926	22.6493	35.312	19.2327	157.817	50.2663	89.0946	67.9496	32.3698	5.82784	38.7431	26.196	73.2594	86.3978	37.8574	12.3978	111.812	37.5191	2.13354	1.13345
1.83_315.1208m/z	1.83087	315.121		7.67196	8.36738	16.9902	0	1.46662	0	0	1.6094	0	0	0	0	0	0	0.661829	6.63573	0	0	0.00122157	0	0	0	0.0733492	0	0	0	5.14481	0
0.55_236.3568m/z	0.554967	236.357		23.8872	24.1	6.99635	0	0	0	0	0	0	0	0	0	0	0	0	0	13.7741	233.12	0	25.3864	154.394	16.2828	4.62015	1.06415	38.8455	217.59	0	0
1.18_196.2725m/z	1.18198	196.272		18.8986	2.94893	0	1.32455	0	0	0	2.31743	2.50375	0	2.38938	0	0.532333	0	0	0	0	0	0	0	0	0	0	0	0	0	4.75429	0
3.01_400.1515m/z	3.01498	400.152		75.0881	2528.37	110.853	18.5778	36.8342	28.0298	6.75466	16.8781	20.1287	16.0383	20.8167	23.5295	9.30049	23.055	36.0429	75.1542	30.6406	11.2208	32.6348	7.27657	38.7963	26.3773	24.2272	26.0309	8.49517	12.936	54.8865	7.3457
3.65_421.0559m/z	3.64957	421.056		117.643	150.687	113.509	18.2336	5.39159	3.9983	15.6293	0.0196834	0.127536	0	0	1.62643	2.57106	8.65843	87.9487	242.119	85.2275	46.6112	16.0926	52.2584	26.1699	21.8761	31.9405	91.6078	28.2717	78.5912	5.44369	4.47213
3.38_714.3025m/z	3.37777	714.302		2.00894	0	4.11371	3.43776	81.1261	13.7021	5.56894	17.3	1.6554	23.5702	6.56546	47.2002	225.074	4.69533	55.9744	46.3614	5.84647	4.78059	83.267	4.57974	50.6014	17.4264	28.3805	8.76466	20.3317	8.00998	0.188245	3.32656
3.75_728.9939m/z	3.74885	728.994		28.6359	51.4821	37.7227	0	0	0	0	0	0	0	0	0	0	0	5.62638	51.9035	57.5911	28.0469	0	0.0433025	0.648617	1.51544	2.51191	24.6624	0	3.72315	0	0
4.77_719.3856n	4.7681	720.393	719.386	270.291	51.1766	269.375	0	0.920135	0	0	0	0	0	0	0.081131	0	0	3.55318	65.8168	55.8083	10.0044	6.21058	383.512	7.61853	5.64502	241.377	52.2596	270.797	638.596	0	0
4.40_187.0662n	4.40457	170.063	187.066	606.663	305.893	290.402	3.64606	24.727	18.1935	5.07202	8.60472	4.86236	17.8121	40.9635	18.1704	30.4991	32.9814	395.566	100.858	22.153	38.322	32.6588	308.764	278.452	54.8574	30.3146	158.307	168.649	1352.8	11.4439	3.4712
5.24_302.3088m/z	5.239	302.309		55.9987	73.8161	136.415	9.85379	16.6952	6.00001	8.45673	0	0	4.6269	91.9178	1.42733	8.00796	235.522	16.0509	154.579	14.3017	17.6573	67.688	20.1289	190.056	16.0456	83.8969	284.865	26.6628	130.05	0	4.87552
3.12_423.4963m/z	3.1214	423.496		0	11.6482	0	0	0	0	0	0	0	0	0	0	0	0	0	0	0	0	0	0	0	0	0	0	0	0	0	0
3.13_480.0686n	3.12853	463.066	480.069	29.2603	233.016	84.2946	7.14088	12.0625	0.619221	47.0322	6.56903	4.09827	8.4074	2.90872	0.154206	10.4324	1.90968	246.395	353.696	457.317	106.35	514.963	1.67581	352.078	45.4007	43.9245	23.0383	60.6983	81.8244	1.79462	3.49407
2.09_140.0387m/z	2.09437	140.039		31.0165	48.7387	65.693	4.25024	5.12201	0.194928	0.62661	0.351372	2.91891	0.504173	1.3503	1.06662	2.43269	0.716921	29.5113	61.5156	20.6136	18.1888	11.3564	37.0876	12.3092	13.1094	16.5924	22.1555	13.0704	49.2808	3.93481	1.04154
2.11_534.2990n	2.10865	579.274	534.299	14.7602	43.8653	5.7828	0	0.92237	0	0	0	0	0	0	0	0	0	25.0721	190.238	0	0	20.738	11.7272	0	2.94479	17.3022	6.35792	0	0	0	0
3.67_707.0722m/z	3.671	707.072		203.709	468.622	238.977	0	0	0	0	0	0	0	0	0	0	0	130.708	380.454	53.9149	23.4196	10.8154	4.90143	62.6986	0	16.3195	134.04	5.58984	211.564	1.60133	0
0.43_379.8421m/z	0.433367	379.842		7.17014	12.271	6.22427	0	0	0	0	0	0	0	0	0	0	0	0	0	0	0	0	0	0	0	0	0	0	0	0	0
3.33_395.9801m/z	3.32848	395.98		16.4485	42.3285	26.2318	0	2.70493	0	0	0	0	1.19342	0	0	0	0	92.147	70.2163	115.695	13.7381	28.4954	11.1207	8.16859	23.9668	18.9264	9.89964	14.2226	2.01675	1.16399	0
3.36_549.1016m/z	3.35705	549.102		4.23784	3.87186	2.30088	0.821915	3.04482	0	0	0	0.0810032	0	1.40253	0	0.218721	0.698135	0	0.083478	0.000381637	0	0	0	0	0	0	1.45225	0	0	0.543328	0
3.64_401.0869m/z	3.64243	401.087		0.941798	17.5551	1.06119	13.4641	111.234	52.9993	53.2788	23.044	8.13659	144.058	200.406	283.33	161.153	12.5771	19.2653	43.1257	31.6561	10.5725	48.9399	13.6171	36.9746	61.7038	65.2284	24.7513	14.044	5.94276	4.40918	0.457902
6.12_398.3786m/z	6.12275	398.379		207.055	156.59	234.15	20.7738	12.8494	24.5135	19.479	3.952	2.90878	31.6341	459.775	42.6861	102.907	51.4878	78.4016	179.017	64.3546	43.7673	50.2945	28.7429	378.361	155.612	218.417	395.278	276.107	333.37	16.027	1.43697
3.31_498.9977m/z	3.30707	498.998		10.3837	35.9551	21.1126	51.0638	76.7475	70.8492	153.116	294.131	34.8028	282.025	153.205	134.184	298.198	51.7797	49.1266	27.8395	28.6312	28.3957	83.2703	18.7055	49.9337	124.526	38.0627	48.1539	125.658	11.2282	0	10.1601
0.55_858.1801m/z	0.547833	858.18		0	0	0	8.38117	155.114	134.131	78.2907	29.9332	6.67471	7.56616	0	0	0	0	2.55676	0	11.9251	34.1671	8.56152	0	0	0	0	0	0	1.94983	0	0
3.69_517.0400m/z	3.69242	517.04		50.4395	461.647	178.588	0.29831	1.09326	0	0	3.91844	0	1.00008	0.0497878	0	0.249653	7.77292	82.6875	370.963	45.9367	8.31936	18.8984	23.7018	47.0365	4.12006	14.6761	60.8103	13.5647	59.3175	0	6.70135
2.39_671.0471m/z	2.39407	671.047		0	0	0	0	131.516	3.9845	1.28357	4.10153	0	0	1.71884	5.17258	112.941	0	86.6952	6.45346	7.11304	4.11124	3.22513	0	45.6206	13.9489	2.34009	8.78276	192.672	13.636	0	0
0.44_301.1440m/z	0.4405	301.144		1.35886	0	2.11932	13.2967	40.0705	18.3908	20.0889	8.15719	3.9805	7.00884	6.7802	15.8834	6.57184	5.71372	4.12523	1.80625	18.5965	26.6975	9.51257	7.82966	12.3289	7.95159	5.81548	3.27065	3.97459	10.6067	15.1948	3.09959
3.54_523.0861m/z	3.53515	523.086		11.2696	43.9854	175.849	0	0	0	0	0	0	0	0	0	0	0	0.921434	33.065	2.02277	5.72048	1.7114	2.07632	3.01523	0	0	0.632923	0	9.2926	0	0
4.24_487.0292m/z	4.24088	487.029		266.562	251.425	112.346	5.74635	8.15493	17.5508	13.6792	4.32165	0	1.68434	4.87134	0.577778	4.42616	0.0627091	335.408	377.932	12.5825	4.22847	18.7902	20.2333	16.4703	5.37158	30.0757	44.5604	9.31482	27.5151	56.5097	0
3.61_502.9432m/z	3.60673	502.943		34.0013	47.3251	10.2694	0	0	0.260284	0	0	0	0	0	0	0.0356108	0	26.5726	81.6607	103.962	37.5288	19.067	4.61394	0	0	20.0908	1.24808	1.17941	8.33161	0	0
8.72_399.9256m/z	8.72477	399.926		3.88949	5.13583	7.77249	14.4098	26.7118	29.1461	109.365	19.8663	36.2277	10.1973	7.47086	12.0604	13.7908	79.4777	42.3391	3.97079	17.908	0	11.4235	13.0726	4.54182	16.7088	1.71942	9.19124	16.4977	5.39726	0	5.5897
3.08_916.5052m/z	3.07855	916.505		18.4593	41.8645	48.2219	0	0	0	0	0	0	0	0	0	0	0	18.1205	125.17	0	0	11.7355	2.70844	8.22659	1.71808	0	28.3319	0	5.73828	0	0
5.25_507.5330m/z	5.24615	507.533		0	0	0	0	132.98	0	13.0031	43.5536	0	13.7253	132.049	82.4513	51.6498	47.0521	0	3.46129	0	0	39.3201	3.12842	86.4938	6.57735	24.0582	4.98719	22.1691	1.20546	0	0
3.66_693.0935m/z	3.65672	693.093		344.623	862.115	857.112	0	1.178	0	0	0	0	0	0	0	0	2.62717	28.5915	395.153	87.1684	66.4142	1.95179	15.256	105.631	0.593166	22.2338	147.911	0	287.344	0	0
5.10_647.1495m/z	5.10303	647.149		8.80169	5.77328	1.76931	0.53826	0.394547	0	0	0	0	0	0.0145531	0	0	0	3.28451	1.742	0	1.23933	0	0	0	0	0.252224	0	0	0	0	0
3.33_717.0469m/z	3.32848	717.047		98.8872	398.27	158.252	2.58412	0.691939	1.94931	2.38368	8.26009	1.39092	8.48129	6.75998	4.21091	6.94531	0	86.9327	395.761	80.4634	28.431	49.9843	71.0214	77.1893	10.0097	56.0369	204.1	13.542	110.093	2.86346	0
2.79_397.0752m/z	2.78647	397.075		4.67262	2.52903	4.77654	1.22571	6.85942	1.61939	0	1.81803	0.557922	6.37167	0	0	14.7611	0	4.26628	13.1977	0	2.92107	2.4261	1.90605	10.2511	1.73609	20.1769	46.3017	22.3934	39.246	0	0.21613
3.59_661.3160m/z	3.59245	661.316		30.1733	408.471	28.657	2.70042	36.415	5.71678	3.09313	0.022407	2.17733	1.75293	10.5607	22.6734	0.837108	21.2293	93.9844	226.828	6.73463	0.281651	5.71985	8.76136	24.4933	412.409	11.3183	11.8856	3.88254	10.9832	1.41031	0
5.89_370.3484m/z	5.89475	370.348		2332.2	3316.46	4055.49	34.9243	205.023	9.1739	14.6212	23.0026	4.43704	342.36	4350.73	237.901	793.349	402.149	669.027	4022.6	641.542	493.877	779.527	543.912	4820.39	1241.37	3561.96	6609.74	2361.89	4669.87	44.9424	70.2181
2.64_448.1863m/z	2.64435	448.186		0	9.04279	0	0	0	0	0	0	0	0	0	0	0	0	1.64572	9.6167	6.02397	0	4.38617	0	9.3396	0	0	5.78286	0.96167	3.82773	0	0
3.35_824.4503m/z	3.34992	824.45		0	5.53689	0	4.55237	10.9238	0	35.7041	22.924	1.37965	18.0181	9.3008	0	21.4307	3.44113	11.8643	1.82489	1.97553	0	1.11827	0.873455	0	11.3377	0	0	0	0	0	2.8446
3.14_533.1078m/z	3.13568	533.108		0	5.76272	3.36544	0.528225	0	0	0	7.87598	0	0	0	0	10.0498	0.463292	0.907043	4.80176	2.35693	19.4039	6.81358	0.836276	8.51663	20.5766	3.17578	4.97658	24.843	1.81108	0	0
4.66_793.3918m/z	4.66168	793.392		0	2.15842e-05	0	0	0	0	0	0	0	0	0	0	0	0	0	0	0	0	0	0	0	0	0	0	0	0	0	0
0.49_287.9957n	0.490483	332.967	287.996	15.5608	25.2117	21.4739	30.3216	33.9096	67.958	62.3966	1.76427	7.26843	3.76613	3.6202	13.4834	12.0299	13.0181	13.3281	22.1384	0	1.14591	0	0	0	0	2.13089	5.53287	0	0	12.0409	10.6538
0.79_236.3573m/z	0.789917	236.357		93.9164	100.925	35.5331	0	0	0	0	0	0	0	0	0	0	0	0	70.5085	8.687	132.923	0	44.0534	286.731	55.9607	11.5744	1.629	16.5445	120.403	0	0
5.37_262.2554m/z	5.37468	262.255		35.4453	64.6059	118.201	7.66326	12.4162	0	9.30529	1.50351	6.93087	7.68277	32.6226	2.19101	3.74996	1.16269	13.2779	173.926	6.68943	14.7796	7.13554	11.8743	50.8611	5.78409	58.1968	157.387	1.95044	39.9649	4.2148	1.14304
3.49_361.0371n	3.4923	203.508	361.037	231.332	151.634	123.653	0	0	0	0	0	0	0	0	0	0	0	83.6574	98.2672	10.1941	6.06328	2.31602	11.078	7.40338	0	2.89984	17.5821	12.4765	86.4301	1.65751	0
5.42_641.2210m/z	5.42397	641.221		49.1444	132.597	87.6866	5.716	11.4795	0	0.0742594	0	5.09744	4.53671	2.0157	0	0	3.30349	5.95639	5.1951	7.31287	0	1.22409	41.1281	1.85226	2.60268	0	4.37241	0	0	44.4592	8.64652
6.68_452.2827m/z	6.67928	452.283		1.84413	6.67915	5.2697	4.23992	5.63748	1.89553	2.21119	0.45443	0.88506	9.59733	3.56673	4.15913	7.21999	0.182327	11.4249	13.0868	11.4023	3.1436	6.9954	10.7465	16.0798	5.02501	12.1913	86.0177	0	2.91621	0	0
0.49_859.1277m/z	0.490483	859.128		42.972	41.9857	33.8534	0	0	0	0	0	0	0	0	1.83481	0	4.29669	22.1776	23.9055	0	0	0	1.52249	0	0	0	0	0	0	12.9016	0
2.35_333.0613m/z	2.35193	333.061		28.765	24.6629	23.9935	1.80299	0.151081	0.231866	0	0.752701	1.49391	1.58386	0.589417	0.788404	0.101011	2.08495	15.0689	46.7671	2.98868	0	1.58053	3.96269	0	1.99747	1.30559	1.01991	1.59302	2.92557	3.33578	2.74306
2.91_751.4423m/z	2.90787	751.442		10.2417	7.3561	12.0038	0	0	0	0.0856407	0	0	0	0	0	0	0	0	0	0	0.957031	1.93279	0	0	0	0	0	0	0	0	0
3.86_530.2383m/z	3.85597	530.238		0	0	0	0	48.5078	4.91917	19.7822	2.70145	47.3674	59.0657	19.1151	257.835	183.814	116.029	45.059	125.806	3.14307	0	24.1969	2.15576	39.2406	7.75021	167.777	11.526	43.2872	0	0	0
3.53_623.3200m/z	3.528	623.32		6.12914	39.9519	16.2783	0	3.82407	0	0	2.19502	0	2.09911	2.18661	0	0	0	10.7891	46.8475	1.09	6.5421	9.49872	5.17689	7.24602	3.22546	0.000498186	5.86427	0	4.92307	0.0199908	4.76634
0.63_172.3129m/z	0.633517	172.313		26.84	0.300827	0	159.529	0	228.533	257.209	95.8706	144.526	126.498	147.453	190.846	107.358	65.8083	75.1189	101.853	233.483	209.685	39.3033	61.3007	93.9141	19.3307	121.807	96.6021	4.13814	48.37	59.301	4.4273
4.11_445.0563m/z	4.11233	445.056		36.8938	133.71	727.568	0	0.821361	0.907297	0.665064	0	0.492367	0	0	0.306604	0	1.60301	2.84515	50.9697	8.74998	6.26108	0.0366634	1.42729	13.2542	0.00063468	0.741834	11.3512	0	4.18502	0	0
2.34_176.2796m/z	2.33765	176.28		3.8192	2.62366	5.49043	0	0	0	0	0	0.379585	0	0	0	0	0	0	0	0	0	0.689804	0	0.466454	0	0	1.4103	0.419945	0	0.565097	0
3.86_552.2808m/z	3.85597	552.281		17.2127	22.4742	18.5089	6.02993	6.66888	0.673948	0.399658	0.881676	0	1.33934	0	3.36269	1.19939	2.32826	15.8598	10.8823	38.8472	41.7535	18.2569	4.94974	19.6662	6.51422	4.16669	11.1674	3.35303	67.1573	0.375972	2.35892
2.90_531.2362m/z	2.90072	531.236		3.30101	6.55936	4.88329	0	1.62758	0	0	0	0	0	0	0	0	0	6.72022	13.4988	0	0	0	0.114779	0	0	0	5.25482	0	0.251134	0	0
0.43_456.8236m/z	0.426217	456.824		64.4322	84.8641	38.0284	0	0	0	2.94757	0	0	0	0	0	0	13.2613	0	75.8706	0	0	0	0	0	0	0	0	0	0	0	9.99683
3.98_556.6255m/z	3.97737	556.626		0	5.51154	0	0	0	0	0	0	0	0	0	0	0	0	0	0	0	0	0	0	0	0	0	0	0	0	0.171949	0
3.22_547.0255m/z	3.22137	547.026		0	36.7326	0	0	0	0	0	0	0	0	0	0	0	0	22.2821	27.7297	30.0755	0	43.0903	2.58728	40.7958	6.45807	10.0003	4.01175	0	3.42349	0	0
3.59_293.0473m/z	3.59245	293.047		25.5021	74.0753	20.409	2.14886	8.12333	4.78917	4.24599	0.331976	0.0253155	0.0291369	0	0.91217	0	0.798832	16.3901	97.8344	38.1669	12.1794	15.4578	6.28304	11.23	4.51556	8.45945	14.3909	4.51021	2.34937	0.43651	1.21672
2.65_693.2184m/z	2.65148	693.218		18.0017	11.8583	14.693	0	0	0	0	0	0	1.47769	0	0	0	4.35922	4.4097	16.6204	2.29283	0	5.22055	3.11746	7.07776	2.35068	5.82803	8.18759	2.18484	0	0	0
5.12_738.4394n	5.11732	761.394	738.439	0	1.09968	0	0	0	0	0	0	0	0	0	0	0	0	0	0	0	0	0	0	0	0	0	0	0	0	0	0
2.23_441.2239m/z	2.23032	441.224		15.6179	11.6544	10.2499	0	0	0	0	0	0	0	0	0	0	0	12.9855	14.8791	0	39.5001	0	8.79925	27.445	7.72423	1.39426	6.0936	9.01136	69.0365	0	0
6.51_481.2938m/z	6.50772	481.294		5.26074	30.2779	11.9135	2.54138	17.0723	2.54409	5.33131	6.83855	4.3152	50.4898	59.6865	29.7717	70.4124	14.7326	14.278	67.489	4.83472	2.08789	5.72512	33.3896	61.5336	43.6442	59.0698	122.545	4.48685	8.61282	1.14276	0.0740792
5.47_811.4524m/z	5.47395	811.452		1.34732	2.33817	2.68751	0	0	0	0	3.93225	0	0	0	0	0	0	0	0.170745	0	0	0	0	0	0	0	0	0	0	0	0
0.43_703.7449m/z	0.426217	703.745		46.2553	24.4759	16.1563	0	0	0	7.75622	0	0	0	0	0.8171	0	6.44239	13.0125	9.01502	4.95508	4.66153	3.39045	0.175005	1.56037	0	3.68047	3.54561	2.53281	0	0	12.6626
3.79_561.3626m/z	3.79168	561.363		2.95523	7.29692	9.8069	104.748	110.74	281.017	1450.32	617.685	379.144	737.827	576.051	56.9197	900.984	240.517	184.68	0.533865	64.2167	14.7317	37.5796	116.602	8.47773	174.565	27.4716	296.409	175.974	14.0301	12.8392	49.4828
3.58_677.3933m/z	3.57817	677.393		35.0731	56.8284	47.0048	0	0	17.3706	60.352	2.57135	1.67584	2.31116	0	0	12.5753	11.7932	9.53088	94.6545	0.366245	0	6.63373	3.80039	8.91705	6.88479	6.31007	33.1483	3.95612	21.252	0	0
0.43_411.8023m/z	0.433367	411.802		20.1842	44.905	24.1773	0	0	0	0	0	0	0	0	0	0	2.73895	0	122.169	0	0	0	0	0	0	0	0	0	0	0	2.29873
4.06_565.3031m/z	4.0552	565.303		9.74834	25.3683	26.7463	1.72589	3.82542	1.20027	0	2.37659	2.36435	0.589207	7.66678	2.95634	1.31012	8.74959	22.8689	23.1679	6.80328	5.11118	0	1.4308	23.8131	12.9242	10.0443	6.96912	5.07161	6.25481	0	0
0.44_317.0516m/z	0.4405	317.052		8.076	0	6.43672	88.0336	170.475	142.242	149.051	58.8091	58.9389	62.2735	59.5654	78.7693	69.9902	29.0422	24.854	9.41914	110.36	122.247	47.7212	51.8191	74.5246	37.8822	56.7252	20.4716	25.1795	46.7007	31.0667	13.5691
3.93_624.0647n	3.92737	607.061	624.065	6.75014	203.305	161.551	0	0	0	0	0	0	0	0	0	0	0	4.89767	81.4954	4.88319	6.45054	0	4.97056	15.6087	1.26376	0	2.66541	0	16.8133	0	0
0.43_160.9110m/z	0.433367	160.911		7.48506	12.5842	6.99483	0	0	0	0	0	0	0	0	0	0	4.89379	0	3.12119	0	0	0	0	0	0	0	0	0	0	0	2.72218
2.93_381.1345n	2.92928	382.142	381.135	353.842	701.522	346.442	24.0241	17.6541	30.3228	29.1591	18.276	12.1916	14.5101	14.3303	57.0386	6.82518	13.3402	170.448	1159.52	305.85	1350.02	125.025	153.942	1879.39	446.399	233.467	408.58	360.086	1505.95	29.9051	18.671
5.47_328.4567m/z	5.46682	328.457		25.136	70.5265	142.861	0	0	0	0	0	0	0	40.9784	0	0.00110515	0	0	127.302	0.768137	0	5.5119	1.66541	51.1781	1.5964	37.3235	171.273	5.06105	89.6411	0	0
0.43_412.8004m/z	0.426217	412.8		16.391	28.7574	12.6952	0	0	0	0.153095	0	0	0	0	0	0	2.44406	0	59.8716	0	0.178935	0	0	0	0	0	0	0	0	0	0.219305
3.31_1070.6367m/z	3.30707	1070.64		0	0	0	7.89093	10.8997	43.0342	928.781	83.7768	8.9978	51.3214	10.7288	4.22754	76.594	50.4693	37.2067	0	0	0	6.16278	4.06329	0	16.0029	2.1709	0	3.69196	0	2.61597	0
3.79_490.4687m/z	3.79168	490.469		0	24.9756	0	0	0	0	0	0	0	0	0	0	0	0	0	0	0	0	0	0	0	0	0	0	0	0	0	0
2.12_168.2128m/z	2.1158	168.213		6.92624	8.98968	8.37988	0	0	0	0	0	0.153496	0	0	0	0	0	0.362305	2.43636	0	0	0.384949	0	0	0	0	0	0	0	0	0
3.54_518.2403m/z	3.53515	518.24		11.2831	8.01148	6.40599	11.6321	106.645	13.6241	29.0281	26.5812	21.0819	33.3596	20.1862	72.5768	133.643	52.2009	70.0528	72.6917	6.45718	26.375	37.5844	8.01633	61.5455	38.6735	107.266	8.17119	216.505	32.5689	2.87418	0.689752
5.77_368.3327m/z	5.77318	368.333		2272.1	3549.54	4267.89	80.3046	330.685	90.2597	89.7384	71.4824	63.1712	307.254	3754.69	233.539	741.617	426.396	805.57	4191.25	701.762	557.311	834.892	531.455	4114.62	1148.84	3127.5	6083.41	2029.91	4406.4	144.959	125.251
3.31_229.4781m/z	3.3142	229.478		0	0	0	0	0	0	19.3991	3.38549	0	4.4041	0	0	5.38911	2.13632	0	0	0	0	0	0	0	2.61549	0	0	0	0	0	0
3.66_458.0851n	3.65672	503.056	458.085	265.154	745.172	920.361	35.4478	163.877	6.19794	4.11362	49.3405	35.4782	165.042	59.2499	11.889	19.8069	91.8181	65.6307	562.456	100.33	79.5253	54.2687	42.8072	120.84	16.807	57.2376	73.4369	46.2843	250.292	11.7061	3.01383
4.50_404.3364m/z	4.49743	404.336		168.28	97.8789	159.489	19.2338	1.32275	10.6448	16.5137	13.742	27.6068	12.4361	9.10487	13.7244	13.1444	12.1075	6.0616	3.57379	4.1161	1.70845	0.0449474	2.89249	10.1394	14.0487	4.69142	7.18777	4.20306	1.09839	62.1841	17.9002
4.27_540.0930m/z	4.26945	540.093		34.5214	123.377	249.766	0	0	0	0	0	0	0	0	0	0	0	5.34598	42.5053	5.90112	2.89676	0	0	0	0	0	0	0	14.4765	0	0
3.24_929.5387n	3.23565	465.777	929.539	36.4523	71.1275	64.513	20.1227	368.524	142.659	2093.4	75.7155	149.073	633.499	247.662	177.748	390.443	401.914	559.66	171.613	296.993	26.8854	62.6117	232.14	41.1439	214.566	40.4692	55.4968	171.186	25.7014	24.7203	5.95954
5.94_523.3485m/z	5.9376	523.348		3.72236	8.52438	12.7874	0.482435	2.64737	2.20576	5.6684	3.29478	1.52796	18.4456	8.27186	5.82876	6.62572	11.9716	9.87769	17.4732	9.19347	4.29804	3.17149	13.6844	10.5041	7.97556	6.63071	5.31824	1.73042	1.94855	0	0.19386
3.77_443.1380m/z	3.77027	443.138		7.83265	14.2364	8.78069	5.25201	275.014	23.2407	19.434	30.8973	12.7369	38.6241	33.2803	82.1918	238.561	58.4473	114.719	124.176	46.1016	23.6848	79.9769	29.5434	139.685	74.6002	72.957	101.251	180.19	37.6015	6.90035	1.61439
3.54_742.0500m/z	3.54228	742.05		2.67435	14.2389	1.19222	0	0	0	0	0	0	0	0	0	0	0	8.52903	7.18585	21.0889	0	0	4.76639	5.89072	0	0	6.92591	4.33034	12.5362	0	0
3.83_427.0459m/z	3.83453	427.046		70.1178	309.779	639.107	3.57885	0.580916	7.98053	3.28332	0.360626	0.0920267	0.545578	0	0	0	0	42.1096	263.756	34.4002	34.7172	0.128003	11.8317	73.1674	6.48056	5.50724	39.9299	0.567137	20.8074	0.0831196	0
4.01_187.0675m/z	4.01307	187.067		184.766	275.535	155.8	6.62015	2.35729	8.52583	7.71764	4.50619	1.80171	2.40381	4.06185	2.85832	13.0801	4.34691	187.699	105.309	46.1491	19.0607	98.6581	405.763	140.374	99.1268	42.0619	244.554	155.374	238.601	9.59164	3.03544
3.05_706.4976m/z	3.04998	706.498		0	21.674	3.43711	6.14783	114.371	41.5798	1077.24	6.81546	74.2898	341.99	142.135	90.2457	194.674	268.951	372.091	92.2058	106.027	9.59382	11.0578	177.574	12.2503	190.91	36.0156	39.4785	115.782	0	5.25379	0
3.66_490.0236m/z	3.66385	490.024		21.1976	31.698	59.8011	4.30354	15.7227	0	0	1.66634	4.32237	22.3141	1.31902	0	0	0	4.24423	42.063	0	1.72087	0	1.78232	12.7356	0	0.898697	0.826233	0	5.91879	0.0396524	0
0.44_259.3824m/z	0.4405	259.382		4.40314	5.98644	4.10581	0	0	0	0	0	0	0	0	0	0	0	0	8.63671	0	0	0	0	0	0	0	0	0	0	0	0
3.06_478.1108n	3.06427	479.118	478.111	7.8892	5.08423	19.2756	0.448944	4.82199	3.69212	0	0.0135178	0.300212	1.44334	0.84787	1.09456	0	6.10644	10.5934	26.4623	2.87965	3.68109	2.73579	97.8195	2.00944	3.67926	2.48736	6.56985	6.44421	2.70193	0.883027	0.14645
3.13_706.1407m/z	3.12853	706.141		0	19.6871	16.2804	0	0	0	0	0	0	0	0	0	0	0	4.37829	42.7068	2.56499	0	21.8805	4.07623	5.65881	5.0243	12.6914	7.81496	0	3.20068	0	0
3.31_534.1793m/z	3.30707	534.179		4.0078	0.518956	18.1882	0	0	0	0	0	0	0	0	0	0.603806	0	0	5.11105	0	0	0	0	1.83562	1.68319	2.54673	0.365048	0.328789	0	0	0
3.56_536.0585n	3.56388	537.066	536.058	170.711	517.281	1156.63	0.0568641	0	0	0	0	0	0	0	0	5.18083	0	3.57929	161.773	23.5413	14.0329	8.07839	1.36481	25.8784	1.02209	3.5189	41.3311	7.21101	306.762	0	0
3.02_511.0481m/z	3.02212	511.048		28.6059	17.3845	27.3952	0	0	0	0	0	0	0	0	0	0	0	2.83925	19.5481	6.60554	10.1777	0	0	25.4432	0	2.32442	0	12.0152	26.0678	0	0
0.43_269.8783m/z	0.433367	269.878		78.6616	164.599	92.6485	0	0	0	0	0	0	0	0	0	0	19.9798	0	236.849	0	0	0	0	0	0	1.30165	4.52359	0	0	0	15.5581
5.12_429.5600m/z	5.11732	429.56		41.6578	19.4435	30.546	2.56549	254.432	201.792	224.472	382.121	132.162	74.6276	107.058	41.609	10.2388	108.54	24.2495	18.1375	179.32	235.175	335.59	6.61834	58.9221	39.3569	22.1377	0	34.9968	22.6411	5.5331	0
0.48_238.0077m/z	0.4762	238.008		0	0	0	2.76801	108.886	24.3791	11.2807	0	0	9.72773	13.3753	16.8387	19.8644	0	4.93377	0	36.605	19.8689	0	6.38835	27.0573	22.8095	11.3956	514.918	2.99454	10.8731	0	0
4.82_714.3051m/z	4.81808	714.305		4.5922	11.1942	0.955622	0	0.718395	0	0	0	0	0	0	0	0	0	0.011149	1.36348	0	0	0	0	0	0	0	0	0	0	0	0
5.29_314.4378m/z	5.289	314.438		30.7049	85.4213	164.024	0	0	0	0	0	0	0	32.0428	0	0	0	0	177.238	1.81964	0	0.526291	0.820236	70.7319	0	43.8694	203.811	4.75897	72.7373	0	0
0.83_184.2139m/z	0.825633	184.214		9.26309	10.4708	6.19066	0	0	0	0	0.755569	0.72541	0	0	0	0	0	0	14.2624	0	0	2.25193	4.69189	0.735046	0.542419	1.19152	2.63441	0	0	4.20579	1.16879
2.94_769.0367m/z	2.94357	769.037		31.6333	218.725	89.0226	0	0	0	0	0	0	0	0	0	0	0	18.0526	73.3374	0	1.5134	0	6.49839	1.32565	0.592499	0	30.3676	0.611908	3.01431	0	0
3.04_110.0431n	3.04285	221.083	110.043	498.873	265.923	427.976	661.12	2346.43	943.601	991.011	1974.49	1573.45	3213.77	1355.28	2531.23	3174.35	1389	3230.79	4747.83	2485.54	4156.86	4293.92	953.429	6438.99	2236.79	3762.96	2139.77	6370.63	1707.48	116.28	248.988
8.72_427.5989m/z	8.72477	427.599		6.62707	4.6231	44.2602	6.42197	62.6154	80.4639	65.5506	204.886	106.678	180.011	225.422	170.366	245.762	181.623	8.79554	0	34.7882	25.2938	9.51062	25.898	14.1538	96.2652	33.9045	91.4733	113.54	35.7882	11.4832	56.4811
1.05_286.1534m/z	1.05343	286.153		18.2255	21.4631	38.4841	1.80979	3.22079	0	0	2.25559	0	0	0.343169	0	0	1.58039	9.91334	17.6299	1.01485	0	2.88642	1.62531	1.03122	0	0.233681	4.35762	0	0	3.06596	3.05892
0.43_301.3559m/z	0.433367	301.356		7.96303	13.813	6.15259	0	0	0	0.665606	0	0	0	0	0	0	1.10714	0	22.6216	0	0	0	0	0	0	0	0.322497	0	0	0	0
4.03_636.3352n	4.02735	659.296	636.335	12.3076	40.9419	34.4175	0	7.52618	3.49197	0.0601094	0.802118	0	0	0	4.1872	0	1.59377	20.6117	40.6662	1.01553	15.8815	9.06867	1.21977	22.0902	13.2816	9.32854	13.2053	8.08041	70.5426	2.15421	0.0229102
0.43_326.8670m/z	0.433367	326.867		27.9875	67.5214	30.567	0	0	0	0	0	0	0	0	0	0	7.4926	0	42.6014	0	0	0	0	0	0	0	1.53432	0	0	0	6.70749
0.83_369.2519m/z	0.825633	369.252		0.626798	15.9364	6.47166	0	0	0	0.081715	0	0.158714	0.103282	0	0.137132	0.224587	0	1.1181	5.30727	2.74707	33.9251	0	2.44717	107.505	6.56593	0.00247377	0	1.40152	30.1241	1.5446	0
3.39_781.3065m/z	3.38518	781.306		17.3023	27.0922	7.51216	0	0	0	0	0	0	0	0	0	0	0	15.6673	14.4393	2.97223	1.46484	0	0	0	0	1.24512	4.56158	0	7.36069	0	0
3.84_567.9947m/z	3.84168	567.995		8.38828	22.4038	79.5757	0	0	0	0	0	0	0	0	0	0	0	2.1397	19.1327	5.84125	4.77603	0	1.63232	5.04037	0	0	0	0	0	0	0
0.43_252.9527n	0.433367	275.954	252.953	47.5384	28.5563	42.7568	0.83697	0.312729	0.000253883	2.50956	0.497353	0	1.30476	1.50758	0.840166	0.750854	7.97207	5.55431	30.557	0.623746	0.619988	2.55419	0.618076	0.561462	0.799156	1.3756	4.15596	1.63994	0	5.22596	5.38055
4.75_389.2514m/z	4.74668	389.251		1.58281	1.90883	2.16829	1.42291	2.45698	2.89035	47.6042	39.2234	16.0977	12.3603	24.6278	7.08216	23.2984	27.5462	7.61306	3.33595	11.1263	1.19118	6.87456	1.39337	4.60515	12.6379	7.27541	8.10314	6.14711	5.58695	2.12708	7.70034
0.80_236.5799m/z	0.797067	236.58		43.6307	35.3475	22.4176	0	0	0	0	0	0	0	0	0	0	0	0	22.8617	3.56881	46.0408	0	21.2884	88.5161	25.6993	5.9985	0	15.3552	45.9207	0	0
4.36_503.0604m/z	4.35528	503.06		12.7791	44.6298	183.641	0.249102	0	0.00573734	0.981498	0	0	0	0.646606	0.897645	0	0	4.39425	50.8935	0.237506	5.41777	0.597321	2.84177	26.7873	0	3.41866	15.4958	3.34733	89.768	0.209493	0
0.43_341.8154m/z	0.433367	341.815		9.4494	23.8552	13.8563	0	0	0	0	0	0	0	0	0	0	0.338056	0	21.5846	0	0	0	0	0	0	0	0	0	0	0	0.319184
3.60_716.3989m/z	3.59958	716.399		61.0451	25.5482	48.1961	0	0	0	0	0	0	0	0	0	0	0	0	34.1112	0	0	0	11.9096	0.926774	2.42452	0	11.726	0	0.765472	0	0
5.37_609.3033n	5.36755	592.3	609.303	6.70914	79.5065	46.9759	9.58275	27.5337	4.90177	4.51739	6.31754	0.772333	10.8663	29.5053	51.8415	20.5124	10.6444	36.5353	17.5328	17.2446	16.0977	5.43563	23.8818	292.189	120.661	53.1387	83.1339	1.73471	2.08304	0	1.97936
0.43_781.6297n	0.426217	402.813	781.63	104.567	264.044	109.969	0	0	0.719055	3.52591	0	0	0	0	0	0	15.4507	0	452.5	0	3.08082	0	0	0	0	0	0	0	0	0	23.4216
3.73_558.1711n	3.72742	541.168	558.171	0.0862364	3.30665	0	297.921	72.2979	90.645	6.64825	694.122	0.0484355	21.9972	78.2795	27.5129	241.728	24.8591	54.2357	0.432625	1.77182	104.726	14.7972	5.41854	1.32467	331.98	33.5112	4.41621	986.817	7.04949	0	0
3.95_727.0845m/z	3.9488	727.084		14.3731	278.512	122.158	0	0	0	0	0	0	0	0	0	0	0	2.33228	144.633	9.0262	0	0	1.33112	11.3094	0	2.15564	40.1961	0	0.276001	0	0
3.79_492.4684m/z	3.79168	492.468		0	23.8173	0	0	0	0	0	0	0	0	0	0	0	0	0	0	0	0	0	0	0	0	0	0	0	0	0	0
4.13_653.2201m/z	4.13377	653.22		0	1.52789	0	0	8.43321	0	0	0	0	0	0	0	19.2191	6.54916	10.0863	12.6176	3.28785	0	0	1.17178	7.88613	6.18406	12.8048	7.10647	8.28691	5.76387	0	0
4.45_624.3102n	4.44742	625.317	624.31	23.8835	148.395	33.7958	1.86374	35.1814	0.268824	0.957705	18.4386	8.31908	5.36397	4.41745	3.9072	1.58575	13.9123	51.2295	20.6084	350.511	20.1221	141.361	10.791	23.7408	19.5412	1.99515	8.50853	3.40967	9.62726	0	0
3.95_454.1179n	3.9488	455.125	454.118	223.251	300.457	240.215	7.04063	18.6632	10.9834	6.67911	10.2029	7.78047	7.66744	9.69624	10.4322	6.63546	19.4268	663.112	622.052	91.4773	56.6286	33.9502	81.4628	643.495	706.597	415.338	526.204	620.516	366.993	10.3752	13.8767
3.33_254.0254m/z	3.32848	254.025		0	2.12547	0	0	0	0	0	0	0	0	0	0	0	0	2.67195	1.98554	7.24416	0	10.9429	4.95415	6.38648	6.5168	6.6309	0	3.09978	0	0	0
4.02_196.9960m/z	4.0202	196.996		38.9427	20.4406	13.3867	0	0	0	0	0	0	0.00458939	0	0	0	0	16.1244	25.1296	1.14482	0	7.34649	38.5971	15.8014	1.56612	1.29271	18.5284	0.522018	4.23077	0.423729	0
3.29_665.0780m/z	3.28563	665.078		4.68923	18.8797	15.7694	0.0524821	0	0	0	0	0	0	0	0	0	0	0.440009	21.0571	0	0	4.98977	7.44241	2.39913	2.93584	2.17992	8.07107	0	8.3505	0	0
0.49_212.9258m/z	0.490483	212.926		3.09509	1.41975	0	13.0725	29.9111	40.2782	34.486	0	2.15771	2.7578	1.54029	5.08751	1.35976	4.09674	0.0214235	0.354863	1.48125	4.57907	0	0	0	0	0	0	0	1.06344	8.06644	1.2148
8.62_317.8801m/z	8.61765	317.88		28.0351	35.5	50.5621	25.8289	81.2538	43.6423	176.12	37.8946	37.9824	26.7871	33.3989	26.7032	56.1901	41.3817	72.3192	62.7369	47.0418	36.741	21.7436	20.5413	15.8051	28.5028	23.1903	32.1194	20.4633	16.3317	1.05841	6.15555
3.21_472.0766n	3.20708	495.053	472.077	226.729	435.478	317.399	12.8058	17.6141	2.26981	3.87124	20.8987	16.4453	2.73104	6.91199	9.60619	13.93	0.776937	134.549	373.702	285.457	121.554	139.77	44.1358	267.841	77.0782	84.7388	82.2502	74.6559	164.274	10.8495	1.71791
4.00_685.0817m/z	3.99878	685.082		140.356	197.139	242.509	0	0	0	0	0	0	0	0	0	0	0	0	4.95303	28.2563	40.7393	0	10.7722	0	0	3.87262	2.60025	0	1.22723	0	0
3.10_548.9897m/z	3.09997	548.99		0	3.53805	35.1069	0	0	0	0	0	0	0	0	0	0	0	6.8245	5.42939	5.5086	0.0849014	1.25095	2.58034	7.4866	0	0.367992	5.39939	0	0	0	0
3.46_390.8886m/z	3.4566	390.889		0	0	0	84.0501	84.2882	119.071	543.125	55.2272	11.7256	86.5355	21.3376	39.6441	69.6749	69.7919	105.871	0	15.5666	0	5.58196	0.970276	6.57729	9.45895	1.70316	2.26886	18.6286	0	3.0474	1.16666
5.60_739.3133m/z	5.59535	739.313		3.5799	248.695	1.36899	1.19106	3.758	0	0.247334	0.65933	0.783987	0.0754949	0.013532	0.116388	0	0	1.47016	0	0.308011	0	0.331712	0.502485	0	0	1.80956	0	0	0	0	0
5.03_693.2623m/z	5.03232	693.262		0	12.738	1.90158	0	0.0651163	0	0.162979	0	0	0	0	0	0	0.000697586	0	0.755188	0	0	0	0.0225953	0	4.90557	0	0	0	0	0	0
3.21_301.0427m/z	3.21423	301.043		1.84115	5.70812	1.12384	0	0.905304	0	0	0	0	0	0	0	0	0.229941	2.4313	5.88969	1.75119	0	0	0	0	1.66179	0	0.438965	0.00364346	0.238742	0	1.0996
2.87_234.3028m/z	2.86502	234.303		0	3.78292	2.80032	0	0	0	0	0	0	0	0	0	0	0	0	18.0254	0	0	1.49039	2.19214	0	0.915581	2.35247	1.50861	0	0	0	0
1.45_212.1689m/z	1.4455	212.169		12.7662	16.5617	17.638	1.85489	0	0	0	1.81091	0.575716	0	0.0732186	0.41838	0.14378	0.00599003	4.01037	9.931	0	0	0.470949	0	0.00194288	0	1.51588	4.27831	0.127747	0.00479038	0.852051	0.778159
0.43_293.3663m/z	0.433367	293.366		14.332	26.1704	31.5061	0	0	0	0	0	0	0	0	0	0	1.8577	0	56.7239	0	0	0	0	0	0	0	0	0	0	0	1.54868
8.90_417.2609m/z	8.90277	417.261		7.74098	18.8731	12.0259	5.00617	13.876	6.46352	5.56937	14.8186	2.81935	20.5337	23.3949	2.61824	2.13129	1.155	1.59538	6.81895	3.90408	4.3129	11.039	4.80225	1.59192	5.23667	0.0155198	0	0	0.757292	0	0
5.32_716.5121m/z	5.3247	716.512		0	0	1.22116	4.95961	36.751	2.75759	1.77598	2.76695	0	3.60425	30.272	14.6179	4.28468	15.8125	9.41699	5.64401	0	2.58504	32.5786	0	4.76065	0	2.34305	8.60443	0	0	0	0
3.57_453.4718m/z	3.57102	453.472		0	3.0199	0	0	0	0	0	0	0	0	0	0	0	0	0	0	0	0	0	0	0	0	0	0	0	0	0	0
0.43_337.8348m/z	0.433367	337.835		52.4948	165.965	73.5755	0.142011	0.4292	1.06847	0	0	0	0	0.21665	0	0	9.74852	0	216.759	0.0496883	0	0	0	0	0	0	0	0	0	0	7.87561
5.00_286.2560m/z	4.99662	286.256		4421.33	7782.92	12377.2	46.6421	583.351	86.4714	45.2311	39.0902	89.5945	200.664	3322.38	140.848	411.348	221.103	759.282	13066.5	873.957	561.927	1194.91	1170.29	5415.29	798.109	4257.91	12788.4	1524.91	6822.67	65.9327	29.6044
3.75_397.0550m/z	3.74885	397.055		68.4554	730.425	138.744	5.80958	9.97798	3.63854	0.334482	1.96836	1.33596	0	0.614185	0.135013	1.63449	0.766415	325.755	1029.45	22.7907	10.002	164.122	101.341	17.5937	7.46064	29.7185	94.2014	97.9245	207.675	8.68485	0.996485
3.61_488.0311m/z	3.61387	488.031		100.245	319.411	334.426	0.262089	9.42863	0	0.0475912	0	1.99905	0.871496	0	0	0	0.012624	20.068	375.806	57.4932	9.34588	18.4188	14.8005	48.7996	8.21605	8.35144	73.1327	21.3923	56.0204	0	0
0.43_346.3238n	0.433367	369.313	346.324	6.0981	12.753	18.6153	0	0	0	0.973976	0	0	0	0	0	0	0	0	3.86384	0	0	0	0	0	0	0	0	0	0	0	0
5.27_599.3533m/z	5.26757	599.353		90.3379	120.589	36.8255	0	1.86173	0.442017	4.37618	0	0	0.423885	4.10532	2.08126	1.97979	3.71096	70.32	123.899	59.463	18.9698	7.6816	19.8657	48.304	24.6867	9.45772	31.2653	38.8672	52.914	23.9008	0
3.26_197.2284m/z	3.26422	197.228		2.44987	2.49957	1.79061	0	7.11398	0	0	0	0	0	0	0.257385	0	0	0	0.88339	0	0	0	0	0	0	0	0	0	0	0.365111	0
1.86_190.0507m/z	1.85942	190.051		19.7732	19.364	23.0107	0.370996	0.262314	0.000213961	0	4.52301e-05	0	0	0	0	0	0	7.09433	9.24629	0	0.87809	0	0.00946097	0	0	0	0	5.00205	1.20055	0	2.51304
5.12_262.2548m/z	5.11732	262.255		41.6649	73.1953	150.245	5.38937	5.24209	3.29614	3.79562	1.15839	0.00975167	3.48329	33.3965	3.22273	1.82369	1.02977	2.36938	155.463	5.68551	3.40105	2.75703	5.79574	49.1481	1.0778	43.4093	162.83	2.81437	69.9306	1.2568	1.59976
0.43_335.3575m/z	0.433367	335.358		13.8876	33.2389	25.0785	0	0	0.431391	0	0	0	0	0	0	0	4.89043	0	53.1403	0	0	0	0	0	0	0	0	0	0	0	3.5295
3.49_298.0059m/z	3.4923	298.006		13.1451	4.11189	3.11792	0	0	0	0	0	0	0	0	0	0	0	13.9682	0	6.74018	0	19.3947	33.6364	7.15135	3.29994	2.94234	7.69587	3.9343	0	0	0
1.05_279.9328m/z	1.0463	279.933		1.00808	0	2.76333	0.804075	0.191724	0.332596	0	0	0	0	0	0	0	0	7.66191	2.61281	21.1159	4.04758	1.51383	21.074	2.95185	0.810768	1.76024	2.94897	0.302411	0	0	0
2.19_1071.2993m/z	2.19462	1071.3		31.4193	27.1026	31.5809	0	0	0	0	0	0	3.586	0	0	0	0	3.43488	16.4534	0	0	3.17987	4.09206	1.47505	0	0	3.13348	0	0	0	0
4.79_579.2188m/z	4.78952	579.219		8.90287	49.5061	17.4407	0	10.7304	0	0	0	0	1.04823	8.08147	0.267713	6.35541	4.96786	14.5615	31.2706	7.40921	0	4.15152	6.74357	0.885591	0.726789	1.96546	7.74422	10.0684	12.2223	0	0
3.41_532.9793m/z	3.41375	532.979		0	11.0694	0.0361823	0.144582	0	0	0	0	0	0	0	0	0	0	16.9491	22.496	33.8757	12.0374	15.0843	0	13.9369	2.47669	0.567023	1.66121	0	5.44178	0	0
3.80_209.0165n	3.79883	419.04	209.017	1201.23	611.342	444.233	4.00128	4.88288	6.10821	2.12561	3.80412	1.69199	0.83046	0.00212562	2.43507	2.93566	10.2142	167.726	482.185	79.0101	10.9119	46.0378	68.2933	19.7148	9.31388	13.4205	34.3221	13.0094	44.1565	2.85318	0.510574
2.08_488.1727m/z	2.0801	488.173		9.69413	11.695	19.5176	0	0.454664	0	0	0.960587	0	0.0410869	0	0	0	0.705916	1.46331	10.0436	0	0	0.01891	2.20926	1.40018	0.0368637	1.29694	0.758026	1.42551	0.723267	4.94805	1.07649
4.08_543.1968m/z	4.08377	543.197		0.150172	65.1073	2.20843	1.75731	29.8919	7.31438	0.121094	5.00788	5.01926	6.78707	15.2166	15.3071	7.14035	12.4174	28.0734	4.72693	20.4081	1.99321	13.7241	8.37391	16.7041	28.5873	14.2258	6.30471	42.6835	0.995457	0.0711372	0.0435689
5.89_596.3675n	5.8876	597.375	596.367	2.91807	166.975	4.3771	0.379326	13.5031	12.2969	0.559301	0	0	6.00172	9.86784	4.29467	6.59328	9.86429	12.6744	29.8948	9.65502	9.56366	1.34583	10.2907	35.432	39.4564	10.7263	63.1809	10.8896	6.37627	0	0
6.28_419.1913n	6.27985	420.199	419.191	4.31859	36.0904	33.812	0	0	0	0.472389	0.00885028	0	0	0.0919448	0.575146	0.453006	0	68.7785	35.2487	0	0	2.53328	61.0868	23.806	1.41424	1.02947	36.4398	0	1.23427	0	0
8.61_526.9849m/z	8.6105	526.985		23.3178	51.2451	30.3586	37.9177	71.006	69.1311	141.058	18.4771	22.7033	8.12916	8.42426	8.3595	10.1596	9.65048	77.8495	39.881	50.4444	16.833	15.468	16.3171	10.621	16.6484	14.0206	13.603	7.03347	4.28574	0	3.39875
4.56_569.5891m/z	4.56172	569.589		0	4.94988	0	0	0	0	0	0	0	0	0	0	0	0	0	0	0	0	0	0	0	0	0	0	0	0	0	0
4.48_687.1294m/z	4.48317	687.129		0	0	1.0691	0	0.170174	0	0	0	0	0	0	0	0	0	0	0	0	0	0	0	0	0	0	0	0	0	0.0075422	0
3.88_463.5420m/z	3.87738	463.542		0	4.65805	0	0	0	0	0	0	0	0	0	0	0	0	0	0	0	0	0	0	0	0	0	0	0	0	0	0
0.43_212.8889m/z	0.433367	212.889		72.0646	162.826	110.522	0.14645	0.332644	0.647726	5.24928	2.14306	0	1.72867	0	0	0.404153	15.2681	4.88037	278.763	3.0998	3.96165	0.884576	0	0	1.255	0.903784	2.61802	0	0.978436	1.85433	16.8867
3.54_786.9691n	3.54228	787.976	786.969	69.1547	80.7378	60.0501	0	0	0	0	0	0	0	0	0	0	0	4.99108	51.3086	43.5874	0	0.57839	0	12.2203	0	0	2.22516	1.89352	18.5225	0	0
3.61_302.5355n	3.60673	669.084	302.535	189.773	458.68	484.048	0	0	0	18.275	0.996933	0.680649	1.76395	0	0	11.5701	0.972656	11.2006	250.554	61.8649	59.0026	0	2.63993	25.9084	3.15206	14.7536	221.176	13.7775	171.57	0	0
0.43_523.7510m/z	0.433367	523.751		0.421541	10.0373	13.1196	0	0	0	0.333148	0	0	0	0	0	0	0	0	1.77909	0	0	0	0	0	0	0	0	0	0	0	0
3.83_490.0542n	3.83453	491.061	490.054	726.694	2059.31	5329.94	2.81492	14.587	2.62913	11.3991	12.1187	1.64715	317.408	119.71	5.23012	15.0179	77.5515	214.107	1752.4	480.857	493.635	52.3669	286.967	960.916	259.298	283.682	489.566	244.495	870.569	2.51602	37.7408
6.75_607.3894m/z	6.74998	607.389		14.7803	8.23122	4.58083	11.6838	4.72686	17.8466	22.1147	6.0928	4.91732	4.14795	0.629593	3.63221	0.076112	0	8.08002	8.11742	22.0812	12.229	10.3327	19.0335	29.3916	14.8308	33.3296	43.5078	0.839068	33.1885	0.034373	0
4.31_607.2142m/z	4.3053	607.214		1.97249	24.895	0.267459	1.5743	175.032	24.9413	3.88737	7.88739	4.70143	16.9264	20.3429	57.9251	128.936	53.9768	72.4074	94.1613	29.7893	1.5343	24.3851	8.77205	81.6382	44.3541	44.0404	99.0031	38.4131	19.3975	0	0.0210329
3.13_647.3657m/z	3.12853	647.366		33.1425	177.992	89.8497	84.1759	957.948	254.555	1232.42	403.103	323.566	885.999	557.824	509.699	625.396	610.725	950.499	655.224	477.526	273.41	440.64	726.228	313.075	569.033	251.652	319.613	454.868	6.06531	51.4126	45.0398
2.22_388.1923m/z	2.22318	388.192		21.306	21.0545	25.6913	0.95588	2.25708	0	1.11027	0	0	0	0	0.656925	1.67194	4.88328	28.2682	27.8246	1.87147	0	3.64996	0	2.43888	4.69861	4.47971	0	0	0	1.86611	5.32642
3.69_1121.7122m/z	3.69242	1121.71		0	0	0	0	0	0	86.7168	25.5815	10.832	37.0743	43.9503	0	143.782	19.1676	0	0	0	0	0	0	0	3.65607	0	0	1.65485	0	0	0
2.54_286.9991m/z	2.53693	286.999		53.7114	23.2151	24.5691	6.4691	7.23468	0.824387	5.99807	3.62807	0	7.43295	3.41154	2.11584	6.05328	3.27688	28.1591	27.8979	10.1442	10.1959	7.95366	4.44586	4.79258	3.09774	0.436173	17.2655	1.02866	3.53679	1.30244	0
3.06_804.3532m/z	3.06427	804.353		16.3416	5.99606	5.07901	0	0	0	0	0	0	0	0	0	0	0	9.01105	38.7426	4.77612	3.82348	5.62159	15.3396	20.8694	12.2969	29.7001	54.333	0	0	0	0
3.31_621.2111m/z	3.30707	621.211		0	2.55341	0	0	0	0	0	0	0	0	0	0	0	0	0	0	0	0	0	0	0	0	0	0	0	0	0	0
3.55_495.0549m/z	3.5496	495.055		37.9853	23.787	134.154	0	0.48257	0	0	0	0	0	0	0	0	0	0	36.6094	0	2.94893	0	4.08528	13.034	0.274919	1.26289	14.5846	0	19.7548	0	0
0.60_425.1042m/z	0.604967	425.104		31.5705	84.7176	89.7873	8.762	5.63875	1.34842	3.66258	0	5.28699	0.490814	0	4.26415	0	1.92409	20.5085	23.4164	5.13783	1.9544	1.02995	3.26246	2.48232	1.24126	2.66643	6.50536	0	0	9.35239	4.79066
5.82_298.1156n	5.82333	299.123	298.116	7.76621	36.1058	18.8432	12.3029	37.0077	6.94301	14.5555	30.1206	4.16738	2.80511	20.985	2.62472	2.32673	5.0502	17.7858	33.4979	7.80962	14.184	13.9764	3.48475	3.82404	1.38085	13.1081	6.52669	9.72215	3.18782	1.257	0.250539
1.43_212.2176m/z	1.43122	212.218		16.689	57.2746	57.3571	0	0	0	0	0	0.757011	0	0	1.10361	0	0	2.29259	30.6605	0	0	3.82604	1.23441	1.31865	0	1.22775	5.72644	2.3184	0	0	0.392527
0.43_222.9097m/z	0.433367	222.91		144.34	20.5669	1.22436	0	0.00195544	0	0	0	0	0	0	0	0	2.79061	0	56.9019	0	0.674812	0	0	0	0	5.56396	0	0	0	0	0
3.57_1049.1428m/z	3.57102	1049.14		70.5492	97.8519	49.7738	0	0	0	0	0	0	0	0	0	0	0	24.8385	98.0736	0	0	0	0	9.76123	7.45154	0	0	0	8.09003	0	0
2.64_428.1681m/z	2.64435	428.168		6.61127	3.34934	16.1467	2.84781	0	0	2.14275	0.0949623	0	0	0	0	1.3197	0.177689	4.41459	23.4107	1.4553	0	2.15574	0	0	0	0	0.399633	0	1.08476	0	0
0.43_251.3940m/z	0.433367	251.394		13.0062	6.84128	12.7242	0	0	0	0	0	0	0	0	0	0	0	0	3.1953	0	0	0	0	0	0	0	0	0	0	0	0
3.26_714.1056m/z	3.25708	714.106		7.7505	30.694	27.1034	0	0	0	0	0	0	0	0	0	0	0	5.8262	138.144	6.43985	0	0	0	16.9525	0	0	1.31211	0	6.25653	0	0
3.29_316.0234n	3.29278	696.067	316.023	41.7148	354.296	126.025	0.179138	1.64803	3.17712	11.1879	0.069272	0	0.9452	1.43712	0	0	0.805435	67.5854	400.783	15.4082	11.9373	1.01099	9.77795	57.891	1.39364	12.1295	115.495	2.60135	79.4405	0.208654	0.586375
2.73_297.2407m/z	2.72933	297.241		13.702	96.0283	56.0411	0	0	0.944915	0	1.39337	0	0	0	0.086091	0	0.00686078	10.6234	7.07198	0.388904	0	0.0704573	10.4377	3.45369	0	2.08748	11.2405	5.76382	20.0652	0.244688	0
2.91_707.2353m/z	2.90787	707.235		16.0918	9.08611	22.7673	0	0	0	0	1.63376	4.10242	2.31175	0	2.02757	0.69696	4.1463	0	43.4868	0	0	8.66514	6.72446	4.06533	5.78919	19.9049	9.66609	3.12326	1.32565	0	0
0.43_100.4653m/z	0.433367	100.465		51.2844	65.574	53.7521	0.240414	0.0918319	0	0.842231	0	0.831337	0	0	0	0	7.71567	7.67538	79.3516	0	1.07482	1.88147	1.90559	0	0.573185	1.15488	7.21273	0	1.04877	3.2094	5.71987
3.61_519.0547m/z	3.61387	519.055		172.702	211.203	493.5	0.0563527	2.65727	0	0	2.39461	2.06333	15.6985	2.78585	0	0.659601	0.0233189	47.3935	153.577	23.0234	24.4674	20.3862	16.4433	27.4306	1.402	8.81654	38.9729	21.6012	140.889	0	0
0.55_236.5805m/z	0.554967	236.58		10.7925	14.2565	0	0	0	0	0	0	0	0	0	0	0	0	0.59932	2.79297	9.20096	69.7296	0	11.3447	40.5604	12.0091	0	0	17.0555	58.9224	0	0
0.43_399.8335m/z	0.426217	399.834		47.6414	74.5788	27.2202	0	0	0	0	0	0	0	0	0	0	8.70556	0	131.898	0	0	0	0	0	0	0	2.06262	0	0	0	5.74217
3.02_444.1770m/z	3.02212	444.177		32.6773	221.769	61.7963	7.36088	17.8933	4.40716	26.052	8.03984	8.28165	6.15113	1.52076	3.29733	5.61133	8.77498	25.6902	53.153	12.3147	15.9078	12.1234	16.1047	65.4144	11.4213	14.3588	28.5944	3.41058	28.9037	6.22973	0.907286
1.89_283.0959m/z	1.88798	283.096		3.22701	9.2503	21.2338	0	0	0	0	0	0	0	0	0	0	0	3.36775	7.02781	0	0	0	0	0	0	0	0	1.44135	0	6.28268	0
3.55_675.0617m/z	3.5496	675.062		32.9665	169.414	146.212	0	0	0	0	0	0	0	0	0	0	0	0	38.3004	9.6615	2.35536	0	0.693559	5.28934	0	0.641205	22.7766	0	19.8632	0	0
1.71_453.1593m/z	1.7093	453.159		204.864	394.819	402.276	70.3829	154.845	73.1308	63.3678	38.3845	73.1606	87.9039	116.381	133.467	103.746	416.852	194.88	632.116	45.2586	37.9589	25.0841	52.0534	131.428	484.883	220.194	505.32	54.6281	7.14918	10.957	8.63944
0.45_175.1214m/z	0.454783	175.121		0	2.12812	1.29535	3.47037	31.4496	15.0262	16.1003	4.32952	0.211673	5.89594	15.3739	8.83975	19.2599	13.0208	1.84895	2.9277	11.2313	250.438	8.98434	14.8744	120.175	15.0114	12.4901	7.09613	13.2922	133.902	0.246993	6.41817
3.63_561.8626m/z	3.62815	561.863		0	0	9.13985	29.557	19.6417	55.7858	389.26	101.269	79.4421	116.23	91.8622	11.5098	205.124	71.8492	25.6535	0	0	15.6854	1.23272	27.1229	1.89853	24.5352	4.81408	49.0019	38.631	0	0	13.0999
2.77_375.2829m/z	2.76505	375.283		111.576	10.5152	61.9104	22.4514	12.5373	19.6107	49.4795	8.70354	23.834	7.49739	4.65369	10.282	8.25074	67.6594	10.4196	9.10296	5.72946	1.78203	3.45121	12.42	18.883	24.0104	4.22047	1.29474	2.78952	13.0312	2.34765	0.400468
3.78_584.3762m/z	3.7774	584.376		43.116	15.2679	213.138	187.667	253.455	400.172	1980.05	734.116	459.481	484.809	416.454	110.678	914.544	402.497	272.721	35.4403	261.078	174.444	176.284	132.182	34.9699	416.901	90.6344	291.587	230.689	95.9976	97.5496	125.479
3.40_631.0501m/z	3.39947	631.05		37.4156	345.722	257.292	0	0	0	0	0	0	0	0	0	0	0	8.30835	183.57	8.1756	0	0	0.921967	8.42936	0	1.04851	11.0688	18.6525	39.0965	0	0
3.16_667.0653m/z	3.16423	667.065		7.63348	92.5498	22.8991	0	0	0	0	0	0	0	0	0	0	0	14.5798	79.4599	4.79728	0.0784464	0	0.862366	1.68088	0	0	10.6328	0	13.242	0	0
3.10_475.0791m/z	3.09997	475.079		36.2316	273.221	67.1586	0.00808262	0.537768	0.574146	0.895096	0.00400709	0.854706	0	0.771933	0.0666047	4.44904	0.49609	25.8807	203.4	1.86171	1.18582	1.75086	8.01485	6.57503	2.37346	1.52188	21.3854	14.1856	28.7155	0.036719	0
0.43_521.7638n	0.433367	486.747	521.764	136.023	236.385	122.404	0.0051834	0	0	0	0	0.287004	0	0	0	0.68059	34.0781	0.928213	449.299	0.3682	0	0	0.538854	0	0	0	14.8808	0	0	0.0670858	32.0222
2.59_679.2064m/z	2.59405	679.206		24.2063	19.8216	31.9481	0	0	0	0	0	0	0	0	0	0	8.12186	13.3056	66.7117	0	1.09848	6.00708	2.62058	3.57013	0.0494772	8.70285	3.54947	0	0	0	0
4.39_717.0410m/z	4.39028	717.041		5.06067	40.4794	17.2483	0	0	0	0	0	0	0	0	0	0	0	0	12.4005	0.299756	0	0	1.12802	12.1679	0	1.57214	12.7926	0	0	0	0
3.60_531.1800m/z	3.59958	531.18		11.6457	354.341	25.1001	54.7259	750.235	111.572	44.6249	595.545	14.8348	76.2081	132.291	311.175	759.042	75.4355	623.748	127.067	77.0985	60.2191	202.069	36.4426	594.487	1064.8	102.262	82.1496	979.482	54.9396	7.9716	3.49549
4.48_635.1788m/z	4.47602	635.179		0.401507	0	0	0	0	0	0	0	0	0	0	0	0	0	0	0	0	0	0	0	0	0	0	0	0	0	0	0
3.78_446.0306n	3.78455	447.039	446.031	98.9575	33.5744	92.9411	3.94927	0.799319	2.54812	1.43933	0	0	2.77989	1.73081	0.211279	0.739679	0.324674	2.97997	37.1406	1.34008	4.00187	1.68679	3.00258	1.71592	0.895278	0.789039	5.81293	1.56732	32.0855	0.187286	0.676325
4.42_715.1831m/z	4.41885	715.183		0	6.72537	2.46577	0	0	0	0	0	0	0	0	0	0	0	0	0	0	0	0	0	0	0	0	0	0	0	0	0
0.43_221.0046m/z	0.433367	221.005		38.2829	50.9963	31.7084	0	0	0	0	0	0	0	0	0	0	12.3744	3.52971	103.69	0	0	0	0	0	0	1.59846e-06	7.30618	2.37364	0.749878	3.3859	12.1166
0.43_144.9307m/z	0.433367	144.931		10.9124	14.0339	12.9929	0	0	0	0.146578	0	0	0	0	0.398145	0	5.50758	0.864807	29.3783	0	0.0450524	0	0	0	0	0.437357	0	0	0.646258	0	1.51836
3.33_372.9665m/z	3.32848	372.967		16.5754	28.3268	28.4113	0.236281	2.00337	2.56878	3.95166	0.531469	0	0	0	0.0480244	0	0	30.1	22.7098	63.4036	11.0862	15.5616	9.77111	10.3606	9.01342	13.1534	0	6.41631	0	0	0
4.55_627.3239m/z	4.54743	627.324		10.5874	55.4569	8.74101	0	24.7511	0	2.80295	0.879147	0.629089	3.86163	0	1.33223	1.7699	0	26.5876	7.65473	2.75462	0	1.48356	1.42575	13.6057	12.4933	1.08817	3.45586	0	1.21083	0	0
3.97_705.0263m/z	3.97022	705.026		11.0495	164.895	175.242	0	0	0	0	0	0	0	0	0	0	0	0.706693	101.757	30.9145	14.4812	0	0	8.49888	0	0	69.6738	0	9.70446	0	0
0.43_238.8536n	0.433367	283.825	238.854	7.29545	15.6254	19.2417	2.88467	0	0	0.0283672	0	0	0	0	0	0	0.00420831	0.147647	7.13535	0	0	0	0.674793	0	1.38214	0	0	0	0	1.1108	0
2.75_742.3863m/z	2.75077	742.386		0	17.2351	0	0	0	0	0	0	0	0	0	0	0	0	0	0	0	0	0	0	0	0	0	0	0	0	0	0
4.26_845.3187m/z	4.25517	845.319		1.25465	4.60205	0	0	0	0	0	0	0	0	0	0	0	0	0	0	0	0	0	0	1.60596	0	0	0	0	0	0	0
2.29_802.2954m/z	2.2948	802.295		31.6578	18.6675	44.1477	3.62897	0	0	0	0	0	0	0	0	0	0	2.53696	13.925	0	0	0	0	3.47314	0	0	0	0	12.3329	15.3379	1.42941
3.36_309.2748m/z	3.36418	309.275		0	0	0	0	4.68798	0	6.36491	4.62526	2.01855	7.38779	7.3264	2.71321	9.59077	0.106677	1.81629	4.22642	4.43617	0	1.13988	2.87888	3.56878	3.66345	0.959259	5.46942	0	0.00132487	0	0.000558702
3.30_649.0943m/z	3.29992	649.094		15.91	66.4204	30.2701	0	0	0	0.393389	1.13454	0	0.363284	3.47797	0	0	0	4.34246	56.5358	7.59485	0.458972	0.135266	0	7.31672	1.47079	1.34989	2.74259	0.63991	21.6774	0	0.00153211
4.11_604.2274m/z	4.1052	604.227		0	6.80159	0	0	0	0	0	0	0	0	0	0	0	0	0	0	0	0	0	0	0	0	0	0	0	0	0	0
3.10_587.0603m/z	3.09997	587.06		6.19315	0	34.1665	0	0	0	0	0	0	0	0	0	0	0	21.8839	210.777	11.2834	0	4.00628	3.88657	1.58907	0	0	6.88001	0	72.041	0	0
4.35_547.3344m/z	4.34815	547.334		27.8542	6.78979	26.499	3.30226	13.6118	16.9986	12.9866	5.48149	4.31023	1.83341	3.6662	10.6374	12.5794	7.52068	27.8556	23.3848	45.9091	13.158	10.092	1.22526	12.7021	7.80114	3.4408	6.95315	7.02934	13.2519	0	0.773953
2.99_496.0650n	2.99355	519.054	496.065	102.689	322.812	354.064	0	0.0207195	0	0	0	0	0	0	0	0	0.00374895	42.6153	192.026	17.2063	7.04107	7.93473	2.88416	8.88103	0	1.81406	18.692	0	2.01472	0	0
1.23_306.1549m/z	1.23197	306.155		147.352	174.616	168.148	16.5986	4.9597	0	1.10646	16.2045	4.22861	0.00351747	4.76874	1.42117	0.404816	16.3259	61.7714	190.478	4.95225	0	26.3493	21.0117	10.7647	12.8828	16.9822	21.1174	3.76777	8.21232	37.9005	15.32
3.09_793.9870n	3.09283	794.992	793.987	118.49	563.644	124.823	0	0	0	0	0	0	0	0	0	0	0	156.93	417.91	30.9147	0	0	3.63559	10.8384	0	0	33.3201	0	73.7528	0	0
0.43_454.7916m/z	0.433367	454.792		144.92	218.982	151.368	0	1.982	4.33426	0.0130624	0	0.247996	1.864	3.31686	6.14556e-05	0.714796	27.3172	15.0363	218.147	2.05702	0.764917	2.77955	0.0126824	1.40764	2.92722	0.356465	11.9745	0.513519	4.08306	5.59144	39.9194
4.07_767.9592n	4.06948	768.966	767.959	324.269	276.395	627.31	0	0	0	0	0	0	0	0	0	0	0	2.35514	111.867	16.0258	75.2751	0	1.42102	3.80203	0	1.20663	49.4285	0.103085	144.263	0	0
3.49_309.0421m/z	3.4923	309.042		29.5662	23.4001	13.2527	0.071924	2.56599	1.14517	1.00859	0	0	0.958939	0	0.615362	0	0.177632	11.5816	12.7701	1.23421	0.640702	0	9.80212	8.22765	0.979667	7.58538	18.7913	2.81654	21.2139	0	0.108845
3.04_222.5011m/z	3.04285	222.501		0	0	0	0	0	0	0	0	0	5.24689	0	1.80354	4.96678	0	6.2094	12.99	0	11.8525	10.665	0	25.1651	0	6.51781	1.84082	38.129	0	0	0
3.64_631.0497m/z	3.64243	631.05		73.074	299.261	210.865	0	0.446295	0	5.00807	1.13321	0	1.64738	0.418859	0.163969	1.3603	0	67.4267	170.686	22.4348	12.016	0	2.71002	29.3362	12.0583	14.3223	40.3368	3.56857	34.0936	26.1329	0
3.62_501.0402m/z	3.621	501.04		32.7759	47.6636	53.1541	0	0	0	0	0	0	0	0	0	0	0	15.2779	55.0416	0	0.18864	1.09516	1.93454	8.99925	5.96385	2.64807	26.5823	2.97022	13.1918	0	0
3.33_718.0465m/z	3.32848	718.046		0	110.845	12.4431	0	0	0	0	0	0	0	0	0	0	0	16.7784	112.474	10.511	0.853516	6.59793	0	3.64288	0	0.751301	44.6389	0	11.2314	0	0
3.39_776.3585m/z	3.38518	776.359		52.8522	156.576	81.9194	0	0	0	0	0	0	0	0	0	0.0664453	0	24.4717	53.8465	6.02756	0	0	0.956146	1.99984	1.44528	3.64712	18.0863	0	32.2151	0	0
0.43_895.6115n	0.433367	459.804	895.612	58.8826	162.011	69.0225	0	0	0	0	0	0	0	0	0	0	20.1382	0	217.697	0	3.4278	0	0	0	0	0	0	0	0	0	11.8434
2.62_635.1805m/z	2.61548	635.181		33.1228	19.7952	62.2917	2.2621	0	0	0	0.89563	2.64359	0	0	0	0	2.07388	3.81036	7.93593	2.69562	0	2.36975	8.48757	0	0	0	3.6372	0	0	5.00787	0
0.43_221.1867m/z	0.433367	221.187		1.26987	1.38608	0.289416	6.5168	2.61773	1.31172	1.83781	5.90701	10.7576	5.00486	7.65129	7.19321	1.34979	4.41907	5.74125	5.76867	4.25201	0.71743	11.9072	4.11522	4.80782	8.65725	14.4462	3.69145	1.81791	0	6.4281	2.13655
6.64_244.2095m/z	6.64357	244.209		87.0786	212.519	177.657	9.2868	28.7274	85.8903	56.4946	36.0596	24.6985	89.0246	308.434	165.931	204.701	133.588	353.641	344.981	56.1045	16.6547	172.277	108.983	329.311	414.511	623.409	855.834	179.361	192.519	8.30705	21.7621
0.43_270.8780m/z	0.433367	270.878		32.4625	91.0196	38.3848	0	0	0	0	3.62146	1.0077	1.27514	3.20137	1.90197	0	4.51025	0	58.9593	0.867082	0.484456	2.75713	0	0	2.71814	0	1.30556	0.963059	0	0.611403	8.52135
3.71_1070.1519m/z	3.71313	1070.15		0	2.74763	0	0	0	0	0	0	0	0	0	0	0	0	0	0	0	0	0	0	0	0	0	0	0	0	0	0
2.86_550.2228m/z	2.85788	550.223		0.988036	0.357468	5.6572	0	0	0	0	0	0	0	0	0	0	2.00164e-05	0	0	0	0	0	0	0	0	0	0	0	0	0	0
4.41_561.3580m/z	4.41172	561.358		4.36301	8.5954	0	6.35176	2.84573	0.579532	67.4826	39.8968	17.9611	26.1976	17.5106	15.4985	41.8035	17.6832	9.07889	2.43833	24.2004	1.54111	1.35519	5.32102	7.46362	13.0039	0.849842	10.2181	2.40515	4.81653	0.941488	0.00190715
3.51_319.0610m/z	3.50658	319.061		20.3418	188.796	36.6902	0.903011	7.00516	1.43691	3.27438	0	1.11792	0	0	2.31939	0	0	113.404	250.544	23.8498	2.7864	37.4333	9.43202	13.345	18.4522	21.5303	45.5859	2.06495	6.26528	3.70049	0.785426
3.00_684.0726n	3.0007	667.069	684.073	43.9236	737.586	164.172	0	0	0	0	0	0	0	0	0	0	0	78.1467	332.124	19.1242	0	0	17.9341	7.88637	0	1.74857	88.3131	0	57.873	0	0
2.79_417.1676m/z	2.7936	417.168		39.779	24.4742	38.0743	0	4.23293	0.00964573	0.432106	2.68689	3.4472	0.777098	3.50847	1.383	4.01454	4.79112	6.75792	37.1877	0	3.19748	3.00234	3.7795	3.14106	0.036401	5.15188	3.14784	0	1.54617	1.75742	0
4.23_627.3202m/z	4.2266	627.32		36.0744	104.323	11.9963	0	17.4357	1.7449	0.542386	0	0.487048	6.86399	2.08135	2.48253	1.39362	2.81509	19.3036	21.0266	2.94351	1.35097	0.716607	3.71423	5.61441	5.27937	0.112452	2.38171	2.08565	3.53479	1.73498	0
2.24_395.1923m/z	2.23747	395.192		12.5019	41.0826	38.5831	3.23894	0.114386	0	0	0.999405	2.25313	0.508331	0.747986	0	1.75123	3.30805	10.4978	40.1806	0.341561	0	0	0.78815	1.81564	0.165725	1.90634	6.99661	0	0	6.19256	1.28189
0.43_157.4557m/z	0.433367	157.456		11.7682	14.2226	11.8838	0	0.580658	0.241951	0	0	0	0	0	0.162231	0	1.16684	0.60438	17.6208	0	0	0	0.913245	0	0	0	0	0	0.356064	1.74462	1.89761
3.22_503.6089m/z	3.22137	503.609		0	2.90717	0	0.0531172	0	0	0	0	0	0	0	2.25781	0	0	1.23908	45.3173	3.82493	0.680832	14.081	0	17.5917	223.987	7.17032	0	0	52.3276	0	0
5.82_585.4589n	5.8162	608.449	585.459	7.77816	11.9014	3.16426	97.8608	8.94771	125.326	68.488	134.478	27.655	131.455	29.2655	76.7482	33.7755	152.209	0.138776	1.15394	4.84127	40.515	91.0473	0.808054	25.0887	64.5494	2.06749	12.6691	29.7075	6.90849	57.8612	67.7046
3.56_413.1240m/z	3.56388	413.124		2.56177	4.56568	0.508059	10.0272	51.8078	8.49801	0.57724	2.13976	3.07145	23.9345	16.4824	22.1429	95.9496	9.69761	22.9296	19.2257	4.44495	2.24979	25.367	2.94521	57.1406	9.71674	38.2726	15.0531	25.8547	9.91295	3.47743	3.76997
4.33_1744.0711n	4.32672	597.029	1744.07	4.35488	30.6739	5.94297	4.27898	17.9729	3.58471	0.874357	0	0.0911174	1.17297	0.616637	2.04174	5.2401	10.6537	22.9484	5.20002	199.414	2.87878	7.13169	9.77342	5.76395	31.0694	12.8493	5.51843	1.8167	0.172806	0.000917605	0.229597
0.43_716.7388m/z	0.426217	716.739		134.495	171.708	50.7628	3.94827	11.8743	2.51334	14.3854	2.16106	0	2.59172	1.80077	5.4171	0	15.2591	15.3618	168.135	9.19393	17.8021	3.53232	4.05641	3.66813	4.65266	5.43444	5.43466	5.09717	1.39557	1.8815	9.07757
4.09_749.2384m/z	4.09092	749.238		0	0	0	9.05247	162.002	19.7143	0	358.103	0	1.60157	0	55.2466	1192.06	1.30994	237.679	0	2.8053	279.667	1.17834	0	94.8033	61.2424	27.5545	7.51852	297.707	75.2255	0	0
2.58_392.2245m/z	2.57977	392.225		23.5833	52.0442	48.6622	1.82806	2.18286	0	2.52365	6.88115	0.770233	1.43859	0	0.030583	0.914296	2.64038	16.7311	44.9907	0	0.0255913	0.219938	2.55415	3.03952	0	0.923774	2.5621	1.06171	0	9.09436	0.983562
3.76_655.8972m/z	3.76313	655.897		30.8056	24.3246	29.4026	290.807	485.705	1024.34	4687.98	1684.22	970.747	1420.8	1240.04	471.03	2410.45	911.668	441.083	40.1399	289.108	27.8225	55.6734	242.487	33.018	643.324	107.698	621.763	270.722	42.8656	75.7996	94.657
2.32_815.3385m/z	2.31622	815.338		0	18.756	10.2262	0	0	0	0	0	0	0	0	0	0	0	7.62302	41.7871	2.75284	11.8992	2.70764	3.65955	0	3.75449	2.95693	6.33816	0	11.487	0	0
2.56_414.0563n	2.55835	415.063	414.056	112.793	132.988	167.459	0	0.3538	0.0890093	0	1.50137	0	0.596741	0	0	0	0	12.7138	23.614	6.4476	5.37697	14.8113	35.9927	9.42262	3.40632	11.9076	22.5018	0	11.6182	0.112704	0
3.07_523.0490m/z	3.0714	523.049		24.9161	40.2691	84.6016	0	0.254502	0	0	0	0	0	0	0	0	0	0	30.0874	28.379	0	6.87664	0.507271	74.9304	0	21.5554	10.3924	0.934998	10.577	0	0
3.55_522.7913m/z	3.5496	522.791		0	0	0	1.71155	0	0	52.3182	5.86322	0	130.127	36.0229	30.4714	48.4866	7.58685	2.36831	0	0	0	0	0	0	19.1487	0	1.89102	0	0	9.5202	0
2.88_479.0808m/z	2.8793	479.081		3.69842	7.35661	14.8729	1.91687	10.74	1.91484	7.35598	0.761985	0	4.06385	0.161516	0	45.4482	2.35395	25.9696	11.9067	3.16419	2.6434	21.7279	1.54762	4.22394	9.19163	2.33578	8.67702	51.1719	6.67361	0	0
4.64_469.0753m/z	4.64027	469.075		27.7902	25.6813	277.728	1.50619	0.656224	0.136871	1.45048	0	1.39364	0	0.000279938	0.0769751	0.312525	1.74141	5.46998	19.6837	0.0572723	5.75308	9.79764	13.6235	16.5314	1.27649	11.6196	23.5038	20.5859	98.4239	0	0
3.27_336.5693m/z	3.27135	336.569		116.285	314.021	375.033	2508.48	2857.83	4063.03	23068.7	3283.34	3834.96	2368.44	2117.29	289.523	5072.5	5397.27	5085.83	462.544	1633.07	435.05	1200.37	1733.36	51.3085	1015.21	638.118	2522.09	1881.19	600.521	2.20723	744.148
3.59_427.0429m/z	3.59245	427.043		0	1.04166	19.5873	0	0	1.49202	0	0	0	0	0	0	0	0	3.49908	3.15954	1.56571	6.76175	0	1.54649	9.43652	0	0.00127988	4.9165	0	4.86724	0.0160857	0.00745739
5.31_250.2827n	5.31042	314.287	250.283	7533.43	12669.2	18939.2	477.595	1373.86	695.412	321.192	406.321	270.543	967.343	7729.09	838.022	1580.62	837.57	1919.9	19732.9	2301.69	1768.66	2531.76	2376.47	10748.1	2285.15	8683.2	21403	3763.11	12499	433.413	454.643
0.43_472.8011m/z	0.426217	472.801		75.7944	123.414	32.5061	0	0	2.16824	0	0	0	0	0	0	0.209843	9.55693	1.33561	397.656	0	0.500159	0	0	0	0	0	2.36325	0	0	0	14.0893
3.49_737.0636m/z	3.4923	737.064		146.493	145.872	206.476	0	0	0	0	0	0	0	0	0	0	0	21.3514	74.2641	15.3028	4.03273	0.277954	14.3311	3.86354	0	0	13.6625	0	86.9706	0	0
0.43_1031.5714n	0.426217	516.793	1031.57	58.2309	160.908	51.7615	3.80141	5.5954	3.83997	2.10959	0	0	0	1.07397	0	0	21.7794	0	196.482	0	0.812371	0	0	0	0	0	0	0	0	0	13.7862
3.88_732.9928m/z	3.88452	732.993		307.622	468.603	980.947	0	0	0	0	0	0	0	0	0	0	0	10.8149	122.709	50.7659	46.6086	0	8.93557	63.0094	0	0	79.8878	0	171.72	1.4001	0
4.24_505.0401m/z	4.24088	505.04		4.75871	179.981	79.2306	0	0	0	0	0	0	0	0	0	0	0	34.1939	236.471	3.20027	0	4.78407	2.76575	6.04096	1.06446	17.25	24.0883	0	0	0	0
0.43_649.7346m/z	0.426217	649.735		15.6242	52.3277	14.9242	0	0	2.23824	0	1.1083	0	0	0.0063863	8.22021e-05	0	3.34021	0.166463	37.5039	0.0445798	0	0	0	0	0.152551	0	3.33575	0.0367697	0	0	1.99042
4.93_610.4926n	4.9252	611.5	610.493	1.85323	6.39899	4.74314	5.18045	22.5819	8.71727	9.06092	22.5824	7.58744	3.9126	10.3903	3.19333	0	21.2959	2.33485	0.456281	0	1.8997	38.0705	1.92786	10.9363	19.1478	0	0.52387	0	7.55069	0	0
2.75_493.1352m/z	2.75077	493.135		0.248366	71.9852	8.18955	0	0	0	0	0.313905	0.0742923	0	0.165953	0	0	3.23302	4.98806	56.2453	3.50556	1.05844	0	0	0.680298	2.04068	0	0.0115716	0	1.27935	0	0
0.43_389.8147m/z	0.433367	389.815		3.18521	29.4938	12.6329	0	0	0	0	0	0	0	0	0	0	0	0	14.3194	0	0	0	0	0	0	0	0	0	0	0	2.88712
2.30_220.2832m/z	2.30193	220.283		8.94222	11.103	10.9356	0	0	0	0	0	0	0	3.26046	0	0	0.705275	0.961994	8.03786	0	0	0.843565	0	3.32684	0	0.949496	6.01887	0	1.60686	4.38724	0.958893
0.84_186.2312m/z	0.839917	186.231		22.4516	25.9513	21.4003	3.07262	0	0	0	1.08743	0.43139	0.371797	1.1379	0.464653	0	0.647663	8.36685	25.1798	0	0	4.99361	5.69514	1.20664	3.88181	3.73003	6.83071	0.741837	0	6.23524	2.02895
3.16_655.1023m/z	3.16423	655.102		18.444	72.4468	53.7954	0	0	0.126568	0	0	0	0	0	0	0	0.0162557	2.76145	65.4276	10.7271	1.93231	2.90213	10.6962	0	0	0	8.79559	3.28381	4.03426	0	0
0.43_505.8247m/z	0.426217	505.825		22.0986	16.0526	3.59403	0	2.42873	4.8482	5.07559	0	0	0	0	0	0	4.08348	0	2.08175	0	1.24297	0	0	0	0	0	0	0	0	0	4.18431
2.57_850.3179m/z	2.56548	850.318		45.7437	51.2363	45.1122	0.801971	0.521942	0	0	0	0	1.64175	0.219652	0	0	0	21.1973	158.339	0	0	6.41448	4.95703	7.24248	5.59206	11.701	9.16553	0	0	1.31805	0
0.48_725.7625m/z	0.48335	725.763		47.8632	35.4836	40.4855	12.9675	16.9605	13.4357	3.03406	0	0	0	12.7175	2.10568	1.16394	0	27.158	25.3948	3.36173	15.095	0	6.34644	14.255	9.69165	6.15778	17.0612	10.5814	2.20892	0	1.15152
3.75_320.0579n	3.74885	343.047	320.058	120.716	1578.22	274.168	1.08881	15.1449	6.00605	4.40585	3.30226	0.245858	3.25343	1.16422	2.31888	1.54218	0.790966	407.31	1763.25	34.7798	11.4258	187.539	107.249	25.5414	11.2634	41.0137	170.57	97.5435	222.186	2.64021	2.08392
0.43_1269.5069n	0.426217	646.752	1269.51	59.127	105.548	8.5165	2.12842	1.65756	3.33157	8.8268	0.264226	0.608069	0	0.144696	2.46417	0.616203	3.3273	4.73001	117.453	4.35746	9.19005	0.0947641	0.152633	0.409815	0	0.218528	6.02561	0.0856722	0.00915795	3.32737	7.15577
3.09_604.0628n	3.09283	587.059	604.063	76.8044	1200.83	259.742	0	0	0	0	0	0	0	0	0	0	0	143.535	793.541	1.75431	0.993225	1.11719	7.62639	6.9758	0	0	148.154	0	122.257	0	0
4.60_735.3403m/z	4.60455	735.34		8.43497	7.26255	14.629	0	7.609	0.911743	1.88358	0	0	0	0	0	0.0843931	0	19.6628	4.06735	0	0.337064	0.905823	1.67648	3.07269	0.116973	0	0	0	0.650914	0	0
3.96_517.0712m/z	3.95593	517.071		8.68124	25.7235	40.8982	0	0	0.367898	0	0	0	0	0	0	0	0	5.11609	24.1804	7.90601	0	0	0	10.1057	0	4.32127	3.92451	0	20.9025	0	0
0.44_778.6723m/z	0.4405	778.672		0	0.681974	0	25.433	23.9232	47.2129	51.441	48.9487	22.5405	26.7952	12.7116	30.7167	15.4596	26.9021	6.56223	4.38015	46.9172	42.1471	33.8147	16.2153	17.5168	11.4361	26.467	19.1552	11.0549	21.0433	22.1755	11.5346
0.68_170.4414m/z	0.683517	170.441		6.12379	3.5154	5.12054	0	0	0	0	0	0	0	0	0	0	0	0	0	0	0	0	0	0	0	0	0	0	0	0	0
3.14_488.9574m/z	3.14282	488.957		172.868	80.7726	67.8035	0	1.46177	0	0	0	0	0	0	0	0	0	58.191	38.6838	28.2877	2.53952	10.2932	9.04022	5.16451	14.5552	2.00806	7.45428	0	0	0	0
2.31_978.3584m/z	2.30908	978.358		15.033	11.8975	41.8516	0	0	0	0	0	0	0	0	0	0	0	0	7.8396	0	0	0	0	0	0	0	0	0	4.61047	9.39627	1.90741
3.50_186.1733m/z	3.49945	186.173		47.7002	28.7134	23.2118	0.0911347	0	0	0	0.0738159	0.13102	0	0	0	0.0296277	0	25.6759	13.8058	6.19538	2.87359	7.06837	10.7507	0	1.57007	1.32935	7.82582	5.71364	3.03491	0	0.031905
4.31_504.4930n	4.31243	568.524	504.493	1.60568	0	2.07623	1.9813	5.52878	0	0	0	0	0	9.471	0.30605	4.14427	0	0	5.2364	138.756	9.77851	7.07808	1.58356	7.95261	36.9998	12.2984	4.30054	2.7861	6.5371	0	0
3.59_661.3954m/z	3.5853	661.395		1.87931	2.30244	4.80848	3.12971	7.71128	12.5652	53.5697	9.16628	23.7007	26.9498	8.0018	0.907987	45.1943	16.8671	2.66268	2.34951	0	2.08542	0.748097	2.84018	3.00695	3.45293	0	7.2301	2.73474	4.17791	4.26859	7.82863
2.86_540.0542n	2.85788	541.061	540.054	1.35321	0	1.85178	0	0	0	0	0	0	0	0	0	0	0	0	1.66369	8.95341	15.0643	0	0	55.0676	0.802643	3.17517	0	10.5034	6.36807	0	0.0595293
3.89_431.0400m/z	3.89167	431.04		147.542	65.9525	34.5526	0.102756	0.280171	0.00741923	4.2467	1.51827	1.30739	1.64001	0	5.86184	3.1509	0.349153	36.9094	53.465	2.8771	0	0	3.36093	0.693416	0	1.52621	7.02151	2.63559	3.35673	0	0
3.32_272.0351n	3.32135	273.042	272.035	28.6484	79.9206	53.4124	0.767287	7.90938	4.3265	2.52269	2.50314	0.00247596	1.19722	0.913178	0.601903	0.353314	2.76531	47.9713	80.3437	40.2182	2.67357	39.5048	24.3009	18.5591	47.705	37.4937	15.7314	15.4202	9.70689	0.801861	0.448538
6.68_330.1739n	6.67928	353.176	330.174	12.3977	13.3401	5.61728	5.08143	17.438	9.65608	17.7785	15.0423	7.17132	59.3024	384.499	39.8213	98.5843	103.053	13.975	21.6351	19.9243	15.5823	57.6627	172.798	205.521	141.147	193.461	332.084	182.214	87.1872	8.45029	47.8756
3.09_781.3099m/z	3.09283	781.31		26.2609	271.806	73.739	0	0	0	0	0	0	0	0	0	0	0	39.0696	201.543	1.92871	0	0	5.72053	3.31717	0	2.11792	79.215	1.09253	75.2223	0.387336	0
1.68_269.0772m/z	1.68145	269.077		60.7679	63.3144	82.3109	0.191849	0	0	1.54561	1.99094	3.44166	1.00709	0.011976	0	0	5.56585	20.8154	35.4858	0	5.03407	0	4.16847	0	2.54164	1.91185	0.147476	6.43407	0	18.461	1.21838
3.65_914.1251n	3.64957	897.122	914.125	29.2292	216.033	95.8093	0	0	0	0	0	0	0	0	0	0	0	0	136.116	0	0	0	1.34854	11.0441	0	0	4.47446	0	2.15878	0	0
3.39_329.0293m/z	3.39233	329.029		27.6532	164.435	49.367	2.13668	6.61526	1.13544	1.14859	1.02488	0.732333	2.05627	0.341849	0	1.50388	0.721924	42.9552	187.105	5.05207	2.81492	16.3327	10.8942	6.85868	4.26413	3.02898	12.0663	10.969	30.5368	0.6199	0
3.92_755.7077m/z	3.92023	755.708		0	0	0	0	3.71438	0	9.04753	30.2281	1.91733	19.986	6.44046	1.03631	18.0925	0.945218	5.81425	0	0	0	11.1534	0	4.28285	6.59359	0	0	2.15402	0	0	0
5.31_507.4340m/z	5.31042	507.434		9.62045	36.0065	25.04	21.2735	204.782	19.9567	55.8186	136.549	17.8902	47.4978	249.037	125.751	94.178	107.966	24.7774	29.306	9.26285	27.6772	93.1595	10.1555	198.167	54.849	70.9253	24.3578	69.9571	30.7417	2.88713	7.32945
2.30_562.2605m/z	2.30193	562.261		0.0463709	3.845	7.17656	0	0	0	0	0	0	0	0	0	0	0	1.41633	0.830634	0	0	0	1.51703	0	0	0	3.56414	0	0	0	0
3.52_642.3199m/z	3.52087	642.32		14.1169	20.6946	5.59029	0	1.3287	0	0	0	0	0	1.92651	0	0	2.44241	53.7604	11.4692	3.8634	0	0	6.42156	0	11.0528	2.24801	1.06808	0	1.29446	9.02524	0
3.46_1220.7896n	3.46373	633.381	1220.79	49.2891	71.6886	61.7248	327.056	350.283	1056.94	6892.25	1951.19	1692.19	3427.73	2603.9	480.772	4440.52	1673.98	578.004	60.5547	362.112	59.2795	106.98	324.971	37.0717	1187.79	123.186	856.732	657.067	27.6943	94.8258	147.368
3.77_452.1262m/z	3.77027	452.126		0.510085	8.31029	0.624088	2.13632	3.59944	1.61765	0.0267698	1.44128	3.32922	0	3.10397	0.971281	4.51651	1.73654	13.1796	1.99146	10.5891	3.29382	5.36247	2.4467	6.69235	4.55268	4.85935	1.52805	1.91664	2.50459	0.0815288	0
3.33_457.1128m/z	3.32848	457.113		5.99023	36.6896	21.4332	6.21862e-06	10.7412	0.555589	0.0897399	0.591929	0.530806	4.47596	1.69708	1.05337	2.65749	1.72691	1.70501	18.5168	0.744806	1.55569	1.47089	9.96487	4.97357	1.5259	0	6.60864	5.77089	3.73636	0.882065	0
3.33_678.0576m/z	3.32848	678.058		22.7276	242.743	80.7074	0	0	0	0	0	0	0	0	0	0	0	29.6347	316.272	13.3528	0	1.45419	10.1093	14.3649	0	2.96658	72.653	1.67093	50.0373	0	0
8.72_1220.7913n	8.72477	633.382	1220.79	2.71788	9.31237	4.99051	23.4421	32.3404	41.5029	325.111	53.8328	46.4089	113.52	122.102	60.8973	175.608	226.829	54.9906	5.0562	15.2745	12.604	1.39526	3.01465	5.62129	54.7671	7.97222	45.7412	104.032	5.76802	7.83327	23.6291
6.49_285.2936m/z	6.49343	285.294		10.6959	20.6724	31.254	0	0.976723	0	0.0269615	2.9319	0.00250516	1.5146	101.261	3.05209	8.32624	2.38067	3.68836	91.0675	5.15221	2.06186	4.18823	25.625	48.4909	8.43949	37.0572	101.799	10.0715	9.00441	5.95584	0
2.65_481.1718m/z	2.65148	481.172		3.17181	16.7034	16.4165	1.33584	1.11501	0.964498	0	0.346613	0	0	0	0.471614	0	0	2.53236	24.7058	0	2.68237	0	0	3.44381	0	4.06471	7.04971	0	2.46048	0	2.43603
2.95_252.3047m/z	2.95072	252.305		6.71928	6.59164	0	4.59959	34.6799	12.8291	64.8719	21.2758	17.3685	45.6631	12.9761	23.4464	18.3633	35.4917	83.0994	89.9014	31.8162	13.8898	17.8468	38.188	16.2207	25.1188	5.41541	20.1074	29.4895	0	4.81134	1.20975
2.38_303.0155m/z	2.37978	303.015		0.757999	0	0.906972	0	60.9083	1.64516	0	3.48022	0	0	0	2.18845	12.45	0	50.5089	11.9266	1.24119	3.56616	4.49398	0.88147	26.6286	8.72732	0.230657	5.05325	42.1659	6.63455	0.0254047	0
1.56_247.1085m/z	1.56005	247.108		31.0441	37.1424	32.2586	0.29566	1.87873	0	0	0.0316104	0.968025	0	0	0	0	4.8682	7.21133	24.9611	1.32789	0	6.44811	1.3223	2.23815	0.494968	1.27653	2.38693	2.19718	0.770888	4.64682	0.294263
0.43_79.9507m/z	0.433367	79.9507		21.6547	17.3039	16.2233	1.22018	0.136715	0.18272	0.176438	0.799759	1.64753	0.214642	0	0	0.185547	0.754251	3.78704	18.462	0	0	1.64125	0.827728	0	0.144447	0.88039	2.10146	0.716866	0	0.903531	2.02105
4.03_582.2218n	4.03448	565.219	582.222	31.0826	2046.66	38.0675	9.24244	485.668	43.4572	2.18839	10.7237	1.94571	27.5466	24.0868	175.459	49.2923	201.641	675.136	70.8438	184.038	11.7853	21.1185	55.2028	146.91	1023.25	80.6296	15.3147	23.3576	36.5071	4.25934	0
5.59_688.5181m/z	5.58822	688.518		5.37552	0.995211	0	20.8963	55.1809	13.6245	3.14381	10.6991	4.50504	2.52133	40.5979	10.7095	8.94636	31.3359	11.6414	16.1018	0	2.16171	35.1775	6.46208	7.17424	11.7707	10.0518	15.7714	0	0	0	3.71521
2.99_537.0631m/z	2.99355	537.063		35.1776	77.1645	131.043	0	0.145292	0	0	0	0	0	0	0	0	0	4.33547	88.2159	9.99478	3.45304	4.35756	1.81479	1.68695	0	0	6.9924	0	3.90598	0	0
0.43_593.7390m/z	0.426217	593.739		7.47985	45.4391	11.3594	2.29291	1.58702	2.20096	0.158131	0	0	0	0	0	0	0	0	45.0379	0	2.44492	0	0	0	0	0	0.215925	0	0	0	0
1.07_385.1350m/z	1.06772	385.135		35.1838	51.9761	44.0352	0.286966	0	0.782856	0	0	0	0	0	0	0	0	3.31709	35.3428	0	0	0	0	0	0	2.36132	0	0	0	1.0302	0
3.04_354.2476m/z	3.04285	354.248		3.56088	8.13712	7.54105	5.52676	11.6829	13.641	123.036	3.16169	1.56757	9.99852	12.0023	4.27737	17.3053	22.0927	39.1025	7.27467	11.9987	6.96703	0.947529	9.21069	7.15351	7.27962	0.554087	6.57	22.6395	3.66517	1.17643e-05	0.0391592
4.07_604.0633n	4.06948	587.06	604.063	180.217	524.031	1323.55	0	0	0	0	0	0	0	0	0	0	0	3.56119	152.846	1.51117	32.5702	2.24434	2.65326	17.007	0	0	63.9598	0	136.8	0.667681	0
1.60_184.2134m/z	1.59575	184.213		36.4864	67.2557	62.0251	0.352039	0	0	0	0.509712	0	1.43702	0	0	0.709627	0.208916	9.64524	26.9081	0.00091721	0	2.69662	1.23513	0.636454	0.92469	0	4.35159	0.937283	0	1.51632	0.783742
4.29_556.8548m/z	4.29087	556.855		1.8814	9.09664	4.86071	0	16.8791	0.371072	2.85412	0.187371	0	5.18814	43.5676	10.6531	35.7629	10.8142	10.663	19.8608	288.857	0	3.25306	3.85564	17.5183	115.485	47.2226	27.3819	18.6124	8.89528	0	0
3.10_741.3124m/z	3.09997	741.312		14.6175	339.214	36.0588	0	0	0	0	0	0	0	0	0	0.00361377	0	46.1909	266.573	1.47069	0	1.25601	4.96906	3.26497	0	1.54081	50.3978	0.725247	46.623	2.06432	0
0.43_296.3707n	0.433367	319.378	296.371	5.56935	12.3467	8.72734	0	0	0	0	0	0	0	0	0	0	1.58709	0	5.26244	0	0	0	0	0	0	0	0	0	0	0	0.485476
2.23_254.3107m/z	2.23032	254.311		3.5814	5.0205	0	0	0.97831	0	0	0	0	0	0	0	0	0	0	0	0	0	0	0	0	0	0	0	0	0	0	0
4.03_651.2133m/z	4.03448	651.213		8.16009	25.1251	7.56613	1.24487	0.00972652	0	0	0.0458058	0.350748	0	1.10043	0.907867	1.43163	9.93688	3.94418	9.4283	1.78147	0	1.36807	3.62902	5.61626	26.1738	0	3.48571	2.39976	0	0	0
3.08_458.0835n	3.07855	459.091	458.084	17.7611	17.8736	16.0545	0.638388	5.56537	1.18	0.567046	0.090638	1.65856	3.93258	3.18735	1.29259	1.13084	1.9964	9.01639	36.5423	16.8699	3.36651	4.24292	4.47235	12.8506	8.66872	3.84033	5.71743	3.69035	3.32603	0	0
0.75_125.1090m/z	0.754217	125.109		11.956	20.196	9.93257	1.0096	1.00098	0.237206	0	1.64071	0.419682	0.00137372	1.1901	0.454102	0.4156	0.993187	1.04458	17.0801	0	1.97145	0.70625	2.89814	0.8071	0	2.32673	3.15286	0.0124513	0.68	1.86522	0.968694
3.39_995.6535n	3.38518	520.816	995.653	140.295	153.981	206.554	313.394	800.93	583.031	4012.54	2877.67	856.668	2974.65	1628.85	1601.66	2686.81	572.715	991.713	379.002	386.372	199.955	844.503	468.118	482.916	1747.95	516.011	524.563	990.24	53.743	132.74	150.561
6.79_956.4182n	6.79283	939.415	956.418	668.072	567.174	515.549	0	330.611	34.4798	62.8274	62.6691	27.5765	59.532	136.833	5.04312	102.32	4.63434	593.081	508.422	168.989	44.4064	37.9525	30.5788	31.2033	28.8054	74.6532	113.263	11.2481	30.1374	1.95236	3.49441
3.35_561.3631m/z	3.34992	561.363		7.73856	21.0406	24.8601	109.739	108.697	616.141	3785.68	671.029	434.016	436.54	331.661	39.5662	1728.43	1248.66	94.4486	13.9357	77.667	31.2142	28.7428	184.538	27.9557	128.365	40.8555	682.356	651.409	14.866	7.97327	62.1262
6.38_412.3940m/z	6.37983	412.394		59.1027	46.5478	72.2725	0	2.22643	0	3.57666	1.06851	1.24546	11.795	247.006	13.7953	61.4306	29.7806	13.0807	64.4866	9.7867	3.71796	18.848	8.6744	261.153	78.9694	131.829	258.063	166.95	251.619	12.3834	1.72761
5.19_750.4304n	5.18872	715.417	750.43	13.7277	191.914	14.9085	0	10.6155	0	0	7.15643	0	3.70727	0.166525	1.51138	0	5.42041	31.832	21.6043	4.0229	5.66135	2.68015	36.6532	5.30294	4.77208	2.8353	0	5.12329	3.84607	0	1.69318
5.05_298.2556m/z	5.05303	298.256		4529.46	7575.16	11239.8	34.6493	682.35	66.1167	33.0466	408.236	95.0871	456.046	4040.4	328.736	640.695	858.786	806.781	11557.1	947.011	737.295	1632.45	1055.63	5989.06	1046.26	4606.41	12418.1	2114.34	7245.52	128.399	281.966
0.44_176.4110m/z	0.4405	176.411		7.2143	3.96071	8.8191	0	0	0	0	0	0	0	0	0	0	0	0	21.3314	0	0	0	0	0	0	0	0	0	0	0	0
3.04_378.2766m/z	3.04285	378.277		12.0121	9.17696	14.6817	0	2.70034	1.14436	1.45541	2.21767	0	5.58137	0.450233	0.620501	1.29245	6.36275	3.88687	17.2298	2.94121	6.09674	11.6612	2.24055	9.85655	8.06305	1.49583	9.19885	4.8661	5.239	0	0.172059
0.43_791.6475n	0.426217	407.822	791.648	64.276	156.948	48.234	1.42834	0.32239	1.44072	0.0636577	0	0	0.402173	0	0	0	17.2777	0	514.527	1.13987	1.17599	0	0	0	0	0	0	0	0	0	12.0153
3.83_544.9816m/z	3.83453	544.982		5.65975	17.3	63.1306	0	0	1.28552	0	0	0	0	0	0	0	0	0	21.0444	3.38913	5.85973	0	0	9.85614	0	0	0	0	0	0	0
4.06_700.0470n	4.06235	745.016	700.047	104.068	249.868	379.624	0	0	0	0	0	0	0	0	0	0	0	0	80.5511	21.5895	32.1764	0	0.082242	21.6654	0	6.15957	95.7492	0	107.745	0	0
2.41_322.0033m/z	2.40835	322.003		0	4.25632	5.83733	0	0	0	0	0	0	0	0	0	0	0	0	3.2242	16.0687	17.0731	0	4.62177	7.1985	2.67659	2.47234	4.27888	0	0	0	0
6.16_214.1625m/z	6.15845	214.162		1.42914	7.3299	5.32283	3.72294	4.77333	4.57056	15.9101	7.37074	0.7286	7.8895	24.768	7.54281	18.962	20.437	7.5037	8.59906	11.2212	8.66963	5.33275	11.0677	27.7002	27.2203	30.2925	19.1455	6.20426	2.00549	0	1.12297
4.69_561.3624m/z	4.69025	561.362		0	1.17575	0	0.522929	2.34864	1.28759	32.807	10.1491	4.54169	19.211	9.89737	6.12486	18.5184	0.0459705	0.346177	0.00811674	3.35113	2.41857	0.12476	0	1.15076	4.36597	0	5.12358	0	0	1.51733e-06	1.97073
0.43_192.8824m/z	0.426217	192.882		70.1502	99.1488	58.712	0	0	0	0	0	0	0	0	0	0	16.4507	3.28271	154.425	0	0	0	0	0	0	0	8.22586	3.53294	0	1.39719	17.9587
5.25_507.4331m/z	5.24615	507.433		14.4428	28.1766	13.4467	25.7855	226.697	9.77175	52.3679	133.07	21.1406	63.3902	312.01	156.745	104.191	133.838	25.3465	37.6749	8.61365	29.1119	87.4232	26.874	215.458	58.8033	69.5723	31.9319	87.4562	35.4475	6.29344	8.04703
3.33_300.0288m/z	3.32848	300.029		4.53831	1.03308	0	0	0.586197	0	0	0	0	0	0	0.0112318	0	0	3.62872	0.0939669	8.97615	1.90345	12.9351	7.84868	1.15461	8.09692	11.5077	0	1.33035	1.86528	0.506072	0
5.03_603.0835m/z	5.03232	603.083		3.84152	10.4812	4.14681	0.299936	6.77792	0	1.27558	0	0	1.17683	0	0	0	0	5.25962	0	1.92653	0	0	0	0.595344	0	0	0	1.56561	0	0	0
0.43_749.6731n	0.433367	397.804	749.673	42.2975	104.795	61.0478	0	3.28159	0	0.621301	0	0	0	0	0	0	0.976085	1.21656	82.1563	0	1.74738	0	0	0	0	0	0	0	0	0	7.93785
3.64_497.0713m/z	3.64243	497.071		27.025	46.9792	34.9127	0	3.96004	0	0	0	0	2.01845	0.385581	0	0	0	18.7878	36.4042	23.3318	5.26409	47.1184	16.2019	10.931	13.2951	10.5026	12.0794	0.650426	2.81337	0	0
4.36_707.3593m/z	4.35528	707.359		1.0347	3.50608	3.19729	0	0	0	0	0	0	0	0	0	0	0	0	1.50396	0.012613	0	0	0	0	0	0	0	0	0	0	0
1.75_238.0679m/z	1.75215	238.068		38.5259	47.0417	54.8916	4.00772	0.4691	0.380072	1.11221	2.51483	2.24117	0.998641	1.50913	1.40409	1.57833	0.711578	15.7427	22.7003	1.05176	0.137207	7.96191	2.96837	3.70116	1.91701	5.65003	5.14756	2.91197	1.35215	10.6431	1.29066
4.31_536.0546m/z	4.31243	536.055		0.0321324	4.9833	0	0	74.2053	5.83076	29.3993	7.82738	0	77.8272	19.003	57.6173	93.1663	3.94724	77.5762	136.693	50.5919	0	72.7329	3.0809	14.8619	19.3676	24.9019	30.6126	22.8398	0	0	0
1.26_307.1131m/z	1.26053	307.113		77.7587	84.7443	89.3052	0.810593	0.654285	0	0.627396	7.82386	0.504684	2.26876	3.0529	3.21164	0	20.2616	36.3307	100.286	0	0.754213	24.8384	8.66472	3.03818	2.14086	4.9675	2.13357	4.05014	13.4705	6.72541	10.6352
4.15_503.0586m/z	4.14805	503.059		0.973724	6.14989	94.6941	1.16539	0	0	0	0	1.29405	0	0	0	0	0	1.34328	4.10162	1.67156	1.12925	1.35181	0	4.16481	0.645676	0	6.85397	0	2.47154	0.00471344	0
0.43_724.7281m/z	0.426217	724.728		45.3006	63.4051	21.9967	0	0	0	16.399	0.355596	0.543117	0	0	0	0	8.39352	0.129776	64.7571	6.6899	0	0	0	0	0	0	0	3.79256	0	0	2.19983
2.31_384.0805n	2.30908	385.089	384.081	52.841	67.0057	52.992	2.66886	0	1.07212	1.50298	3.4422	2.63583	1.77172	4.40516	0	0.58737	4.80637	21.951	46.9914	1.99575	2.78977	6.06092	8.82504	9.07892	5.98102	9.14868	7.36448	2.46033	2.93535	9.35255	3.8462
4.58_639.2900m/z	4.58313	639.29		0	2.74594	0	0	0	0	0	0	0	0	0	0	0	0	0	0	0	0	0	0	0	0	0	0	0	0	0	0
0.43_466.7607m/z	0.433367	466.761		0	24.8549	22.0639	0	0	0	0	0	0.00256978	0	0	0	0	0	0	22.4733	0	1.04322	0	0	0	0	0	0	0	0	0	0
3.29_996.5318m/z	3.28563	996.532		0	0	0	3.31388	12.8395	5.2274	14.5903	13.3443	2.42944	0	4.37678	6.33164	12.8318	0.744873	12.8613	3.68919	1.71063	0.843939	3.693	5.10953	8.24054	8.68661	3.57121	11.2973	5.45698	0	0.185769	0.476533
3.36_462.0531m/z	3.36418	462.053		2.29186	36.383	65.1182	0	0	0	0	0	0	0	0	0	0	0.191989	0	61.8925	6.21652	0	0.677515	0.662773	13.1663	1.05987	0	2.86091	3.29672	10.3925	0.504055	0
4.58_438.7535m/z	4.58313	438.753		0	2.19863	0	0	0	0	0	0	0	0	0	0	0	0	0	0	0	0	0	0	0	0	0	0	0	0	0	0
4.90_762.5163m/z	4.90378	762.516		0	0	0	0	11.4664	0	0	0	0	0	1.2778	0.129036	0	1.65726	0	1.42292	5.79324	2.32062	18.1953	0	27.5275	8.13517	12.0003	3.31526	0	0	0	0
4.26_561.0665m/z	4.25517	561.066		4.7008	47.5372	103.349	0	0	0	0	0	0	0	0	0	0	0	0.00239491	16.8581	0	2.60809	0	0	0	0.178099	1.3353	2.33851	0	0	0	0
0.43_915.5994n	0.426217	480.79	915.599	41.4753	99.2094	35.1015	0	5.27063	5.22399	3.08521	0	0	0	0	0	0	10.7074	0	286.246	0	4.56424	0	0	0	0	0	2.01509	0	0	0	6.3584
8.90_401.2894m/z	8.90277	401.289		4.725	6.30544	11.5969	4.61221	12.8408	6.57339	0.887375	9.4184	6.40775	12.4194	30.3182	7.47786	0	1.45771	0	5.04063	0	0	7.51849	0	0.976854	2.9084	0	2.35201	0	0.683105	0	0
3.45_655.3958m/z	3.44945	655.396		13.0391	12.3576	43.5344	419.562	637.362	1883.29	6197.51	1576.73	1119.38	1002.17	840.347	202.722	2830.14	1961.83	349.532	7.49945	569.405	73.1732	90.5759	361.561	25.4965	334.295	83.8768	850.67	635.163	22.2289	51.7613	180.604
3.03_88.0354n	3.02927	177.059	88.0354	71.2786	43.7462	90.0832	56.2265	160.824	58.3725	53.0941	113.5	94.0057	200.191	95.0844	148.209	244.454	160.818	256.087	428.21	133.759	304.042	305.164	51.1633	774.805	505.274	338.877	149.194	979.495	94.9345	11.164	26.6867
0.43_993.6115n	0.433367	519.773	993.612	29.9395	59.1095	24.7856	0	2.78466	2.61447	0	0	0	0	1.18864	0	0	8.16739	0	25.1103	2.32303	5.69383	0	0	0	0	0	0	0	0	0	0
6.22_370.3485m/z	6.22272	370.349		13.8893	91.246	50.3904	0	0	0	0	0	0	5.12968	102.24	7.04575	7.8526	2.76323	0	68.5873	1.01646	0	15.034	15.683	133.063	23.6525	97.6347	216.507	33.9344	97.0967	0	2.63569
2.98_491.0588m/z	2.97928	491.059		76.8956	319.854	293.182	0	4.32919	0	1.8094	0	0	0.60463	0	0	0	0.401474	46.3042	205.157	18.5926	3.15284	13.8981	0	7.35453	0.395175	1.31151	7.88928	1.98091	18.1728	0	0
5.32_325.2991n	5.3247	326.286	325.299	6346.61	9978.92	14163	340.987	1276.09	312.278	363.479	188.954	187.216	505.299	6793.61	463.968	1201.4	657.34	1874.87	14527	1861.73	1455.39	2128.65	1690.14	8910.66	1960.17	7024.16	16873.8	3458.09	10117.8	480.805	407.316
1.14_279.9328m/z	1.13913	279.933		16.2288	30.0536	52.239	0.473755	0	1.89745	1.9568	0	1.72469	1.95864	1.11946	0	0	0.885223	66.3138	25.9698	53.6195	23.6872	1.61482	53.794	20.1827	21.5535	10.7725	20.5949	2.78431	3.08235	2.29327	1.30454
2.14_265.9758m/z	2.13748	265.976		0	0.0347335	0.376092	0	13.8144	1.97706	0	4.06685	0	2.9904	2.04988	17.1543	14.6072	0	6.98734	12.8866	12.6852	8.95397	2.10927	0	21.1238	6.57281	3.76364	0	3.87883	0.929153	0	0
0.43_335.0145m/z	0.433367	335.015		19.7955	27.8587	14.8881	0	0	0	0	0	0	0	0	0	0	3.41962	0	18.2843	0	0.0330877	0	0	0	0	0	1.67328	0	0	1.2056	6.58965
0.43_579.7899m/z	0.426217	579.79		50.5742	68.1545	26.9964	4.07279	1.76989	1.25958	6.32283	2.00502	1.02804	0	0.386044	0.135962	1.43982	10.9692	5.09816	27.174	0	0.931937	0.241207	2.11483	0	4.50762	7.86247	1.56841	0	0	0.470605	0.88674
5.08_270.2439m/z	5.0816	270.244		2.83338	10.049	14.1782	0	1.27922	2.82832	0	0	0.772049	0	3.24731	0.244277	0.662269	0.638846	1.79016	19.6839	0.0541109	2.18742	2.87458	0.462036	14.2138	0.182863	4.44157	27.2439	0.405655	8.10585	0.315102	0.00636459
0.71_232.2482m/z	0.711367	232.248		14.2658	12.8585	16.3569	0.938701	0	0	0	0	0	0	0	0	0	0	1.25596	7.16175	0	0	0.166324	0.0354041	0	0	0	0	0	0	0	0
3.54_679.3000m/z	3.54228	679.3		76.4998	425.415	243.069	0	0	0	0	0	0	0	0	0.674214	0	0	16.9608	173.84	9.70186	0	0.186603	1.0188	14.9059	0.145226	0.205616	10.1136	5.86259	117.59	0.228481	0
0.43_204.8962m/z	0.433367	204.896		547.165	758.464	544.092	6.89267	17.4591	11.6077	12.3489	1.53394	3.18671	1.62981	2.14821	1.78301	2.71188	184.821	75.4709	897.439	12.4042	11.0281	11.4174	11.0476	0.000470221	15.0401	16.41	77.3861	47.3737	11.514	43.1319	201.237
2.32_320.9685m/z	2.31622	320.968		3.12939	22.7598	10.9269	0	0	0	1.44664	0	0	0	0	0	0	0	15.1003	33.098	26.7048	2.57265	1.07905	3.91339	6.62184	4.98093	1.59425	2.21599	0	3.61281	0	0
1.77_730.8723m/z	1.77357	730.872		88.5196	136.263	128.748	0	0	0	0	0	0	0	0	0	0	0	8.6503	80.4624	0	0	0	0	0	1.71182	0	0	0	0	14.1195	0
0.43_361.3211m/z	0.433367	361.321		10.254	13.435	5.87144	0	0	1.32555	0	0	0	0	0	0	0	0	0	16.2086	0	0	0	0	0	0	0	0	0	0	0	0
4.95_582.4223m/z	4.95377	582.422		0	4.76952	2.97225	147.507	1.37089	85.2121	17.1023	8.08343	7.72658	13.3695	7.54163	5.65561	15.4052	17.7098	4.65067	3.33206	8.0333	85.5374	1.68681	1.2143	8.20148	5.15523	6.20896	4.62917	0.909821	0.791476	11.0715	13.8892
0.43_468.7926m/z	0.426217	468.793		25.7227	81.4062	16.2372	0	0.989246	1.34607	0	0	0	0	0	0	0	3.99345	0	114.06	0	0	0	0	0	0	0	2.14812	0	0	0	12.3929
3.59_709.0477m/z	3.59245	709.048		39.1235	95.1539	126.163	0	0	0	0	0	0	0	0	0	0	0	7.27132	22.5845	0.0147911	0	0	0	9.73866	2.15341	0	28.4243	0	29.5018	0	0
3.04_206.0621m/z	3.04285	206.062		70.5496	30.621	67.2907	12.264	65.44	14.2991	19.2468	47.7136	34.2101	87.8969	29.5119	46.9594	300.135	41.0258	141.486	234.382	53.5749	135.98	118.361	19.3889	904.333	1146.05	115.656	50.6325	451.18	28.5721	11.8742	11.0881
0.43_446.8020m/z	0.433367	446.802		8.05073	8.70531	5.07592	0	0	0	0	0	0	0	0	0	0	0	0	2.82033	0	2.66987	0	0	0	0	0	0	0	0	0	0
0.43_394.8242m/z	0.433367	394.824		33.1789	92.5264	39.3185	0	0	1.24307	0	0	0	0	0	0	0	7.39664	0	98.3155	0.419922	0	0	0	0	0	0	3.70629	0	0	0	7.98277
4.48_639.2615n	4.47602	681.282	639.261	3.05963	15.4898	17.1874	0	4.50616	0	2.61514	0.0267234	1.88686	0.0178452	1.22876	0	0	3.57263	9.04784	16.1085	3404.86	0.916167	3.03711	2.39718	6.97053	24.7241	5.41714	0	5.14154	1.56076	0	0
3.64_671.0646m/z	3.64243	671.065		93.3445	241.244	145.444	0	0	0	0	0	0	0	0	0	0	0	0	90.3192	10.6457	8.59922	0	0	5.55204	0	0	14.573	0	33.7971	0	0
4.58_447.1671m/z	4.58313	447.167		0	1.12328	0	0	0	0	0	0	0	0	0	0	0	0	0	0	0	0	0	0	0	0	0	0	0	0	0	0
3.54_714.3461m/z	3.54228	714.346		18.0224	148.876	52.7569	0	1.42171	0	0	0.131621	0	0.133436	0.69678	2.40226	0.830728	0	11.6393	106.97	14.0709	0.0649992	1.43537	0	19.307	0.516728	0.989639	10.1242	7.4797	68.856	0.000874477	0
5.64_551.0959m/z	5.6382	551.096		1.92181	6.12909	1.53624	4.28297	0.0394369	0	0.372861	0.506735	0	0	0	0	0	0	7.12364e-05	0	0	0	0	0	0	0	0	0	0	0	0	0
2.78_437.2425m/z	2.77932	437.242		46.3644	56.2796	60.88	2.64056	3.29294	4.33527	1.26108	15.9934	2.75905	7.84977	8.52033	4.89712	4.84608	0.663154	12.1959	58.5354	7.89349	1.82039	7.52191	6.60754	6.15401	19.0211	14.9305	14.4254	6.47511	2.01201	3.47303	0
4.32_244.3437m/z	4.31958	244.344		4.3632	15.5911	41.044	0	0	0	0	0	0	0.194866	14.2798	0	0	0	0	22.2418	0	0	0.992067	1.16711	24.6645	0	15.1301	98.8137	0	41.9147	0	0
3.81_369.4586m/z	3.81312	369.459		4.41476	4.60136	0	0	0	0	0	0	0	0	1.56201	0	0	0	0	0	3.61296	9.76692	8.47884	0	42.498	5.10882	6.42132	0	0	22.3421	0	0
2.20_170.1554m/z	2.20177	170.155		6.35422	1.24589	0.221338	1.59189	22.7134	2.87347	1.4952	9.13948	2.48587	9.80053	14.4032	3.23511	9.93873	21.4845	21.8286	13.4784	4.14527	0.480503	1.45116	0.774917	6.58332	3.25304	7.18725	5.14355	3.23036	0	0.923963	0.246569
0.43_285.8560m/z	0.426217	285.856		62.1022	144.05	58.2771	0	0	1.94711	0.432769	0	0	0	0	0	0	15.7879	2.39271	526.352	2.21913	0	0	0	0	0	0	4.49367	0	0	1.88617	12.3166
3.45_471.0312m/z	3.44945	471.031		13.2266	20.3661	12.1471	0	0	0	0	0	0	0	0	0	0	0	0	5.46862	10.6477	6.43166	0	8.43234	3.52934	0.940844	5.84175	49.834	0	23.2799	0	0
3.39_779.0408m/z	3.39233	779.041		9.26619	15.8223	2.51434	0	0	0	0.143222	0	0	0	0	0	0	0	1.38989	3.86267	2.28037	0	0	7.1537	0	0	1.46249	2.85381	0	4.36333	0	0
2.24_284.0764n	2.2446	307.066	284.076	8.9558	93.2413	941.687	1.8686	0.587709	0.0139745	0.552427	4.11057	2.16829	0	0	1.24945	0.903819	1.83195	3.64234	10.8745	2.03555	2.03119	0.0354914	0.498272	1.88904	2.47517	4.3176	1.0711	0	0	2.42408	1.32416
0.43_537.7798m/z	0.426217	537.78		66.5611	99.1859	35.7333	0	0	0	2.11013	0	0	0	0	2.42066	0	6.65326	0	321.636	0	1.01273	0	0	0.591547	0	0	3.83939	0	0	0	7.72678
0.43_382.8606n	0.433367	766.761	382.861	1.43519	0	5.59459	12.7813	99.0475	48.062	54.4632	12.5673	5.84589	5.45845	8.85455	14.1515	31.6886	2.92889	11.9926	0	44.4223	21.1789	7.04359	2.81482	6.71942	3.41915	5.66285	3.28453	4.01301	0.703354	5.61921	3.35197
2.02_675.2795m/z	2.01653	675.279		18.5031	26.7018	36.6604	0	0	0	0	0	0	0	0	0	0	0	8.80909	53.0439	0	5.87897	0	5.3241	3.75143	0	11.533	8.57111	8.31749	22.3482	0	0
0.43_401.2815m/z	0.433367	401.282		3.50177	0	2.59214	0	0	0	0	0	0	0	0	0	0	0	0	0	0	0	0	0	0	0	0	0	0	0	0	0
0.44_264.8594m/z	0.4405	264.859		11.3384	2.81566	3.57666	40.8391	43.1666	59.8806	53.8994	59.1305	29.4435	38.1379	19.4404	56.0211	22.5071	36.4865	18.948	10.061	71.0425	55.6345	34.1977	18.7983	33.7477	25.0776	35.4633	20.8015	21.0029	30.2796	19.5991	19.0213
4.90_540.3523m/z	4.90378	540.352		13.5717	19.8143	9.19147	1.82443	1.75508	0.263555	2.78957	2.18057	3.45275	0.904155	8.969	3.44894	3.79625	20.3948	25.5984	18.5449	28.7525	18.786	20.0507	1.93603	18.3481	6.63964	7.26173	7.47923	0	21.4002	1.8911	0
2.51_389.1365n	2.50837	412.126	389.136	100.04	101.934	144.812	3.04466	1.92629	1.7352	0.807404	10.0558	2.87863	0	1.17467	0	0	6.31619	30.9168	132.184	4.12731	1.01317	11.7128	17.5005	15.5634	22.3131	25.22	43.9433	11.4499	7.10497	14.4666	0.776299
4.43_548.1375m/z	4.43313	548.137		5.68764	19.8635	2.76334	9.23822	54.4397	28.199	9.6263	46.3258	21.4458	27.3285	56.365	27.4476	10.6677	20.2511	18.6828	6.51516	0	27.6886	75.525	10.1335	15.311	20.1767	2.77578	6.33859	6.0289	0.947371	0.860748	0
4.62_270.2244m/z	4.61883	270.224		102.75	193.098	352.836	1.5004	7.40532	3.49585	4.68185	2.43435	1.54663	2.39174	82.9346	6.70224	19.4401	2.91137	12.5261	282.916	20.0944	5.83311	33.9426	32.405	154.109	19.8637	104.918	345.501	18.1561	156.639	5.33605	0
1.77_306.9791m/z	1.76643	306.979		149.526	232.702	250.866	0	0	0	0	0	0	0	0	0	0	0	38.8335	158.287	1.53677	1.41507	31.047	11.078	0.831277	17.0543	1.30815	26.7844	0	2.10807	0	0
0.43_233.4003m/z	0.433367	233.4		6.21139	12.3062	5.97588	0	0	0	0	0	0	0	0	0	0	1.87106	0	19.6316	0	1.80579	0	0	0	0	0	0	0	0	0	0
3.48_697.3128m/z	3.47802	697.313		1.04764	107.152	92.8161	0	0	0	0	0	0	0	0	0	2.61163	0	0	1.36609	0	0	0	0.0992065	0	0.0149902	0	0	0	12.6366	0	0
0.43_410.8019m/z	0.426217	410.802		46.2027	135.699	40.9742	0	1.00607	0	0	0	0	0	0	0	0	7.75713	0	328.351	0	0	0	0	0	0	0	0	0	0	0	13.0647
4.69_357.7540m/z	4.69025	357.754		27.3959	0	8.93892	3.6224	60.874	44.5946	32.2882	45.7765	22.5239	25.666	33.1951	18.0534	7.68948	37.8337	0	0	49.1666	56.3267	59.683	3.59918	28.8616	15.8222	12.4569	6.67015	18.3351	14.7757	0	0
4.94_272.2423m/z	4.93948	272.242		215.822	372.108	591.224	0.942997	21.0951	0.737217	0.944181	2.68444	4.72112	24.49	182.105	18.1442	41.4769	47.2025	20.4666	603.018	28.1113	16.4016	46.5741	43.4985	260.485	55.631	235.621	581.528	111.842	412.155	6.00188	18.3031
3.23_605.3860m/z	3.22852	605.386		2.55181	1.32188	8.29296	24.6199	64.48	118.476	195.877	41.0088	44.1852	25.3991	28.853	9.81329	127.188	30.1338	22.0795	1.47719	24.4315	15.779	5.87922	6.71125	3.46189	22.8305	8.0092	65.8714	33	1.97656	0	3.77588
2.37_485.2590n	2.37265	530.208	485.259	30.7416	20.2988	32.3693	0	0	2.49883	0	0	0	2.37168	0	1.53587	0	2.91974	17.174	69.627	1.0118	3.26866	10.4928	4.38775	13.37	7.67509	20.1162	9.94028	0	0.536654	0.411591	0
4.32_580.8600m/z	4.31958	580.86		7.17039	6.75475	13.5861	1.94609	1.06329	0.00162949	4.65887	0	0	1.82141	17.6971	0	1.32654	8.53154	15.8929	11.4673	82.4874	0.486223	0	0	9.65905	27.8317	8.21732	3.62183	10.8695	4.80666	0	0
3.77_690.0286m/z	3.77027	690.029		28.5681	114.6	160.16	0	0	0	0	0	0	3.16699	0	0	0	2.1514	2.45229	50.6845	17.2768	12.5195	0	1.26242	14.4646	6.56683	6.27108	43.797	0	5.17071	0	0
3.75_615.1320m/z	3.74885	615.132		28.5894	28.5844	3.10732	0	5.05648	0	0	0	0	0	0	0	9.1053	0.00343504	8.4267	15.8351	11.0943	7.33619	1.9685	2.06462	5.9852	0.631218	2.43725	13.2216	0.984167	0.82058	0	0
3.50_399.0099m/z	3.49945	399.01		2.38832	0	0	0	0	0	0	0	0	0	0	0	0	0	0	0.872319	3.99236	0	2.20234	19.9633	6.86813	0	1.93927	13.9874	1.15521	9.50298	0	0
2.13_152.1642m/z	2.13035	152.164		7.33646	13.7493	25.2871	0.179638	0	0.00126806	0	0	0	0	0.00046225	0	0.713692	0	5.54409	8.43325	0	3.05534	0.947998	2.98003	9.1945	4.21797	1.24425	0.72742	2.97057	16.6084	0	0.605965
0.43_295.2255m/z	0.433367	295.226		17.2985	11.9397	21.9663	214.633	61.283	69.3579	105.536	207.675	232.07	230.616	253.618	168.654	161.335	155.042	104.622	21.1057	151.78	39.4658	257.209	211.979	185.664	207.747	270.385	142.72	90.2783	60.5726	170.321	75.5961
3.93_720.0874m/z	3.92737	720.087		18.6015	65.1441	16.1152	0	0	0	0	0	0	0	0	0	0	0	0	0.565569	13.5785	8.56195	0	0	2.81274	0	0	4.91993	0	36.7454	0	0
3.51_766.8070n	3.51373	384.411	766.807	6.9492	4.71343	14.7663	34.145	40.0225	50.4645	217.079	40.6433	51.5862	44.7961	31.6922	6.6686	66.3047	44.9203	78.6226	12.1355	19.9015	12.967	11.4246	27.5637	2.98296	21.2577	6.59945	26.138	16.1653	0	12.2901	11.5809
3.70_526.2068n	3.69957	571.179	526.207	5.59922	55.6543	24.3929	595.328	265.75	198.634	24.4478	3313.31	8.24605	46.0837	73.7712	45.2576	962.538	54.4543	309.807	22.6234	18.0385	329.005	178.451	26.6613	280.183	988.921	109.445	30.9419	4098.7	75.7541	12.7712	5.81002
3.56_641.0356m/z	3.55673	641.036		52.3254	0	130.41	0	0	0	0	0	0	0	0	0	0	0	0	97.0311	0	0	0	9.37192	0	20.6296	0	72.942	0	10.9645	0	0
3.53_585.8608m/z	3.528	585.861		0	0	0	1.76954	0.0506789	1.1392	21.2846	5.01645	0.140766	16.7053	5.41568	1.88472	2.60299	2.46265	6.1686	0	0	0	0	1.32024	0	2.91465	0	1.44077	2.1575	0	1.42582	0
3.42_303.2006m/z	3.42088	303.201		0	0	0.12492	0	1.522	1.77917	35.9145	2.03322	3.92015	2.50078	0.671294	0.220719	4.83716	1.43447	2.5657	0	1.46758	2.28772	0.296036	0.446171	0.245033	0	0	2.09608	2.19947	0.578895	0.869102	0
3.51_331.6982m/z	3.50658	331.698		0	0	0	0	3.98297	1.42313	12.9768	9.80502	5.84029	9.86806	12.1992	4.50362	5.89857	0	7.29779	1.9838	1.56631	1.7927	11.2002	7.57176	0	6.59044	1.75671	2.17836	1.47449	0	0	0
0.43_262.8886m/z	0.433367	262.889		16.4748	39.1781	26.7416	0.145126	0	0.19829	0	1.39934e-05	0	0	0	0	0	2.4953	0.176528	24.765	0	0	0	0	0	0	0	0.215599	0	0	0	7.05574
3.23_513.1658m/z	3.22852	513.166		2.47648	7.56351	8.06911	3.17948	37.2313	11.7418	6.14279	4.8624	4.65574	18.2614	8.08155	157.447	42.4859	15.837	10.2462	21.1702	22.3199	0.725707	4.23002	2.52581	8.16491	14.2305	2.84936	3.31346	11.3209	3.51649	4.35896	1.0061
1.45_293.9687m/z	1.4455	293.969		2.4794	2.82236	20.6984	0.610274	0	0	0	0	0	0	0	0	0	0	6.56944	1.51961	12.599	10.5607	0.703608	0.747772	4.03579	0	0.489731	0	0	9.40996	0	0
0.43_1041.5452n	0.426217	521.802	1041.55	146.187	222.931	66.102	0	8.51521	6.75044	1.71048	0	0	0	0	0	0	15.7283	0	398.487	2.60083	5.86065	0	0	0	0	0	4.62613	1.14132	0	0	14.2591
2.94_130.1639m/z	2.93643	130.164		7.75602	11.0053	29.0737	0	4.94344	0	0	0	0	3.89692	14.1463	1.30677	4.1069	0	0	32.386	5.02466	4.14059	8.84158	6.44659	28.9599	2.17361	12.5305	73.4312	3.83567	41.0847	0	0
3.32_435.0724m/z	3.32135	435.072		264.869	1072.99	439.98	1.69	145.437	9.96172	3.23305	3.50763	9.62548	5.77253	5.25827	11.9133	15.1741	40.8496	284.561	653.176	281.129	161.868	132.072	191.338	282.091	492.083	342.741	1086.22	271.121	305.521	3.42337	0.00743692
3.66_431.1688m/z	3.65672	431.169		7.1774	61.2967	26.5965	34.2394	2028.72	42.1969	55.6803	91.6533	130.039	70.7471	87.9369	333.498	324.68	139.89	134.938	388.546	96.8348	92.9874	145.204	61.4306	385.377	103.038	349.135	212.903	553.844	59.0489	67.4116	5.7258
0.43_217.4237m/z	0.433367	217.424		13.2704	25.5116	25.4542	0	0	0	0	0	0	0	0	0	0	1.28951	0	15.1393	0	0	0	0	0	0	0	0	0	0	0	1.57439
1.77_641.8238n	1.76643	686.821	641.824	184.638	210.857	219.023	0	0	0	0	0	1.71503	0	0	0	0	0	70.8486	183.337	0	0	0	0	0	2.15167	0	0	0	0	6.96341	0
2.24_515.2170m/z	2.2446	515.217		0.566031	2.19145	15.5172	0	0	0	0	0	0	0	0	0	0	0	0	4.57973	0	0	0	0	0	0	0	1.36675	0	0	0.386526	0
3.57_857.5984n	3.57102	880.585	857.598	5.23583	2.19279	0	3.89038	4.01671	18.8086	546.473	4.73721	11.178	49.3012	8.61536	9.05392	30.8234	92.7225	52.7365	4.25531	0	0	1.57254	0	0	6.96321	0.543976	0.0556552	16.7721	0	2.67134	0
3.51_772.0880n	3.50658	755.085	772.088	116.294	321.877	192.335	0	1.72529	0	2.32073	0	0	0	0	0	0	0	126.514	176.866	0.169846	0	5.26978	5.00241	0.00999624	0	1.64984	20.7213	3.59415	177.952	0	0
6.45_497.3461m/z	6.45058	497.346		17.9609	26.2238	11.9891	7.33336	35.0716	18.2174	10.0109	4.21043	1.14865	22.277	14.787	10.2341	25.938	6.86553	20.0737	50.8504	15.8957	8.27789	5.19368	12.9297	30.692	7.95084	22.2684	35.7597	5.1712	2.74441	2.21066	0
2.76_459.0904m/z	2.7579	459.09		21.9488	30.9398	46.432	0	0	0.190169	0	0	0	0	0	0	0	29.3692	0.61144	32.8792	2.61962	0	0.0258784	11.9114	0	0	3.42637	1.2455	0	0	0	0
4.31_561.3564m/z	4.3053	561.356		10.9282	0	10.5951	11.7868	29.3533	9.83907	72.9618	27.4352	29.6188	45.6983	76.4894	17.396	62.7489	15.2355	32.2662	27.2303	423.624	10.0847	15.1387	13.1147	13.3598	180.307	62.0563	50.4336	14.0083	21.5164	2.86494	11.8761
4.87_304.4372m/z	4.86808	304.437		1.66702	0	0	0	0	0	0	0	0	0	0	0	0	0	0	0	0	0	0	0	0	0	0	0	0	0	0	0
4.06_500.0786m/z	4.0552	500.079		19.2338	16.2335	23.6166	54.6477	151.518	246.857	302.958	139.52	59.7904	141.105	33.0705	192.894	208.006	117.842	537.35	478.782	382.955	141.115	320.086	21.8101	302.282	166.831	63.3628	127.215	451.447	23.5718	1.78737	20.477
2.37_711.2220m/z	2.37265	711.222		51.1569	50.4845	24.7633	0	0	0	0	0	0	0.564972	0	0	0	0	6.88262	50.5317	0.594213	0	11.2854	11.8833	6.836	6.32444	8.27028	17.5788	0	2.36789	3.09497	1.30325
0.43_350.8320m/z	0.426217	350.832		837.136	1150.18	659.802	4.19385	6.56312	10.2987	5.02415	5.37454	8.90859	11.8084	6.51729	3.6603	10.6016	275.243	110.712	2477.29	4.24204	2.61956	17.0566	19.4597	7.17544	64.1449	40.5925	186.173	78.6734	14.2175	77.2934	296.063
2.58_543.2783m/z	2.57977	543.278		6.16883	5.50685	4.37082	0	0.042367	0	0	0	0	0	0	0	0	0	0	6.29124	0	0	1.21412	0	0	0	0	0.25611	0	1.05233	0	0
3.78_579.2188m/z	3.7774	579.219		0.901122	21.5527	4.27739	0	182.598	12.7326	5.30188	15.1495	0	7.12748	43.7186	128.765	389.582	50.3216	40.2052	138.628	2.91613	12.0344	101.417	42.5572	106.781	43.1442	117.631	104.039	148.864	97.8507	1.741	0.156161
5.14_567.3636m/z	5.13873	567.364		55.5848	149.433	30.6024	3.14203	19.6894	2.14576	10.6163	4.29172	0.366217	2.75223	8.5405	3.53142	3.35819	3.60686	167.441	133.175	157.186	65.0588	170.217	9.14838	100.236	15.233	7.45168	4.72716	0.542523	3.67627	25.6321	0
0.43_327.8665m/z	0.433367	327.867		16.3302	48.2645	23.1145	0	0	0	1.61009	0	0	0	0	0	0	1.6559	0	12.7135	1.40687	0	0	0	0	0	0	0	0	0	0	3.87299
5.92_561.1205m/z	5.91617	561.12		4.79125	69.263	3.10266	0.958219	28.1351	0	0.00427291	0	0.029572	0	0	0	0	0	0	0.241986	0	0.325704	0	0	0	0	0	0.539996	0	0.000112002	0	0
4.47_633.2404m/z	4.46883	633.24		10.573	247.109	10.1892	0	57.1008	0	0.215645	1.21538	0.0433749	5.47524	2.20773	9.58934	4.61862	14.6844	119.124	6.4138	41.4484	0.0160589	3.66304	5.99932	19.1317	139.56	5.46417	3.96453	1.37187	3.63261	0	0
3.98_254.1157n	3.97737	550.229	254.116	269.46	2645.97	239.351	48.8817	957.745	38.0971	42.5321	9.38181	15.5872	11.3354	70.6138	16.0708	36.4835	95.4129	413.75	165.299	94.31	65.766	29.4347	55.9657	94.9651	46.2597	209.749	38.7516	19.7128	13.9244	14.4588	4.57458
3.52_609.0621m/z	3.52087	609.062		88.9355	178.154	152.597	0	0	0	0	0	0	0	0	0	0	0	0	49.8327	6.59283	0	0	1.80289	15.7608	0	0	12.5303	0	66.023	0	0
3.57_510.1711n	3.57102	533.139	510.171	0.62191	0	0	1.31771	42.1018	5.64819	1.73669	15.732	0	2.90905	2.17435	21.6627	27.1951	0	10.1731	7.94748	0.453164	3.94237	0	0.998508	23.4559	6.60517	4.5414	1.30086	9.67682	0.110011	0	0
3.74_304.0399n	3.7417	609.087	304.04	175.721	530.071	506.213	1.82605	0	0	0	1.11536	0	0	0	0	1.23658	1.13776	0	211.45	46.1961	32.4435	0.860988	1.65903	14.0007	2.59749	3.75331	182.945	4.94335	141.936	0.0292072	0
0.43_279.8638m/z	0.433367	279.864		12.0834	30.0411	12.5201	0	0	0.0527827	7.88417e-08	0	0	0	0	0	0	6.56361	0	38.8469	0	0	0	0	0.00626505	0	0	0.264764	0	0	0	3.01955
1.52_296.1608m/z	1.52433	296.161		13.9621	500.385	37.809	0	0.122184	0.536962	0.474404	1.7208	3.66539	0.883438	1.5046	1.7657	0	1.23521	6.65658	21.3518	2.61618	0	4.0157	0.824707	1.0464	0.848328	2.60163	0.655014	0	0.59823	2.36763	2.14196
4.35_228.0001m/z	4.34815	228		30.4681	22.6921	22.2405	0	0	0	0	0	0	0	0	0	0	0	0	1.93799	0	0	0	0	0	1.34143	0	0	0.984147	0	0	0
3.38_443.2982n	3.37777	485.314	443.298	115.985	208.452	202.894	81.9982	1458.46	507.6	1231.05	701.728	499.796	1965.88	1568.71	1748.17	1642.79	50.6484	1667.69	1937.24	759.539	210.258	1126.05	545.379	965.461	1518.18	1215.64	1119.31	30.1427	16.2854	75.3034	10.7283
3.73_742.9883m/z	3.73457	742.988		58.8724	139.496	104.299	0	0	0	0	0	0	0	0	0	0	0	0	66.1798	37.509	28.2825	1.42448	0	0	0	0	54.7991	0	52.2838	0	0
2.94_503.5208m/z	2.94357	503.521		7.17631	6.57719	1.009	1.70943	37.4028	9.82785	30.0785	20.4343	14.2211	44.8164	26.7872	35.911	39.1018	57.4479	52.445	48.3294	17.1911	5.78297	35.5865	32.0577	23.0714	22.183	14.3995	34.6999	39.9033	0.288712	4.95055	2.87778
4.40_187.0675m/z	4.39743	187.068		43.3005	46.5506	46.7336	2.45318	13.467	9.67953	2.09348	3.29984	5.70737	0.506745	4.66048	6.28804	5.96712	0.818123	52.1965	17.9045	4.45781	8.12839	4.38399	57.7192	43.9845	7.92388	10.7528	25.8983	26.3718	202.597	3.20634	0.808739
3.90_513.1065n	3.8988	496.103	513.106	236.668	203.609	149.407	0.995534	11.0065	0.200115	1.7859	0.873878	0	0.608418	2.25286	0.606602	17.0628	9.14706	82.2497	143.506	15.8169	36.5609	7.02496	118.639	16.6294	6.60192	9.61078	47.8937	2.51909	58.3993	5.32271	0
4.16_550.1097m/z	4.16233	550.11		65.4046	25.4685	20.7395	2.31685	6.86602	0.715651	0	1.21652	0	0	2.23715	3.11525	2.69846	0.141529	12.3949	1.71582	8.4203	2.28137	0	7.24627	2.6238	9.95253	4.17193	4.59809	0	12.6779	3.69379	0
2.99_792.1034m/z	2.99355	792.103		93.8129	223.189	93.1092	0	0	0	0	0	0	0	0	0	0	0	40.6296	206.319	0	0	0	0	4.70079	0	0	20.3984	0	109.156	0	0
3.01_451.0652m/z	3.01498	451.065		2.67208	2.77721	2.51366	0	0	0	0	0	0	0	0	0	0	0	0	6.83577	0	1.78589	4.07728	0	7.51321	0	2.01761	2.47571	0	4.86023	0	0
4.31_691.1176m/z	4.31243	691.118		1.43189	5.9101	8.20084	0	0	0	0	0	0	0	0	0	5.0144	0	0	1.90348	35.0615	0	0	2.15472	1.5362	4.4751	3.15552	1.97054	0	0.838961	0	0
3.88_587.0592m/z	3.87738	587.059		41.6886	254.649	441.599	0	0	0	0	0	0	0	0	0	0	0	0.00505735	44.5299	10.4948	3.22201	0	0.80777	7.9817	0	0	26.7584	0	48.533	0	0
3.58_738.4860m/z	3.57817	738.486		0	0	0	0	0	2.81526	618.536	0	27.2741	32.5447	122.168	130.832	477.598	271.675	149.583	33.6942	10.2524	11.0127	0	42.5765	221.489	677.392	59.931	154.39	173.051	12.0093	1.82557	0
1.77_373.0221m/z	1.77357	373.022		191.18	291.883	257.118	1.37825	0.114524	0	0	6.85152	1.29846	0	0.133348	0	0	12.4561	128.867	473.721	1.53474	0	9.1772	14.0468	0	6.60356	7.481	7.6559	8.76197	6.23271	8.41309	8.56292
3.76_471.1190m/z	3.76313	471.119		16.091	7.48299	12.4724	0	0.373469	0.507576	0	0.183524	0	2.28675	0.298449	1.58077	6.28651	0.439594	10.3891	12.1132	0	7.70293	1.92861	4.21898	32.9428	45.4551	19.4473	15.6172	28.8309	12.6918	0.569511	0.135302
3.75_677.4063m/z	3.74885	677.406		0	1.3637	0	3.44388	2.32666	6.05629	37.6013	0	1.02173	2.19696	0.591811	0	20.3	12.3403	0	0	0	0	0	0	0	2.06406	0	0	0	0	0	1.2301
0.43_87.9414m/z	0.433367	87.9414		67.7055	84.1326	55.6385	1.70229	1.16558	1.63046	1.30664	1.08335	1.61647	0	1.41372	0.861994	0	16.8386	16.3394	149.422	0	0.924636	2.17944	1.85448	0	2.02993	3.66543	12.6057	8.4005	0.991928	6.3331	22.5083
0.43_602.7577m/z	0.426217	602.758		80.5186	89.1771	19.3244	0.0104132	4.98967	0.979996	10.356	0	0	0	0	0	0	8.89203	1.4111	379.608	5.8151	1.10693	0	0	0	0	0	0.852751	0	0.813277	0	13.6802
0.43_329.8461m/z	0.433367	329.846		32.2699	89.1844	54.1051	0	0	0.0615393	0	0	0	0	0	0	0	5.5685	0	83.8926	0	2.31855	0	0	0	0	0	3.38962	0	0	0	6.93096
5.62_229.2317m/z	5.62392	229.232		15.1854	16.898	17.5522	0	0.700747	0	2.41999	0.511002	0.598434	6.50792	44.826	8.24364	6.8513	12.1371	3.2195	63.7447	4.10259	3.74043	7.52918	16.7324	18.84	8.1963	13.3402	34.3122	12.229	11.9936	0.000101252	0
3.29_779.3158m/z	3.28563	779.316		0	0	1.90582	0	0	0	0	0	0	0	0	0	0	0	0	0	0	0	0	0	0	0	0	0	0	0	0	0
3.50_577.0764m/z	3.49945	577.076		7.12668	134.944	16.54	0.262882	1.2894	0.916968	0	0	0.789994	0.474271	0	0	0.965479	0	55.6442	118.263	20.9295	3.26745	74.5004	0	44.871	2.05754	0	0	0	4.28055	0	0
3.40_420.2922m/z	3.39947	420.292		7.66621	17.8213	10.3724	0.833971	17.8643	0.937426	18.8025	15.7685	23.4182	22.4151	13.7997	11.0891	13.5169	16.9317	15.3873	9.22781	65.8795	481.767	25.63	29.3418	65.327	23.9236	10.6491	14.3567	21.0521	68.894	3.88194	2.00066
3.54_462.8110m/z	3.54228	462.811		64.6258	287.052	65.2959	241.617	677.041	696.758	7849.38	816.306	1243.37	957.498	461.897	546.583	920.023	769.647	1478.72	237.985	262.575	54.2116	186.636	697.466	119.559	622.051	123.645	128.691	229.444	17.9991	192.046	18.6169
3.64_879.4416m/z	3.63528	879.442		0	1.4687	0	5.66788	5.96451	11.7363	42.6206	112.286	4.16098	82.7207	58.6188	40.6911	64.959	132.437	0	0	0	0	24.9243	0	9.78223	41.9336	0	0	101.358	0	0	19.2351
3.31_264.6678m/z	3.3142	264.668		0.546485	1.74685	0	3.63307	0.972702	10.8854	50.9187	1.7625	1.22112	2.06767	2.11367	0.455049	13.6997	9.21106	10.3768	1.17879	0	0.529355	0	2.33031	0.578293	2.42969	0.646545	0.667389	1.99547	0	3.50485	0
0.55_370.2078m/z	0.554967	370.208		4.86081	4.92601	8.9717	15.8747	6.8286	26.3796	50.2213	0	10.066	12.6013	5.83372	24.9541	9.27768	1.717	4.78622	6.5317	5.50375	2.73802	0	5.01144	0	1.51913	0	0	0	0	3.5642	0
3.96_505.3442m/z	3.96308	505.344		10.2667	34.6404	5.04822	4.00746	25.3448	12.445	99.862	19.3825	25.2302	17.6145	10.7347	7.35153	26.7484	27.474	28.4485	14.4482	15.2889	1.34099	1.59599	5.22398	6.2011	28.5409	2.5772	3.82774	0.00917483	1.67354	1.49219	0
3.83_623.0796m/z	3.83453	623.08		253.777	415.758	274.503	0	0	0	1.30768	2.99256	0	1.42331	0	0	0.140044	1.08664	41.4277	143.577	9.6123	13.0296	0	13.3322	7.46623	0	0	50.4212	3.25198	49.2042	0	0
4.06_561.3620m/z	4.0552	561.362		5.64017	6.22509	14.3349	46.2145	83.6374	130.416	760.923	383.122	303.803	593.884	437.768	114.476	517.666	182.098	90.7903	13.4823	60.2064	7.31769	47.0136	81.9233	22.1077	193.076	49.2237	187.485	89.2244	22.1375	50.3264	44.6191
3.36_580.3773n	3.36418	581.379	580.377	23.9237	155.638	57.744	41.3409	575.173	179.227	721.107	779.456	207.23	971.484	881.223	510.959	942.516	393.128	715.872	648.973	265.004	96.9419	605.148	163.18	362.992	859.289	293.316	443.379	406.584	15.1015	22.6734	45.371
2.12_1098.3711m/z	2.1232	1098.37		42.8411	58.3025	67.2243	0	0	0	0	0	0	0	1.33728	0	0	0	8.60607	40.4575	2.30707	0	0	0	3.5589	1.4541	0	2.7428	0	0	2.59686	0
4.06_477.5616m/z	4.06235	477.562		0	2.68272	0	0	0	0	0	0	0	0	0	0	0	0	0	0	0	0	0	0	0	0	0	0	0	0	0	0
5.13_636.1613m/z	5.1316	636.161		0	42.6249	0.385262	0	0	0	1.59635	0	0	0	0	0	0	0	0	0	0	0	0	0	0	0	0	0	0	0	0	0
2.55_339.0641m/z	2.55122	339.064		27.9444	46.4278	56.0057	4.48128	5.51247	3.76167	0	5.32483	0	1.16283	3.39193	1.8804	0	4.82475	15.5182	26.4892	1.68439	6.21727	4.48227	1.73053	0	0	2.96785	6.55977	3.37175	22.9675	0	2.69574
4.06_732.9887m/z	4.06235	732.989		108.008	125.855	356.933	0	0	0	0	0	0	0	0	0	0	0	0	52.6047	9.70845	33.4506	0	0.839355	8.10927	0	0	52.9956	0	41.5185	0	0
0.45_348.8206m/z	0.44765	348.821		14.2189	14.0027	9.98864	157.342	117.019	230.063	267.831	122.595	134.483	118.834	76.1084	216.709	122.765	117.247	40.4181	50.9527	209.019	160.496	103.117	79.3391	121.998	70.2123	133.978	37.9169	61.0398	103.583	66.5027	50.8742
4.74_724.3376m/z	4.73953	724.338		39.0763	37.1856	16.7841	73.8399	0	0	0	3.85263	4.03033	0.00799805	5.80985	2.19714	0	0.511932	0.403679	0.869195	0	2.38522	0	4.72229	0	0	1.88144	0	0	2.74268	10.9349	0
0.43_724.7292m/z	0.426217	724.729		398.743	471.313	221.964	8.00655	17.4008	11.212	34.1351	10.0324	7.1899	15.5388	9.76354	9.16847	15.7188	52.0665	55.3804	680.936	8.61301	20.5124	12.5386	6.84857	13.6447	13.481	30.5809	46.6622	21.2902	11.0003	19.7444	93.154
0.44_772.7152m/z	0.4405	772.715		0	0	2.05812	23.8544	96.3721	57.5069	66.8811	21.0846	10.0259	35.0884	25.3945	31.5262	55.5903	17.4829	7.05594	0	79.4117	56.5968	11.3138	2.9115	10.1718	11.1111	10.4202	5.37666	11.0908	4.60211	11.8329	0
3.38_587.0598m/z	3.37777	587.06		41.0178	174.939	84.2465	0	0	0	0	0	0	0	0	0	0	0	14.6835	64.9263	0.123696	0	0	1.61026	2.18481	0	0	13.6449	0	2.9462	0	0
5.78_592.2659m/z	5.78032	592.266		68.8752	127.988	93.2729	16.958	86.6267	31.1046	18.0251	3.93089	0	37.2492	173.789	177.577	166.76	131.799	81.6989	167.97	28.5643	29.7837	3.95084	15.9757	186.098	115.711	157.573	229.378	6.79123	4.82233	0	0.900397
2.74_297.0942m/z	2.73648	297.094		4080.34	5732.78	4347.37	31.1813	65.4451	21.6656	14.7833	54.3583	52.7437	24.248	57.9011	40.8249	14.1451	49.6832	1792.81	1678.37	497.24	393.884	427.306	1130.67	818.401	338.164	780.233	1316.28	647.198	1438.57	58.1393	51.9633
4.27_767.2222m/z	4.26945	767.222		0	0	0	2.07403	0	0	0	0	0	0	4.85065	0	9.4787	0	1.25015	1.52908	72.4709	0	0.930405	1.87518	0	47.0109	9.34674	3.53635	7.2659	6.56952	0	0
3.16_458.5614n	3.1571	459.569	458.561	5.97852	8.86279	23.823	0	3.81685	1.06311	0	15.7353	3.27519	5.44353	2.85872	0	0	0	13.2471	36.832	10.8374	25.3473	44.5694	26.5795	24.8314	218.237	17.4522	21.5188	15.7411	107.211	2.94179	16.1577
2.36_501.1660m/z	2.35907	501.166		20.4077	19.9169	28.0308	0	0	0	0	0	0	0	1.30106	0	0	7.21548	13.2483	34.7987	0	2.41965	5.55707	3.88944	0.233631	1.40747	3.62709	3.96599	1.22703	5.41201	5.58398	2.82479
0.43_470.7703m/z	0.433367	470.77		223.247	354.624	223.761	9.48552	2.10635	1.36278	3.07749	6.62327	9.63104	5.41324	7.18266	3.55099	8.69843	52.141	30.7047	483.05	3.40069	5.22637	7.65774	27.0161	9.13972	11.5563	6.15514	25.2038	8.86153	2.71562	12.3735	58.0573
3.19_553.0598m/z	3.18567	553.06		16.3402	25.921	93.8755	0	0	0	0	0	0	0	0	0	0	0	0	26.7778	2.46445	2.36255	2.55456	0	4.19899	0	0	0	5.22398	43.0877	0	0
3.50_309.5141m/z	3.49945	309.514		0	0.925323	0	0.504318	8.06458	7.32905	100.348	21.7971	21.5057	19.9539	2.64604	6.20287	29.3276	7.39066	16.4924	6.35243	0	0	6.86642	10.0833	3.83234	4.53435	0.602905	0	3.35391	0	1.25159	0
3.73_786.4853m/z	3.73457	786.485		5.21493	97.4002	1.45379	13.129	310.954	34.8241	572.696	175.222	167.457	361.726	132.966	146.947	294.466	94.3687	490.211	86.3506	13.8076	14.7225	169.005	430.372	32.3154	258.31	86.2694	48.9184	14.5349	1.97302	183.987	0
3.69_429.1206m/z	3.69242	429.121		6.71577	10.3639	17.5142	20.4155	74.561	1.68951	3.40281	9.95217	2.99134	24.8186	35.2787	18.7421	44.9352	12.2055	35.1141	20.1453	7.98165	10.203	12.1916	12.6719	15.288	14.4571	11.6302	4.30896	70.6954	20.231	0.405393	0.547501
3.19_485.8099m/z	3.18567	485.81		0.634106	1.97275	6.41702	27.5143	25.2578	15.5201	368.837	31.2439	54.3013	29.9321	17.322	2.74175	21.6474	34.6185	125.786	11.3982	22.481	14.39	2.01584	31.7001	5.81867	15.5711	3.56532	0	81.6071	0	7.46394	0
0.43_383.8539m/z	0.433367	383.854		11.2111	14.9357	4.47705	0	2.49335	0	0	0	0	0	0	0	0	0	0	0	0	0	0	0	0	1.67117	0	0	0	0	0	0
2.41_238.9881n	2.40835	283.968	238.988	18.2214	23.3058	18.6571	8.40256	6.72135	4.9939	6.07494	0	3.46684	3.58975	0.77047	0.867958	0	0	10.5667	47.9936	5.07475	1.76654	1.06637	7.13373	1.22289	0.819298	6.15749	1.85488	0	1.89629	0.141039	0
3.20_382.1428m/z	3.19995	382.143		97.827	2188.04	145.283	26.9814	83.3575	5.62159	22.4849	41.3663	23.7809	30.7584	40.8064	23.6788	33.0918	41.0759	144.708	95.3909	43.176	16.9182	51.9569	38.0388	60.7376	61.8511	39.0808	43.5364	27.2426	28.9474	41.6576	14.2262
3.73_536.0936m/z	3.72742	536.094		129.437	59.6574	19.6942	0	1.65574	24.4267	0	36.7045	0	0	0	0	0	0	60.3124	46.3101	1.77975	9.00922	7.38501	55.1634	1.25385	0.482422	0	18.9507	2.72294	13.179	0.135008	0
7.37_919.5072m/z	7.3707	919.507		20.6354	21.2122	34.8007	0	21.2623	0	1.48516	2.8476	0	4.1833	8.95834	0	0	0	53.6132	12.7302	0	0	0	2.69989	6.10745	0	6.9317	0	0	0	0	0
3.56_772.9862m/z	3.55673	772.986		51.8511	32.3812	15.9126	0	0	0	4.55331	0	0	0	0	0	0	0	5.14929	16.0581	41.6986	6.06927	0	1.5632	18.3252	0	0	0.829825	0	0	0	0
8.75_318.2158m/z	8.74548	318.216		3.97212	0	0	2.802	2.61332	14.8335	42.1425	7.97649	3.27235	3.25865	1.53895	2.48073	5.45886	31.3446	15.7791	4.38585	0.576017	0	1.14418	2.01974	0	1.14528	2.04681	0	6.66171	4.08214	0	0
2.84_729.0699m/z	2.83645	729.07		24.5004	194.188	124.754	0	0	0	0	0	0	0	0	0	0	0	57.5155	123.102	0	0	0	2.18897	0	0	0	19.1171	5.00641	16.0209	0	0
0.43_654.7399m/z	0.426217	654.74		35.0722	75.5871	15.0995	0.262288	3.14978	0	12.6509	0.0562594	0.453037	1.01227	0.000786434	0.565432	0	1.4531	2.75106	119.68	0.542036	4.92824	0.544308	0	0.00626826	0.294634	4.79889	0.420525	0.207	0.815592	0.0705521	2.61013
0.43_342.8452m/z	0.426217	342.845		67.4196	137.342	56.006	0	1.2392	0	0	0	0	0	0	0	0	19.5008	2.71333	347.695	0	0	0	0	0	0	0	4.83875	0	0	0	16.8212
2.45_274.0395m/z	2.4512	274.04		9.87685	11.0652	8.26791	0	1.99661	0	0	0	0	0	0	0	0	0.406714	18.8871	12.0872	18.0456	26.9529	8.1312	5.6785	6.26368	4.01332	2.50107	13.9286	7.05727	14.836	1.62796	1.32003
0.43_467.7927m/z	0.426217	467.793		38.8094	94.6164	42.7251	0	3.94567	1.16301	0.165892	0	0	0	0	0	0	7.19244	2.60405	213.769	0	1.18912	0	0	0	0	0	0	0	0	0	8.61874
3.56_348.8624m/z	3.55673	348.862		0	0	0	0.156002	3.71155	1.23048	4.65685	0	0	10.0064	0	4.87454	6.09361	0	0	0	0	0	0	0	0	0	0	0	0	0	0	0
3.95_395.0417m/z	3.9488	395.042		39.836	93.5099	38.7375	0	0	0.47274	0.460753	0	0	0.212106	0	0	0	0	7.57608	49.3568	7.82593	0	9.95875	3.74249	0	0.143323	0	4.87058	1.18303	44.5788	0	0.00486566
6.65_285.2235m/z	6.65072	285.223		1.71748	9.00357	0.0550607	0	1.66401	0	0	0	0	3.3276	9.62959	0	0.821625	3.21628	3.79489	8.78577	0.0637231	2.63568	0.16065	15.9136	7.32413	2.6955	7.24593	5.98848	1.96429	8.51082	0.369595	0
4.59_941.3030m/z	4.59028	941.303		0	8.20447	0	0	0	0	0	0	0	0	0	0	0	0	0	0	0	0	0	0	0	0	0	0	0	0	0	0
3.01_442.1520m/z	3.00783	442.152		5.42106	10.8031	4.66128	16.8833	13.1488	25.2391	277.258	21.3192	16.4598	2.79926	4.22934	6.11398	16.5705	14.6269	59.104	16.1675	11.978	17.1188	5.7478	11.2449	2.81203	5.22545	4.51697	2.18465	7.5602	2.73864	0.514114	0.396575
2.31_209.0483m/z	2.30908	209.048		13.556	12.3446	14.8844	1.51871	2.74725	1.33377	0	0.791925	0.677508	0	0.866049	0.0194766	0	2.27861	7.39449	15.3274	0.618931	0.011455	0	0.820533	0.278061	1.65581	1.40803	1.79223	0.398569	0	0.519681	0.48604
2.06_954.3280m/z	2.05867	954.328		41.5497	44.4288	40.2601	0.316521	33.3565	0	0	0	0	0	5.53009	0	0	0	11.7644	27.1689	0.143938	4.39734	13.9485	5.23557	9.01846	0	4.55273	5.94269	0.578912	6.56255	0	0
2.53_722.3052m/z	2.52978	722.305		4.17416	7.17644	3.24158	0	0	0	0	0	0	0	0	0	0	0	0	11.8229	0	0	1.86935	0	3.05075	0	1.75371	2.69778	0	0	0	0
5.17_300.4186m/z	5.1673	300.419		10.3385	53.0521	127.639	0	0	0	0	0.000133742	0	0	11.6968	0	0	0	0	143.907	0.910045	0	1.8901	0.595004	41.4554	0	34.2991	169.218	0.393652	71.5369	0	0
5.68_697.2701m/z	5.68105	697.27		0	0.858917	0.858733	0	0.354574	0	0	0	0	0	0	0	0	0	0	0.00617427	0	0	0	0	0	0.00221535	0	0	0	0	0	0
0.43_541.7596m/z	0.426217	541.76		10.7903	21.9842	10.7958	0	0	0	0.828312	0	0	0	0	0	0	0	0	98.8797	0	0	0.00499288	0	0	0	0	0	0	0	0.0170787	3.7421
3.45_413.1221m/z	3.44945	413.122		18.1591	24.0204	25.2249	18.1174	156.73	29.3335	9.08404	25.4011	13.6851	166.731	65.5718	147.071	326.18	29.8801	119.169	111.267	66.3664	18.0483	89.3743	35.9745	116.81	88.9727	36.0443	96.7376	214.167	64.2541	6.04442	2.57483
2.73_225.9954m/z	2.72933	225.995		2.42044	0	0	0	0	0	0	0	0	0	0	0	0	0	0	0	0	0	0	0	0	0	0	0	0	0	0	0
0.43_1021.6081n	0.426217	522.802	1021.61	88.4003	107.872	29.2617	0	1.89688	0	6.79239	0	0	0	0	0	0	15.4814	0	163.46	0	0.982417	0	0	0	0	0.712001	0	0	0	0	9.56003
3.70_776.9822m/z	3.69957	776.982		3.96029	124.561	39.3819	0	0	0	0	0	0	0	0	0	0	0	22.6641	100.117	46.5895	0	0	2.99604	1.15054	0	0	3.11454	3.34753	0	0	0
3.11_140.1118m/z	3.11425	140.112		0.0101516	0.00306869	1.28533	3.41935	5.43071	4.55822	2.71133	0.87886	0.172875	3.28104	15.2741	14.4682	13.2953	12.4891	0.389165	3.4497	6.3012	4.98416	4.3342	0.951286	29.1601	7.64046	12.0802	35.9382	11.1804	23.7687	1.50624	0
4.74_613.1506m/z	4.73953	613.151		19.9421	3.70551	2.76841	5.03575	1.25858	0	2.25791	0	3.69292	2.69456	2.21259	0	0	0	0	0	0	0	2.76036	0	0	2.14052	0	0	0	0	2.67942	0.682919
0.45_185.1346m/z	0.44765	185.135		4.65002	10.4368	8.66466	1.53244	0	0	0	0	0	0	0	0	0	1.0937	2.1393	0	0.0472821	0	0.251082	0	5.80384	0	3.21324	0	2.59224	4.55522	0.254251	0
4.87_651.1026m/z	4.86808	651.103		154.054	54.0318	91.3017	0	0	0	0	0	0	0	0	0	0	0	5.28811	63.3068	0	27.7141	0	0	4.49754	0.563736	0	14.7402	0	0	0	0
5.35_423.3862m/z	5.34612	423.386		13.7296	5692.98	3.74576	0	1.68782	0	0.615326	0	0	0.17539	7.69154	0.776871	1.46745	4.80022	59.6184	4.09082	2.38932	0	1.63776	4.64066	4.34869	1.3429	4.4924	2.04964	2.80438	10.8932	0	2.58567
0.45_291.0824m/z	0.454783	291.082		0	1.16646	0	0	10.0557	9.87871	5.7823	3.93913	0	3.53726	7.66664	4.29257	8.82051	3.52568	0.451728	0	10.6086	9.97242	3.42574	2.63226	2.41588	2.39789	2.60352	0	3.09761	7.94738	0	0
0.43_1145.5080n	0.433367	595.723	1145.51	44.1361	124	48.563	2.04129	1.39203	6.77171	5.82164	1.10335	0.243617	0.353017	0.0915742	0	0	14.7814	0.090706	92.2687	3.13938	2.26819	0.807775	1.21799	1.13502	1.96775	1.42303	0.0935711	2.27869	0	0.867616	9.67615
4.29_548.3670m/z	4.29087	548.367		45.1054	15.08	33.3718	41.1501	21.9494	87.2663	547.779	61.6975	57.7939	29.6616	38.6293	14.6522	75.8281	84.0509	85.0936	48.4231	126.63	27.3172	31.077	17.2092	16.9931	34.5865	4.83032	48.2418	19.24	35.9391	2.41249	7.03439
3.19_448.7949m/z	3.18567	448.795		32.3153	46.9756	31.5782	20.4703	55.7878	22.1318	286.346	91.5927	24.5193	98.7862	57.9428	31.3732	99.6459	41.8965	94.5125	44.7974	22.3204	2.70553	33.6303	22.0115	13.7462	51.9781	10.3108	21.6931	37.1449	21.0509	5.10589	2.49293
3.84_304.2869m/z	3.84168	304.287		126.833	98.5387	119.889	24.5897	94.7864	13.6455	88.4904	21.9187	53.1168	2.69109	47.8113	3.8601	108.218	32.0981	35.2997	330.267	15.2916	39.2336	149.409	116.393	186.832	63.8203	200.742	260.599	43.5468	32.1912	5.97083	0.995111
0.43_353.8130m/z	0.433367	353.813		32.4409	100.814	46.4268	0	1.25159	0	0	0	0	0	0	0	0	5.62695	0	288.451	0	0	0	0	0	0	0	0	0	0	0	7.66388
4.37_570.0660n	4.36957	553.063	570.066	0	5.69629	0	0	0	0	0.108518	0.000729701	0	0	0	0	0	0	0.695925	23.897	188.702	0	0.800568	2.07979	1.453	2.86166	4.64011	0	3.35608	36.6591	0	0
4.03_665.0556m/z	4.03448	665.056		36.2143	267.198	164.245	0	0	0	0	0	0	0	0	0	0	0	10.6419	142.448	22.4061	2.22299	3.37889	0	16.5383	10.2473	0	13.8056	0.135851	5.95247	56.3294	0.463658
0.43_540.7597m/z	0.426217	540.76		35.9389	52.815	22.2441	0	0.405518	4.48219	0.078962	0	0	0	0	0	0	7.00369	0	252.423	0	0.638875	0	0	0	0	0	2.64198	0	0	0	5.42757
4.84_283.4099m/z	4.83952	283.41		0	0	3.73731	7.54419	0	68.342	19.4052	8.23291	20.0756	0	55.9219	42.216	20.3992	21.9251	20.5295	0	0	0	0	0	1.16414	5.948	0	0	5.37693	20.4049	0	0
5.32_334.3235m/z	5.31755	334.324		4.03096	0	0	0	0	0	0	0	0	0	0	0	0	0	0	0	0	0	0	0	0	0	0	0	0	0	0	0
6.50_394.3600n	6.50058	395.368	394.36	5.68048	10.5464	11.0896	0	0	0.158996	0.150736	0.247581	0	0	12.6161	1.06883	1.16377	0	0.359712	13.2865	1.30577	0.560303	12.2951	2.25121	47.5104	0	12.0792	82.2055	3.2126	31.2129	2.7344	0
5.27_724.4059m/z	5.27472	724.406		24.6002	19.6035	20.7616	0	20.5918	1.00611	0	0	0	3.15176	7.43493	2.03247	0	0	16.4009	13.6371	11.8274	0.732135	0	19.6849	0	3.08732	0	0	1.69387	13.3207	0	0
0.43_1069.4853n	0.433367	535.75	1069.49	19.2088	71.1317	21.7505	0	0	1.08744	1.41846	0	0	0	0	0	0	0.155405	0	163.052	0	0.651864	0	0	0	0	0	0	0	0	0	0
5.36_704.3978m/z	5.3604	704.398		20.2989	0	99.8307	0	0.224788	0	0	0	0	0	0	0	0	0	0	3.09967	0	0	0	9.61862	0.241431	0.0944974	44.4782	20.9153	54.0418	138.878	0	0
4.95_525.0204m/z	4.94663	525.02		48.8494	351.43	37.6794	5.69961	505.937	126.029	601.909	48.0161	196.603	55.5783	250.2	47.2899	1101.58	146.054	2677.38	343.123	284.834	12.0348	27.8637	354.123	47.4564	267.247	57.1867	18.759	57.8226	0	2.98913	0
0.63_453.1593m/z	0.626383	453.159		35.129	85.4488	96.019	74.6755	83.0749	41.7957	32.2584	27.8127	43.52	80.7349	38.2455	104.264	62.6742	160.801	72.1089	154.539	44.7388	32.9039	16.2833	40.5264	54.9511	184.507	67.0779	110.938	7.89084	0.91539	5.35177	5.40086
2.50_825.2582m/z	2.50122	825.258		28.1849	51.5313	49.9719	0	0	0	0	0	0	0	0	0	0	1.13016	2.46545	50.1577	0	0	7.28366	5.43817	3.49332	2.70422	6.70897	13.9412	0	1.05453	0	0
5.14_288.2726m/z	5.13873	288.273		1742.04	2578.72	4258.48	15.0556	287.056	0.739364	20.1061	12.9907	10.9	41.0621	1129.03	31.476	112.809	95.6088	193.891	4500.89	298.292	149.573	354.924	375.144	1813.94	228.669	1575.56	4256.88	528.087	2432.63	9.62504	10.2659
0.43_313.8643m/z	0.433367	313.864		9.58715	9.87982	7.82895	0	0	0	0	0	0	0	0	0	0	2.39577	0	0	0	0	0	0	0	0	0	4.62069	0	0	0	3.00629
2.42_215.0566m/z	2.42263	215.057		38.3323	44.0152	53.294	2.21508	2.87919	1.64335	0.915405	1.6839	3.32248	2.12023	1.61558	1.38009	2.08964	1.93905	19.9632	45.9397	6.47054	1.9676	13.2961	3.56842	4.34233	3.54309	11.3434	11.5298	0.298964	2.53126	8.30282	3.78755
2.09_94.0424m/z	2.08723	94.0424		0.00101222	0.38576	0	0	0	0	0	0	0	0	0	0	0	0	0	0	0	0	0	0	0	0	0	0	0	0	0	0
4.50_563.0812m/z	4.50458	563.081		26.1076	38.0551	717.833	0	0.187356	0.0859533	0	0	0	0	0	0	0	0	1.14979	57.162	0	6.15721	0	10.3235	22.5204	0	4.22175	27.0084	0.888584	89.3291	0.00103809	0
1.98_165.0217m/z	1.98082	165.022		2.05161e-05	0.633366	0.95327	0.0437599	0	0.00445624	0	0.0241044	0	0	0	0	0	0.328308	0	3.60097	1.07369	0.0598464	0.693449	1.32602	0.460866	0.150456	0	3.59876	6.37142	9.65424	0	0
1.78_289.9752m/z	1.78072	289.975		124.25	206.877	220.924	0	0	0	0	1.46964	0.432058	0	0	0	0	1.66797	33.4759	132.807	0	2.31824	13.9703	1.45575	0	2.6577	0	8.84702	0	0	0	0
4.16_611.3584m/z	4.15518	611.358		0	17.6976	9.46954	0	2.01815	0	0	0	0	0	0	0	1.13348	0	21.8997	14.0052	23.7065	4.01967	3.03992	0	8.61115	16.9215	2.05693	4.66942	2.27261	10.1753	8.72653	0
3.31_537.1575m/z	3.30707	537.158		1.73703	2.15495	6.84034	0	0	0	0	0	0	0	0.350162	0	0	0	0	0.791367	0	0	0	0	1.80643	0	0.468685	0	1.20691	2.87468	0	0
3.88_569.1632m/z	3.87738	569.163		0.244825	16.3142	3.11695	266.243	72.3848	82.1128	45.2394	1714.66	3.9051	38.0613	70.4676	56.1713	503.404	53.2798	87.2911	11.6864	0	225.952	58.1193	19.7994	49.8501	479.408	90.2654	9.39396	2690.32	12.904	0	4.8665
1.35_258.3504m/z	1.35337	258.35		72.5535	114.385	112.555	0	0	0	0	0	0	1.3652	0	0	0	0	17.9186	76.6957	0	0	1.80007	0.718429	0	0	0	1.54424	0	0	1.8425	0
5.62_611.2449m/z	5.61678	611.245		12.1277	875.406	0.495397	1.25483	4.16733	0.583923	0.475617	0	0	0.0216669	3.50069	0	0.598415	8.2523	1.98081	3.25032	0.490862	0	0	0.118776	2.95139	1.74217	0.599579	0.0847682	23.8949	2.06307	12.3131	11.2481
1.82_227.0543m/z	1.82372	227.054		32.0503	53.8675	60.617	0.522835	2.0093	0	0	2.1714	4.99146	0.970039	0	1.41856	0	0.822067	22.219	30.4084	0.799156	0.881256	7.00402	1.55046	3.39354	5.77067	1.92693	0	0	0	4.96749	0
8.61_1024.6748n	8.6105	535.342	1024.67	344.701	339.861	300.174	104.793	650.858	427.055	1187.82	363.513	414.573	406.821	395.607	311.113	568.126	311.837	569.29	310.706	312.544	119.618	237.818	285.028	170.094	337.334	161.87	364.784	93.3143	56.6712	31.0784	26.5627
2.59_581.1939m/z	2.58692	581.194		70.3303	87.0837	83.2571	0	1.17984	0	0	4.98878	4.32273	4.50546	1.45282	8.48718	1.66666	0	16.6867	84.8089	1.78284	0	40.8935	31.1792	17.5887	7.46918	29.2431	30.3109	1.1102	9.3654	24.5211	1.95909
3.61_446.0296n	3.60673	447.037	446.03	329.623	108.694	167.041	8.90238	2.67332	0.418746	6.78097	0.497391	2.41737	0.549328	1.3973	6.92824e-05	1.16949	4.00656	10.9608	21.1978	6.64809	7.53553	2.45322	8.14633	8.26892	4.61007	9.00753	86.1867	6.29918	105.721	2.61907	0.304801
3.49_252.9559n	3.4923	316.972	252.956	0	0	1.00555	8.72137	6.12873	7.59962	7.44174	3.42963	0.851333	3.00839	0.161043	8.58809	1.10207	4.95197	0	0	4.18508	10.4977	0	0	0	1.57714	0.576349	0.644791	3.34242	0	0	4.2841
4.90_504.3401m/z	4.90378	504.34		5.25087	2.41438	8.76489	10.5109	22.031	26.8458	162.094	19.2949	32.6697	12.195	5.63441	6.22013	24.9522	12.7259	26.0139	6.54052	10.0732	13.0651	3.44791	14.9487	3.87616	4.6316	0.838424	7.44963	1.29274	3.35829	0.044896	2.32953
2.08_482.1882m/z	2.0801	482.188		23.8265	43.6561	58.3861	0	7.10125	0	0	2.43765	0	0	0	4.2243	3.59479	0.802665	10.6021	24.9282	1.06081	0	0.0273161	0	0.966608	0.211765	1.5277	3.25356	1.77074	4.01951	25.7961	0
0.53_394.0402m/z	0.53355	394.04		0	0.621042	0.52533	4.80301	65.0312	39.1171	23.3084	3.2657	4.40915	6.39874	8.25511	7.17819	6.85675	0	1.02863	0.105901	21.0064	36.2778	1.76855	4.2408	6.92177	0.715286	3.7002	0.322432	2.31256	1.7711	1.39793	0.000696909
0.43_901.5681n	0.433367	451.813	901.568	48.5608	136.828	81.2233	0	1.87844	0	0	0	0	0	0	0	0	10.5391	0	129.403	1.05274	1.0519	0	0	0	0	0	0	0	0	0	10.8662
2.64_688.2660m/z	2.64435	688.266		19.2886	25.2649	43.1017	0	0	0	0	1.3923	0	0.484974	0	0.00119903	0.0186102	0	3.69206	73.8244	0	2.25458	5.16019	3.51386	4.0318	0.00341742	8.19711	1.50125	0	0	1.59131	0
3.01_361.3961m/z	3.00783	361.396		0	13.0591	0	0	0	0	0	0	0	0	0	0	0	0	0	0	0	0	0	0	0	0	0	0	0	0	2.677	0
0.43_475.7811m/z	0.426217	475.781		28.4379	92.0611	32.0957	0	0	0	2.21434	0	0	0	0	0	0	7.34122	0	278.281	0.293976	0	0	0	0	0	0	1.24731	0	0	0	7.9315
2.32_564.2656m/z	2.32337	564.266		0	0.861206	8.71505	0	0	0	0	0	0	0	0	0	0	0	0	0	0	0	0	0	0	0	0	0	0	0	0	0
4.25_648.0528n	4.24802	649.06	648.053	9.19192	236.885	168.438	0	0	0	0	0	0	0	0	0	0	0	1.58881	685.717	2.08286	1.04668	0	0	0	0	5.57495	55.0565	0	27.189	0	0
0.43_463.7817m/z	0.433367	463.782		8.08372	31.8766	11.4307	0	0	0	0	0	0	0	0	0	0	8.08274	0	28.6917	0	2.18872	0	0	0	0	0	0	0	0	0	4.57751
5.15_715.2138m/z	5.14588	715.214		2.88226	13.0937	5.73204	0	0.0292275	1.40819	0	0.29628	0	0	0	0	0	0	3.19754	4.34558	0	0.262052	0	0	0	0	0	0	0	0	0	0
4.63_272.2591m/z	4.63312	272.259		6.93019	24.0389	25.3571	0	1.26751	0	0	0	0	5.44954	7.99045	0	2.85065	2.31665	1.15305	16.3971	0	0.195905	4.2491	4.1016	24.7408	15.7602	19.835	66.9671	0.913956	27.17	0	3.28282
0.48_415.8649n	0.4762	416.872	415.865	6.2928	5.66641	5.43791	83.3534	795.898	312.06	157.907	37.2447	24.4786	67.6534	57.4671	56.169	103.201	47.0528	55.2809	20.9902	155.98	250.395	41.1522	36.3061	53.8942	47.3899	50.2249	52.0082	42.672	108.346	11.6826	19.4444
3.36_652.3911n	3.35705	617.355	652.391	550.885	1537.54	541.159	419.447	5737.77	1934.65	5027.65	5839.17	2580.73	9058.08	7633.56	5347.57	8295.48	4508.49	5790.3	6119.91	2799.96	1214.25	6786.59	2257.55	4584.85	7137.8	3808.55	4988.65	4872.51	447.944	270.648	795.117
3.62_731.0617m/z	3.621	731.062		43.0767	82.4118	112.076	0	0	0	0	0	0	0	0	0	0	0	0	25.5189	5.39375	0	0	2.5687	10.7598	0	0	6.37669	0	44.4053	0	0
4.65_581.2703m/z	4.65455	581.27		3.4453	131.186	28.7441	1.74285	11.7118	3.2102	0	6.38415	5.39435	0	0	0.305572	0	3.66591	2.91894	10.0652	4.27786	2.75066	1.05177	13.1339	14.3756	8.96254	3.91996	0	3.34244	1.64227	0	0
3.33_1121.7126m/z	3.32848	1121.71		0	0	0	0	0	3.75903	448.563	4.69171	0	5.03855	3.68085	0	136.279	102.892	0	0	0	0	0	0	0	0	0	3.00397	0.38434	0	0	0
0.43_667.7366m/z	0.426217	667.737		33.8146	60.2458	14.2877	0	0	0	6.76706	0	0	0	0	0	0	11.5373	3.26668	229.427	0	8.04264	0.00189024	0	0	1.27973	0	1.42874	0	0	4.21331	10.6753
2.72_497.7204m/z	2.7222	497.72		0	18.6547	0	2.44129	0	0.906723	0.33082	0	0	0	0	0	0	0	3.06776	44.2354	5.75524	5.81582	11.0486	0	73.7513	1.43217	0	3.83575	9.54817	10.2776	0	0
0.43_1167.5406n	0.426217	595.769	1167.54	41.2691	94.4463	31.321	0	4.6572	2.77942	3.0687	0	0	0	0	0	0	0	1.35234	182.216	0	1.83313	0	3.43043	0.0150561	0	0.000789301	0	0	0	0	2.27387
0.43_660.7052m/z	0.433367	660.705		10.7759	14.0515	4.16492	0	0	0	0	0	0	0	0	0	0	0	0	30.2936	0	0	0	0	0	0	0	0	0	0	0	4.76274
0.43_761.6359n	0.433367	403.813	761.636	21.5267	61.5066	39.2741	0	1.8671	0	0	0	0	0	0	0	0	5.05827	0	74.0884	0	0.41699	0	0	0	0	0	0	0	0	0	9.71632
0.43_530.7397m/z	0.433367	530.74		3.4353	37.2395	18.7126	0	2.62176	1.54301	0.0963365	0	0	0	0	0	0	0	0	35.3695	0	0	0	0	0	0	0	0	0	0	0	0.365075
3.35_1126.6193m/z	3.34992	1126.62		0	0	0	7.60986	0	17.8276	154.877	7.41577	1.25244	106.447	41.2655	0	69.1037	12.1729	0	0	0	0	0	0	1.76514	53.0447	0.805664	0	39.5833	0	0	1.45752
0.43_175.8920n	0.433367	220.876	175.892	1215.26	1662.66	1033.84	7.13847	9.6183	4.80115	14.4481	17.7006	22.7557	11.581	19.3719	1.21601	4.53194	426.414	242.438	3128.86	7.15781	10.7914	52.2692	47.2394	11.7297	89.8038	74.5438	294.137	159.44	43.1815	134.278	470.841
2.29_429.0750m/z	2.2948	429.075		9.23253	11.8726	1.1326	0.71907	1.94491	0	0.0486792	0	0	0	0	0	0	0	4.08396	4.90808	0	3.4901	0	0	2.67287	1.30586	0	0	1.58519	0	0	0
1.77_487.9829m/z	1.77357	487.983		33.4848	59.0649	57.5758	0	0	0	0	0	0	0	0	0	0	0	2.38678	25.8185	0	0	0	1.28259	0	0	0	0	0	0.0120686	3.37996	0.0195228
4.30_570.3275m/z	4.298	570.327		14.3434	81.0377	18.0497	12.0031	39.497	7.83092	9.02477	9.12502	3.50927	19.1332	41.6787	9.043	28.6268	16.4906	37.3823	9.19104	158.267	7.02475	13.1315	7.83474	31.911	61.2497	13.7439	33.7438	40.7567	7.62554	1.53153	0
3.47_182.0292m/z	3.47088	182.029		18.7372	7.90311	19.3041	0	0.0430928	0	0	0	0	0	0	0	0	0	10.468	10.1057	5.40033	10.9081	3.75185	6.9678	5.53941	0.000928009	0.633163	7.28269	0	8.8074	0	0
3.01_882.8344m/z	3.00783	882.834		11.3483	63.1644	5.16846	122.593	135.015	135.531	2368.92	189.981	236.588	115.402	51.845	62.7392	124.185	178.356	592.68	131.354	97.3197	86.8656	43.024	266.885	5.5701	90.5813	9.04843	6.5981	83.9501	1.22184	87.9554	2.93729
3.55_636.0838m/z	3.5496	636.084		0	3.25119	0.864157	0	0	0	0	0	0	0	0	0	0	0	1.58089	2.38347	0	1.58956	0	3.3014	2.90671	0	0	1.13811	0	0	0	0
3.25_369.9067m/z	3.24993	369.907		0	3.23563	0	66.2561	11.8964	121.052	1032.82	32.4559	147.516	155.832	74.4676	0	210.724	196.602	203.475	1.97639	20.7161	6.44951	0.999222	4.84918	1.79628	25.9343	5.14627	20.8451	31.5692	2.10715	1.34814	1.7809
3.69_723.3039m/z	3.69242	723.304		4.77484	191.292	6.42438	0	2.00409	0	0	0	0	0	2.08972	0	0	0	20.0807	148.317	2.54322	0	1.62546	5.06482	6.73571	0	1.21662	18.6984	0	7.00068	0	0.0984449
4.50_697.0809m/z	4.49743	697.081		4.00214	27.9555	34.8187	0	0	0	0	0	0	0	0	0	0	0	0	9.67167	7.45074	7.03532	0	0	0	0	0	2.81117	0	5.55988	0	0
0.43_281.8482m/z	0.433367	281.848		19.5358	36.9993	26.9509	0	0	0	0	0	0	0	0	0	0	0	0	48.5956	0	0	0	0	0	0	0	0	0	0	0	3.90707
0.44_636.7403m/z	0.4405	636.74		2.00757	0.181544	10.4263	70.2502	103.633	130.615	153.09	55.544	35.354	79.8763	51.7248	96.8506	95.3876	37.295	6.78837	5.71106	109.025	94.5009	39.2674	25.9533	41.7814	19.4135	39.0295	25.4342	13.9979	22.9512	13.3308	20.7152
3.15_503.0266m/z	3.14997	503.027		3.13786	44.8344	44.8758	0	0	0	0	0	0	1.81357	0	0	0	0	6.67112	12.9244	5.51047	0	5.45114	4.78967	12.5161	2.53703	1.81958	7.71383	0	0	0	0
2.59_560.2563m/z	2.58692	560.256		6.92811	8.84444	22.244	0	0.0179886	0	0	0	0	0	0	0	0	0	0.433185	23.7108	0	0.24813	1.8152	0	0	0	0	6.95546	0	0	1.11566	0
3.21_601.3273m/z	3.20708	601.327		5.78803	22.785	11.553	0	0	0	0.97085	0	0	0.584173	0	0.451706	2.40417	0	11.5071	24.4808	0	0.0217093	3.70422	0.745457	0.289808	3.32232	0	0.252415	0	0	3.85139	0
2.35_389.1048m/z	2.35193	389.105		76.3497	99.6704	74.2693	6.37479	0.539199	0	0	6.03845	2.31148	3.37007	2.62149	6.12817	0.12233	6.54796	26.8253	77.9588	0	1.20615	16.9864	16.0356	14.0666	18.7964	8.88392	22.8713	5.44742	6.12551	13.7773	10.0079
3.69_478.0538n	3.69242	443.04	478.054	28.0011	23.7368	62.8249	0	0	0	0	0	0	1.52738	0	0	0	0	1.60956	9.19983	0.993627	2.30834	0	3.00839	5.45686	0	0	0	0	9.27321	0	0
2.88_144.1876m/z	2.8793	144.188		1.47283	4.81592	2.99799	0	0	0	0.239758	0	0.972595	0	0.505783	0	0	0	0.657176	11.6297	0.41902	10.6673	4.20365	2.6468	8.52549	1.81789	8.30365	0.411484	1.60384	3.54052	0	0
0.43_1003.6269n	0.426217	524.781	1003.63	71.1472	130.943	42.2283	0	11.7037	4.7916	6.09995	0	0	0	0	2.33554	0	17.941	0	133.669	0	6.985	0	0	0	0	0	0	0.96993	0	0	13.9374
0.43_514.7634m/z	0.433367	514.763		1.13234	32.5874	9.78466	0	0	0	1.07941	0.0407037	0	0	0	0	0	0	0	0	0	0	0	0	0	0	0	0	0	0	0	0.277645
1.58_226.9755m/z	1.58147	226.975		2.04373	10.9944	12.9735	1.36606	0	0	0	0	0	0	0	0	0	0	12.0718	6.89801	1.06133	3.48354	0	0	2.22343	0.01635	0	0.998966	0	2.36176	0	0
2.58_390.1954m/z	2.57977	390.195		13.3888	25.4712	12.4906	0	0	0	3.14198	0.528526	0	0.0737133	0	1.12427	2.13343	0	13.5585	19.4997	0.2517	7.16072	0	1.79095	3.42587	0	0	3.00513	0	1.79147	9.9402	0
3.84_729.1125m/z	3.84168	729.113		28.8679	35.4745	164.979	0	0	0	0	0	0	0	0	0	0	0	0	9.00157	1.34025	10.0386	0	0	4.47676	0	0.00942498	0.337	0	9.39275	0	0
5.23_316.4785m/z	5.23187	316.479		65.4761	0	2.83727	0	3.74498	0	0	0	0	0	0	0	0	0	0	0	0	0	0	0	0	0	0	0	0	0	0	0
4.07_724.1280m/z	4.06948	724.128		19.7861	48.0566	64.1799	0	0	0	0	0	0	0	0	0	0	0	0	11.5812	0.89728	73.3467	0	0.106553	0	0	0	1.14558	0	3.52258	0	0
1.76_517.9549m/z	1.75928	517.955		343.346	439.868	428.822	0	0	0	0	8.54058	0	0	4.27097	2.28177	0	30.8785	81.0326	313.739	0	0	49.0892	59.4084	14.4167	46.1203	17.3444	64.7306	37.8752	1.85657	97.7291	65.6405
3.61_857.7213m/z	3.61387	857.721		0	0	0	2.51251	8.1965	0	36.0476	90.4785	3.13318	42.0398	33.5945	40.8413	76.1103	7.93417	2.31751	0	1.04754	0	32.4984	1.9783	8.30816	34.954	1.75784	2.60105	21.5619	0	0	4.30939
0.50_934.1017m/z	0.497633	934.102		0	0	0	28.6674	90.7064	93.3589	106.143	12.8275	14.3759	33.4837	10.4491	33.5172	36.8121	1.67139	7.9075	1.64359	81.7255	99.3094	10.7358	8.93675	13.6665	19.9205	13.1366	5.01352	1.2948	13.1339	7.97313	0
2.46_727.2601m/z	2.45835	727.26		59.5438	59.946	61.9353	0	0	0	0	0	0	2.57977	0	0	0	0	22.4939	85.1992	0.765106	0	17.2277	15.2229	24.2082	8.96221	31.7173	28.5539	0.783356	10.2094	3.62835	0
2.64_234.2097m/z	2.64435	234.21		0.445334	1.43217	1.35635	6.43275	19.9013	31.347	5.71792	18.5602	0	20.4031	21.6475	38.0733	23.0436	26.1494	4.70297	25.0312	6.50552	15.8819	5.96717	3.05125	2.47584	1.40825	18.9706	11.4193	3.12205	0.0261622	0.761358	6.11307
2.14_183.9694m/z	2.14463	183.969		4.97457	4.70547	3.66818	0.402588	1.1585	0.292559	1.93893	1.24065	0.214438	0.0552314	1.55066	1.30163	0	0.461801	12.1678	13.6604	7.83209	2.95302	0.871561	1.25264	3.74025	0.0516699	1.59679	0.337052	0.48473	0.709633	0	0.10771
6.14_396.3642m/z	6.14417	396.364		6.31926	8.24205	4.24335	0	0	0	0	0	0	0	21.2937	0	0.578384	0	0	12.0647	0	0	0	0	30.1468	1.16594	28.5296	35.4315	10.511	13.1176	0	0.913055
4.16_608.6248m/z	4.16233	608.625		0	0	0	0	0	0	0	0	0	0	0	0	0	0	0	0	25.323	1.59208	0	0	0	4.20508	1.96555	0	0.400696	3.19052	0	0
6.24_477.3115n	6.237	478.319	477.311	19.7602	35.1858	88.6484	0.678564	29.6203	5.41437	2.22067	51.2488	3.03084	40.7643	74.8904	58.5388	54.9142	61.1074	24.8031	32.9134	100.815	59.4022	58.4511	18.8861	641.816	98.9809	31.9376	210.417	102.217	264.886	5.4554	12.5122
4.46_564.4457m/z	4.4617	564.446		3.42407	17.9578	6.93115	0	7.85131	0	0	22.8925	0	0	0	0	0	0	0	0	0	4.44092	0	0	0	0	0	0	0.0979003	0	0	0
0.43_1005.6286n	0.426217	525.782	1005.63	47.1707	85.5251	13.9035	0	2.98474	5.05422	4.29957	0	0	0	1.17825	0	0	9.33249	0.185531	42.635	1.33166	2.03699	0	0.11295	0	0	0	2.41972	0	0	0	9.70526
0.43_598.7492m/z	0.426217	598.749		32.1624	40.3329	4.71156	0	2.70233	3.91938	0.336381	0	0	0	0	0	0	0	0	90.9422	4.99508	5.37592	0.0171445	0	0	0	0	0.237117	0	0	0	1.02081
0.43_1149.5643n	0.426217	586.78	1149.56	117.099	173.118	46.266	2.30476	2.40024	2.00318	6.71014	0.659384	0	0	0	3.61687	0	18.0626	1.23386	343.97	2.10962	1.79785	0	0.0654963	0	0	0.202696	0.102426	0	0.101629	0.00117251	18.3019
4.86_637.1908m/z	4.86093	637.191		12.4687	200.808	16.5144	2.43712	199.359	7.80691	12.4624	13.2271	6.93344	6.56621	6.97108	7.13567	4.59569	18.5837	190.225	16.0082	61.3518	13.6231	14.3834	23.8079	19.6184	121.545	2.57876	1.40384	1.74166	0.304517	0.682922	0
4.29_546.6788m/z	4.29087	546.679		31.4072	19.5154	35.0488	0.913089	13.9326	13.3821	20.3131	1.65666	5.23218	2.90777	37.0517	18.7783	26.2094	15.866	24.5166	16.8974	189.487	7.76502	5.53051	8.30152	22.4945	106.365	36.7497	22.3984	9.94476	7.87941	4.33662	0
3.32_300.8506m/z	3.32135	300.851		5.76635	5.23383	0	14.8095	43.4555	48.6181	190.932	28.5093	15.7899	116.602	46.0997	25.6293	106.771	12.9589	72.947	15.5044	49.8393	5.29659	14.6191	9.32329	2.89631	55.5405	13.0198	12.1976	7.93136	0.0370723	9.08647	3.7862
4.70_473.5001m/z	4.70453	473.5		6.99538	5.56241	13.2231	1.84582	60.7274	32.1617	5.10211	55.4035	27.5705	35.9306	59.0252	17.2451	9.60201	11.5806	1.64549	4.22885	13.2289	56.1013	93.5308	1.97661	29.4646	33.5279	1.85797	13.278	26.3967	28.4323	0	1.81396
5.87_466.3295n	5.86618	508.363	466.329	14.8414	1222.76	59.3731	12.6209	33.2072	15.9808	7.51445	12.5922	3.60675	16.1794	42.3316	21.0926	19.9804	32.5621	24.2713	47.8276	49.2209	43.2209	14.5402	33.1483	170.042	34.9553	30.0373	55.1673	25.6659	159.03	8.15461	3.14315
0.43_415.8098m/z	0.426217	415.81		24.7472	45.2898	18.8279	0	3.17281	2.06994	0	0	0	0	0	0.00993507	0	1.55875	0	242.484	0.0984863	0	0	0	0	0	0	0	0	0	0	2.96268
0.43_538.7284m/z	0.433367	538.728		1.92414	22.4235	17.3044	0	0	0	0	0	0	0	0	0	0	0	0	44.9292	0	0	0	0	0	0	0	0	0	0	0	0
0.43_357.8147n	0.433367	402.796	357.815	186.615	272.902	239.49	5.55153	8.74653	2.60609	4.58171	8.78842	8.54064	10.719	4.81569	0.429384	4.65952	51.9472	34.1391	510.158	2.15489	0.929759	14.0358	6.87527	13.1202	13.4903	3.0476	23.4328	17.966	1.26637	21.3272	59.8992
1.13_266.0470n	1.13198	267.054	266.047	14.4007	23.2571	32.6628	1.52406	0	0	0	0	0	0	0	0.13311	0	1.46326	8.07132	22.8427	8.92383	1.4721	1.64641	3.02917	0	2.11363	6.0387	0	0	0.565633	9.44549e-05	0.906052
3.95_449.0496m/z	3.9488	449.05		0	25.1211	14.2741	0	0	0	0	0	0	0	0	0	0	0	4.16107	19.7286	0	0	2.97829	2.51901	0	0	0	9.41494	0	31.3448	0	0
2.20_533.1944n	2.20177	516.191	533.194	35.8224	69.3622	49.5747	4.11197	6.19462	0	0	5.00053	0	0	3.58491	1.58151	3.12881	1.38272	27.2095	82.2133	0	0	21.6429	3.48985	9.33428	1.93323	10.059	19.4696	3.01776	2.60165	0	0
3.34_357.5540m/z	3.33563	357.554		4.4738	10.2894	0	11.1602	48.5274	43.5688	466.767	58.352	28.531	53.4903	15.9715	24.0387	68.8928	40.1969	56.9736	6.99248	26.0848	3.04193	19.5004	22.2739	3.80989	19.5362	4.17619	20.3435	32.146	0.92041	4.7366	2.69524
4.75_679.0687m/z	4.74668	679.069		23.2959	60.3724	91.024	0	0	0	0	0	0	0	0	0	0	0	1.9978	24.5235	4.39429	0	0	0	11.9915	0	2.66806	0.660156	0	16.8224	0	0
2.42_190.0535m/z	2.42263	190.053		134.738	152.06	155.792	17.8655	12.2439	6.38309	5.16987	2.25447	4.37335	11.6805	7.36695	6.89476	1.59224	5.44268	37.8006	118.91	31.657	6.14716	31.0501	25.7279	29.1925	35.6709	49.5779	41.8239	21.3494	14.2633	9.45641	0.127036
0.45_157.1730m/z	0.454783	157.173		0	0	0	0	3.16531	63.7041	47.6255	5.43374	1.47253	8.72306	0	6.0409	13.0445	32.3108	4.76942	0	19.9263	12.839	0	0	0	17.4553	1.19296	0	1.65816	0	0	0
3.21_503.0599m/z	3.21423	503.06		21.0032	41.9044	58.6127	0.793488	1.09641	1.60116	0	0.760499	0.690628	0	0	2.21785	2.85313	0	4.86294	29.6825	3.70195	2.58913	1.66684	2.0413	6.39375	0.5011	8.81336	5.838	1.33604	15.3843	0.200093	0.0556536
4.37_539.2228m/z	4.36957	539.223		306.377	4708.89	220.958	25.7517	931.345	27.9431	31.8411	20.0242	7.99716	36.9021	68.2661	79.7239	47.3227	186.769	440.572	153.964	49.883	51.5975	57.602	42.3082	102.987	381.657	342.848	75.9171	20.8383	21.5753	35.9667	10.2766
0.43_345.8239m/z	0.433367	345.824		55.6986	161.869	71.1535	0	0	3.25833	5.82439	0	0	0	0	0	0	7.67365	0	394.54	1.95681	5.89279	0	0	0	0	0	1.74947	0	0	0	9.89203
5.26_702.3826m/z	5.26043	702.383		148.608	20.5952	239.407	0	0.00969139	0	0	0	0	0	0	0	0	0	0	16.1748	11.0575	3.59586	3.3046	72.2244	0	0.12211	20.1803	10.1286	74.6263	264.585	0	0
5.97_459.2089m/z	5.96615	459.209		100.556	143.661	119.359	2.40613	13.9726	5.04743	3.14393	5.17225	7.86739	8.54501	7.19052	6.68024	27.4619	22.1695	63.3763	173.799	21.2553	1.43538	4.99606	47.6462	29.317	8.89868	14.16	14.7126	14.7946	6.01523	0.775926	5.7833
5.45_836.4653m/z	5.4454	836.465		0	3698.84	0	0	0	0	0	0	0	0	0	0	0	0	0	0	0	0	0	0	0	0	0	0	0	0	0	0
2.81_867.3071m/z	2.80788	867.307		32.2309	25.9953	71.7906	2.0756	0.102957	0	0	0	0	0	0	0	0	3.6452	4.80184	19.6886	0.142343	1.08914	1.04205	3.39307	12.494	3.18821	16.2385	9.99494	0	2.27647	7.6626	4.33957
3.31_499.1039m/z	3.30707	499.104		4.7425	3.98816	9.10231	8.16973	14.2763	13.0643	33.3024	58.8974	3.90492	57.8473	25.2596	22.1205	52.3427	31.0058	8.15585	6.62499	8.59265	3.15382	17.5906	3.45259	9.13485	17.4321	6.83125	13.2221	28.6721	6.39137	4.65976	17.2296
0.43_1155.5250n	0.426217	589.761	1155.52	85.0341	194.989	58.1404	0	1.94215	6.99565	8.21416	0	0	0	0	0	0	2.69943	3.17542	272.026	6.79105	2.35946	0	0	0.120416	1.95479e-05	1.52149	2.19361	0	0	1.25145	12.5804
3.26_396.9532m/z	3.26422	396.953		0	0	0	0	80.2536	5.40794	0	3.30485	0	0.948029	3.17333	5.29677	58.4439	0	39.188	4.54445	3.56666	1.69601	3.68774	9.61857	32.0708	44.7198	0.66616	19.8396	55.6489	15.4591	0	0
3.31_535.8229m/z	3.3142	535.823		65.794	75.701	70.8189	433.761	742.562	761.939	4395.51	1065.81	649.747	908.059	437.235	486.364	1045.25	768.338	1048.44	113.318	360.052	82.2602	295.949	348.05	150.955	483.161	129.092	216.805	400.629	17.4183	99.8114	64.4959
3.68_456.2029m/z	3.67813	456.203		38.2608	73.0637	47.7381	17.891	253.289	70.8233	55.7395	81.701	58.072	231.94	92.0563	431.94	887.14	53.6051	145.146	309.324	34.1124	15.3777	253.494	37.9804	179.25	89.3329	263.94	89.5447	47.612	17.3584	22.5398	9.06636
3.09_453.3943m/z	3.08568	453.394		6.26992	3.87973	10.1056	0	0	0	1.80111	1.11504	0	0.212434	2.84357	0.5065	0	1.97698	1.96519	19.1878	0.840881	2.83882	0	3.41563	1.94544	41.9221	8.81062	4.14383	3.57544	15.3246	0.534744	0
8.60_526.5626m/z	8.60337	526.563		69.1014	93.5322	115.168	80.5988	226.734	162.727	880.486	50.454	62.8744	32.1525	36.305	25.9655	50.0839	40.8812	350.698	106.177	189.807	27.3926	46.7956	39.2132	22.8561	36.3249	19.2634	31.5619	6.05695	19.3984	0	3.62354
1.58_396.9722m/z	1.58147	396.972		57.6897	65.4616	94.1328	0	0	0	1.31332	0	0	0	0	0	0	0	66.5702	57.5445	6.26677	1.80536	1.90041	25.823	20.2525	1.9265	0	22.3311	0.512879	16.437	0	0
4.60_730.3858m/z	4.60455	730.386		1.27833	0.289123	0.804382	0	5.29563	0.972931	0	1.10604	0	0	2.20727	1.17319	0	0	13.0851	5.02279	1.48634	0	11.9188	45.881	6.65365	4.73185	0	4.19723	0	10.5105	0	1.42291
3.83_609.1919m/z	3.83453	609.192		0	0	0	0	36.0093	0	0	0	0	0	0	1.62961	88.7802	0.710999	8.4723	114.583	10.5971	0	67.351	0	6.50577	5.39697	6.42575	155.015	2.21374	5.41661	0.343787	0
0.43_221.0361m/z	0.426217	221.036		0.549812	4.73277	0.14162	0	0	0	0	0	0	0	0	0	0	0	0.0457499	0	0	0	0	0	0	0	0	0	0	0	0	0
2.06_855.2968m/z	2.05867	855.297		43.1663	39.5897	33.7153	1.52893	6.33447	0	0	0	0	0	0	0	0	1.25043	11.367	34.4997	0	0	2.01758	0	4.84052	0	0	2.78378	0	0	0	0.945496
1.75_375.9289m/z	1.75215	375.929		150.46	155.373	165.374	2.32926	0.792801	0.345949	3.22429	8.16225	0	0	0	0	0	4.28871	50.9578	118.968	1.92291	0	24.4116	31.2734	12.2139	37.7763	7.67853	25.2131	9.95909	1.21434	59.4362	12.6986
4.06_696.3321m/z	4.06235	696.332		65.9425	137.352	434.033	0	0	0	0	0	0	0	0.997848	0	0	0.117958	0.115381	29.9958	1.69928	15.0723	0	1.29663	11.5589	0.0643984	0	27.2977	0	47.7929	0	0
2.41_451.1699m/z	2.40835	451.17		30.8453	46.0308	47.1246	3.42062	1.29727	0	1.95287	3.18011	0.55539	1.49857	0.398386	0	0	3.98866	2.00459	30.2759	3.53778	0	17.0806	0.591375	7.61749	3.66398	15.8283	11.035	6.11727	3.49126	3.18146	2.11884
1.77_318.9738m/z	1.76643	318.974		84.7117	99.1048	110.702	0	0	0	0	0.619873	0	0	0	0	0	0	13.2741	87.504	0	0	2.14394	0.392616	2.11815	0.892532	0	0.40625	0	0	1.46106	0.914121
4.99_244.3995m/z	4.98948	244.4		4.92064	0	0	0	0	0	0	0	0	0	0	0	0	0	0	0	0	0	0	0	0	0	0	0	0	0	0	0.259857
4.73_636.5026m/z	4.72525	636.503		4.32385	5.22025	4.78732	0	2.27817	0	0	13.7192	0	0	0	0	0	0	0	0	0	0	0	0	1.46484	0	0	0	0	0	0	0
3.60_589.0393m/z	3.59958	589.039		31.1968	287.08	83.1107	0	0	0	0	0	0	0	0	0	0	0	0	93.3703	6.04657	0	0	0	1.64742	0	0	5.89919	0	16.1064	0	0
3.25_148.0273m/z	3.24993	148.027		15.8611	679.066	28.4832	7.30259	20.904	7.03501	1.35392	5.63388	7.98826	1.25489	8.01497	1.20492	0	1.81648	10.8004	7.32445	3.69075	9.47088	3.24755	5.6492	1.22369	3.1214	8.29271	2.7363	1.95361	6.80184	5.66797	9.49108
0.43_476.7814m/z	0.426217	476.781		19.8272	40.1357	8.04175	0	3.13805	0	0	0	0	0	0	0	0	0	0	117.643	0	0.34509	0	0	0	0	0	0.624527	0	0	0	2.67743
1.49_276.2897m/z	1.48863	276.29		555.376	742.856	719.463	30.3416	19.475	0	0.464493	57.6183	36.2921	13.9693	30.7694	16.3957	3.69909	33.9051	238.136	626.655	6.4231	0.845792	103.435	86.7424	48.8805	41.5089	85.9351	135.967	44.4107	3.38606	96.6196	87.6448
4.02_669.0869m/z	4.0202	669.087		74.7409	178.819	171.816	0	0	0	0	0	0	0	0	0	0	0	0	58.2018	0	12.6649	0	0	4.51096	0	0	2.12715	0	4.5565	0	0
3.56_359.2920m/z	3.56388	359.292		7.15547	12.1328	8.69944	4.11312	5.39749	5.01071	10.0442	6.25429	5.80422	9.88037	40.1682	45.9727	36.6694	19.5896	11.6363	72.2906	4.9795	3.41215	4.14755	0.694909	77.3866	55.0031	50.7006	154.796	23.4404	32.6546	2.68739	0
3.81_475.6114m/z	3.81312	475.611		0	1.9288	0	0	2.49124	25.9801	1.01944	5.22782	8.59417	1.50488	0	3.94917	14.9399	10.6008	0	0	4.10292	0	0	0	0	8.89363	0	17.4967	0	0	0	4.31887
2.69_347.6451n	2.69433	348.652	347.645	4.04884	43.9606	39.9376	0	0	0	0	0	0	0	0	0	0	0	11.0223	73.037	7.30899	1.29108	18.897	0	0	1.49927	0	0	0	0	0	0
6.25_571.4248m/z	6.25128	571.425		36.4604	375.153	391.158	37.4688	31.7404	16.037	29.2626	39.7122	9.28994	34.628	10.4609	18.5348	3.53845	11.3943	37.1473	24.6743	24.4303	13.6301	2.54663	7.2412	8.12165	17.4822	6.86332	29.3008	5.10019	7.21449	8.02935	44.9315
2.31_694.2903m/z	2.30908	694.29		10.5971	49.4953	37.6963	1.51283	0	0	0	3.91101	0	0	1.98016	0	0	0.0113621	0.392432	72.5156	0	0	0	0.380807	0	0	1.32242	14.1203	0	0	2.17911	2.35928
3.83_500.0782m/z	3.83453	500.078		4.88181	36.2782	12.7212	40.1445	226.86	205.084	286.415	139.707	35.641	206.999	69.2794	243.109	317.414	66.2333	644.393	577.683	396.995	151.753	430.676	32.2484	311.004	188.863	92.4653	147.023	390.88	3.92383	4.2305	14.3355
1.77_338.0650m/z	1.77357	338.065		20.5304	18.3337	16.3343	0	0	0	0	0	0	0	0	0	0	0	3.79196	11.5868	0	0	0	0.652853	0	0	0.150044	0	0	0.642838	1.09958	0
3.31_951.6284n	3.30707	498.803	951.628	2436.75	3258.16	2300.3	4843.08	15758.5	9731.19	28361.4	52806.3	12971.1	46072.9	30850.7	25517.9	52560.2	11826.7	12057.2	3627.45	5052.25	1652.79	20137.5	8280.86	10496.5	28053.5	11013.5	14139.8	17886	1425.99	2626.91	2198.36
5.33_672.4865m/z	5.33183	672.486		0.655163	0.383603	0.832167	70.9312	49.9805	3.92268	15.1423	20.8649	15.9885	9.34282	20.27	29.6483	6.53113	38.8333	12.4853	16.3668	0.341132	0	34.8511	2.23758	8.02535	3.60043	2.64127	19.9911	2.60469	1.13224	18.4508	1.68134
2.17_699.1425m/z	2.1732	699.142		158.444	159.988	161.77	16.1027	3.91156	2.77432	1.3501	2.36389	1.47772	0	0	0	0.0704638	9.47416	72.8734	117.838	3.96826	1.76526	8.69946	3.43845	10.2873	8.87469	17.7952	27.5734	2.88384	10.4497	4.58121	12.4729
3.09_420.3390m/z	3.08568	420.339		13.4014	39.9538	9.61988	74.6729	115.984	91.1496	278.836	49.1914	86.5516	161.9	60.19	59.7755	109.41	87.6008	193.623	56.0723	98.5976	36.9153	23.8959	84.7387	8.53007	58.0881	14.7758	15.0442	88.4366	1.85564	11.8758	7.72108
2.64_254.2772m/z	2.64435	254.277		2.05794	6.49146	17.7284	0.510742	0	0	0.900152	1.43207	0	0	1.94137	0	0.292236	0	0	0	0	0	2.0703	0.815877	2.04565	0.511414	1.59691	7.24721	0	0	0.491239	0
3.31_633.8838m/z	3.3142	633.884		8.33594	0	0	7.57736	5.33389	36.5262	283.143	48.1144	56.0248	54.8561	43.3636	0.0111444	250.772	198.109	0	0.405425	4.14808	0.703125	0	17.9022	1.09457	5.96056	3.3802	74.2223	149.339	0.76355	0	1.98303
2.34_514.2113m/z	2.33765	514.211		27.7697	21.6972	49.6963	0	0	0	0	0	0	0	0	0.144235	0.331221	1.23537	3.00644	35.7559	1.93921	0	5.02107	5.91876	10.2628	4.56341	8.49723	14.2726	0	2.10114	6.30485	0
3.54_621.0632m/z	3.53515	621.063		9.98948	57.2244	33.4263	2.85794	0	2.22305	0	0	0	0	2.99875	0	0	0	14.7678	48.2238	12.0461	9.55283	27.1824	6.94672	0	2.79919	13.047	49.4875	0	11.2892	13.0014	0.707056
0.43_897.6088n	0.426217	460.803	897.609	37.28	108.156	31.3649	0	0	0	0	0	0	0	0	0	0	9.33417	0	93.6973	0	0.0877019	0	0	0	0	0	0	0	0	0	4.26678
3.31_284.6849m/z	3.30707	284.685		0	0	1.51442	0.737015	8.33901	0	71.6336	5.48708	4.31787	15.0015	4.83485	3.26486	30.8227	9.25275	13.7657	0	0	0	1.27034	6.79532	0	0	0	2.45874	7.36205	0	4.70952	0
0.43_202.4207m/z	0.426217	202.421		2.48661	3.47945	0	0	0	0	0	0	0	0	0	0	0	0.32605	0	2.94791	0	0	0	0	0	0	0	0	0	0	0	0
6.12_331.0983m/z	6.1156	331.098		5.61444	18.4628	10.5413	0	0.103546	0	0	0	0	0.0503104	25.7756	0	1.89345	5.23383	1.82996	11.353	0	0	0	1.14316	7.70316	3.4882	16.2614	18.7319	3.18442	5.02367	0.00475183	0
1.76_479.9989m/z	1.75928	479.999		127.096	241.321	251.905	0	0	0	0	0	0	0	0	0	0	0	37.817	168.44	0	0	18.8032	5.88681	0	7.90675	3.23806	36.8218	0	0	11.6604	12.6594
1.91_296.1121m/z	1.90942	296.112		50.8599	110.133	94.9363	3.17296	5.47806	2.79463	1.55902	3.20081	4.74997	0	0	1.44498	0.680405	8.94872	33.4351	79.3559	0	3.74123	5.91888	0	0.664398	2.8753	2.04191	5.48424	0.67317	0.987366	11.3859	2.26114
4.69_658.2534m/z	4.69025	658.253		3.64667	12.6367	5.69162	0	4.34006	0	1.03843	0.686715	0	0	3.42301	0	0.0989033	1.9946	4.0417	5.46057	0.585974	0	0	5.36975	0	0.497289	0	0	0	1.62419	0	0.0262122
0.43_398.8029m/z	0.433367	398.803		3.32702	38.3743	28.2656	0	0	0.000937382	0	0	0	0	0	0	0	0	0	27.3287	0	0.109411	0	0	0	0	0	0	0	0	0	4.03749
0.53_540.1427m/z	0.5262	540.143		3.40021	0	0	38.1438	172.195	71.6556	73.3501	0.705505	6.45352	5.59635	0	23.9595	9.96959	25.4093	19.0401	1.76611	107.213	146.384	0	0	9.20377	0	7.98271	3.12324	18.4924	69.7502	10.444	15.4685
2.26_713.1729m/z	2.25888	713.173		69.1656	75.2769	79.2641	0	1.08595	0	0	0.277458	0	1.23729	0	4.38265	0.793698	1.65043	24.6747	57.7623	0	0	3.86203	7.38805	5.48577	3.3248	9.10242	7.6126	0	4.00549	1.98654	0
3.93_765.0673m/z	3.92737	765.067		7.712	2.42908	79.1333	0	0	0	0	0	0	0	0	0	0	0	0	2.21138	4.38541	0	0	0	0	0	0	2.96079	0	3.39566	0	0
6.54_483.3059m/z	6.54342	483.306		2.38893	12.5417	3.82287	0.937939	26.0606	4.12566	3.23943	4.78327	6.33632	65.9755	60.3668	29.1807	70.0789	23.2041	15.5952	52.1522	1.98174	1.92404	10.1226	33.4175	63.5383	43.2909	64.8524	75.7286	2.65744	5.3674	3.39146	0
3.04_378.2493m/z	3.04285	378.249		92.1561	82.9148	107.199	1.16373	4.9961	4.27148	14.1133	4.27857	0	10.0903	1.64427	0.786438	0.588258	9.20847	28.8957	98.4497	43.3995	64.5668	50.1991	20.0922	60.6544	31.5073	27.2945	83.6045	19.7684	36.7992	7.17358	3.1443
3.51_403.9269m/z	3.50658	403.927		12.921	0	6.10699	19.1817	27.0987	65.3436	235.748	39.4037	47.0721	10.0958	18.3358	7.41478	89.041	69.3951	36.0685	0	30.5735	7.70487	5.38704	8.52377	1.07875	7.00809	4.79776	29.4685	22.7454	0	0	3.87353
5.46_412.3224m/z	5.45968	412.322		13.1718	5.29861	15.2051	24.4241	10.3715	29.296	33.7021	21.2499	511.663	10.9454	7.32205	32.6706	15.2179	11.1879	6.92627	13.9116	16.677	15.6999	5.6032	6.80298	7.44004	5.79518	27.0854	21.2866	1.46541	6.85558	9.45372	27.7265
5.07_270.2260m/z	5.06732	270.226		46.7919	82.095	148.125	1.79981	1.46654	1.63124	4.0138	5.68611	1.32842	5.71474	32.1838	4.3212	5.35998	5.58994	4.97512	150.616	8.58002	8.36472	9.55345	25.4353	48.7676	8.4354	48.1021	118.361	17.2195	66.0649	5.53365	7.17913
0.43_544.7417m/z	0.433367	544.742		8.60156	22.6806	7.24713	0	0	0	0.0424117	0	0	0	0	0	0	0	0	37.362	0	0	0	0	0	0	0	0	0	0	0	0
3.06_349.0709m/z	3.06427	349.071		201.923	221.861	187.824	52.1775	87.2044	105.029	73.669	20.5055	19.1573	14.3351	23.2924	18.5377	24.3661	10.4564	164.105	209.623	138.224	66.0764	38.5757	21.9292	34.5522	53.6053	41.5477	26.9613	30.3488	60.5284	13.0987	1.97756
4.31_564.3587m/z	4.3053	564.359		51.4671	15.0352	33.3789	3.92661	34.3635	4.65686	8.93864	10.1612	6.76271	20.3807	36.9499	1.89691	30.3816	1.04532	44.2434	34.4394	436.261	6.69539	12.8953	4.34726	22.8299	164.462	56.5342	49.2808	13.4578	16.9636	4.26451	0
4.08_754.9774m/z	4.08377	754.977		25.3256	28.4834	59.0007	0	0	0	0	0	0	0	0	0	0	0	0	10.6913	5.56702	15.4683	0	0	0	0	0	8.13703	0	3.70612	0	0
0.43_271.8751m/z	0.433367	271.875		11.8807	21.4608	10.2931	0	0	0	0	0	0	0	0	0	0	1.76047	0	29.8105	0	0.306123	0	0	0	0	0	0	0	0	0	2.31003
8.74_567.3623m/z	8.73833	567.362		0	4.66904	0	1.98041	15.9002	44.2643	22.5676	10.4354	14.8876	5.2854	7.59378	15.5508	18.595	33.6732	5.41296	0	22.7464	0	0	0	0	3.07625	1.20184	15.7795	12.5494	3.57318	0	0
4.41_435.0698m/z	4.41172	435.07		147.283	91.0823	137.771	0	1.37064	0	6.76567	0	0	0	0	4.3885	0	2.95554	3.56403	20.0232	14.1393	16.1019	0.286557	0	0.616111	0	5.99682	20.7266	0	1.98929	2.14317	0.483604
3.01_261.4995m/z	3.00783	261.5		22.0801	47.4587	0	90.7943	59.5481	97.7273	1001.79	41.1738	56.9977	18.1021	23.2793	5.7722	48.4032	33.382	267.985	61.1445	54.326	68.7406	5.18061	53.7815	0	6.1852	0	5.62744	28.937	0	0.409027	3.42014
0.43_665.7090m/z	0.426217	665.709		12.9191	33.0553	13.3263	0	0	0	0	0	1.07173	0	0	0	0.0102021	0	0.402463	95.4197	0	1.83886	0	0	0	0	0.0202551	0	0	0	0	5.99513
0.43_529.7907m/z	0.426217	529.791		154.096	217.43	26.9769	0.344156	8.81994	6.1492	4.65361	0	0	0	0	0	0	16.0061	1.22917	381.134	0	5.7175	0.0529247	0.00619654	0	0.493578	2.20525	0.771944	2.37347	0	0	18.589
0.43_395.8233m/z	0.433367	395.823		26.902	84.2668	35.7019	0	0	0	0	0	0	0	0	0	0	0	0	81.2872	0	2.47257	0	0	0	0	0	2.29236	1.08557	0	0	5.06679
6.94_608.3933m/z	6.93565	608.393		17.1015	27.1983	28.9982	14.1682	12.1287	9.44349	20.4645	2.79614	6.00263	7.09302	3.75978	5.51642	3.0749	0	18.0103	35.7591	24.6043	13.5366	11.2038	30.8806	21.6231	5.30155	14.7886	43.3866	1.29536	25.4564	2.65063	0.00853655
3.11_1041.5967n	3.10712	521.806	1041.6	77.3863	46.9488	24.428	303.091	418.936	461.621	2264.04	196.128	806.932	1442.71	767.215	320.198	883.807	294.89	781.401	131.705	483.668	253.756	139.461	465.94	103.594	561.364	136.809	116.256	666.64	28.8246	78.4095	68.5745
3.73_456.0727n	3.73457	479.062	456.073	244.202	372.161	849.464	1.55537	16.6035	3.80685	2.59637	56.7677	1.47467	0.310036	1.51743	2.60231	2.62509	21.4127	35.6512	318.921	58.6574	57.6509	47.7636	51.8221	142.536	2.51886	32.2941	108.306	43.3547	252.7	3.10112	18.3763
3.70_112.1174m/z	3.69957	112.117		64.0511	67.141	84.6414	17.5393	118.198	28.0956	57.1687	59.3119	93.4051	162.168	414.276	419.498	330.607	289.229	67.5878	182.996	105.355	52.7622	231.776	87.6149	360.478	329.588	383.191	539.093	266.848	233.646	10.1473	18.2179
2.19_727.2610m/z	2.19462	727.261		71.4531	91.7534	113.932	0	0	0	0	2.14747	5.26523	2.7091	0	0	0	11.9348	27.1531	54.1213	0	0	14.2944	22.0278	20.4971	13.4729	5.64713	15.0712	3.66333	6.16581	25.2972	28.9573
4.33_590.7049m/z	4.32672	590.705		17.4308	5.92604	5.03815	0.483677	5.85629	0.97424	1.78418	1.98722	2.17747	4.71072	75.7287	2.98298	38.5265	6.34421	10.694	17.0413	1550.76	4.86401	3.4413	3.08484	9.4541	189.575	71.8868	76.1172	13.3605	40.597	0	0
4.23_663.5616m/z	4.23373	663.562		0	5.74985	0	0	0	0	0	0	0	0	0	0	0	0	0	0	0	0	0	0	0	0	0	0	0	0	0	0
3.70_632.1495n	3.69957	597.136	632.149	2.29614	111.674	4.06155	6.28447	20.338	7.10001	5.50822	4.37805	1.97205	4.01106	2.35107	2.75525	3.90259	6.93	16.0714	8.24896	4.09921	0.727446	0	0	3.1616	10.1029	5.2367	1.20101	36.3812	0.0422214	0	0
4.80_270.2249m/z	4.79667	270.225		23.2939	35.2914	61.5191	0	0	0	0	0	0	0	14.5038	0	0	0.0264715	0	67.885	1.44737	0.862238	4.03717	6.40153	28.4637	5.30106	24.2751	74.0262	5.86899	53.2533	0.300434	1.66494
3.00_579.2282m/z	3.0007	579.228		18.8944	9.57666	20.8121	0	2.28647	0	0	0	0	0	0	0	0	0	2.46818	24.4702	0	0	1.40994	5.66074	0	0	0	1.82895	0	2.21841	0	0
1.77_659.7756n	1.77357	642.772	659.776	114.73	156.823	147.576	2.95205	1.14196	0	0.00404786	0	0	0	0	0	0	0	61.6	101.179	1.35068	0.00750009	0.990234	3.189	0	0	0	1.53018	0	0	1.39373	0
3.82_457.1475m/z	3.82025	457.148		33.7533	44.1339	19.9987	21.9393	215.401	50.9934	15.7943	63.2991	49.9124	112.367	243.66	98.2638	234.552	111.383	124.182	164.648	118.78	17.7909	70.7038	23.5048	136.179	63.4302	70.6025	123.656	245.903	45.6425	3.49565	5.1599
1.45_361.0205m/z	1.45282	361.021		47.4337	66.7195	45.4449	0	3.22665	0	0	0.749069	0	1.57181	0	0	0	1.87731	31.5874	74.3671	0	0	7.50797	1.53904	0	0	2.20641	3.07248	1.06145	0	0	0
0.43_455.2908m/z	0.433367	455.291		0	8.71042	8.2403	0	0	0	0	0	0	0	0	0	0	1.13297	0	0	0	0	0	0	0	0	0	0	0	0	0	0
6.79_341.5143m/z	6.7857	341.514		0	0	2.87064	0	0	0	0	0	0	0	0	0	0	0	0	0	0	0	0	0	0	0	0	0	0	0	0	0
4.00_593.0546m/z	3.99878	593.055		3.90617	6.56009	58.5762	0	0	0	0	0	0	0	0	0	0	0	3.04981	0.87677	0	0	0	0	7.71204	0	0	2.1854	0	0	0	0
0.43_277.8658m/z	0.433367	277.866		108.166	241.015	107.319	0	6.06194	4.8626	3.75141	0	0	0	0	0	0	16.3185	10.132	527.678	1.66548	7.177	0	0	0	0	0	7.58953	0	0	4.82198	21.8944
6.24_614.6740m/z	6.237	614.674		0	11.1374	12.5009	0	0	0	0	0	0	0	0	0	0	0	0	0	0	0	0	0	0	0	0	0	0	0	0	0
0.43_548.7443m/z	0.426217	548.744		8.60904	22.7622	9.71677	0	0	1.07691	0	0	0	0	0	0	0	0	0	111.901	0	0.117625	0	0	0	0	0	0	0	0	0	3.35302
3.39_465.7784m/z	3.38518	465.778		0	0.959105	15.538	0	13.1157	4.44846	19.9189	3.88196	9.14654	12.6571	6.32726	6.6302	2.24425	4.67493	14.0689	2.34209	6.56802	0	2.12293	5.77861	5.21302	1.01143	1.19304	1.26038	0	0.00228028	0	0
0.43_333.8243m/z	0.433367	333.824		0	18.6408	9.30349	0	0	0	2.0635	0	0	0	0	0	0	0	0	3.95119	0	0.942841	0	0	0	0	0	0	0	0	0	0
3.32_629.0901m/z	3.32135	629.09		29.5148	27.9662	30.9173	0	0	0	0	0	0	0	0	0	0	0	7.09836	17.6496	0	0	0	1.75775	4.70444	0	9.45507	19.3899	0	0	0	0
8.72_404.5949m/z	8.72477	404.595		1.13351	0	0.121453	0	0	2.62007	27.8184	7.7074	8.29305	7.89689	7.99713	5.37294	9.40604	20.8836	2.68181	1.08719	0	0	0	0	0	2.39278	0.718674	3.30646	0.951503	6.41512	0	1.55081
1.97_495.0172m/z	1.96653	495.017		41.8986	44.6799	42.597	0	0	0	0	0	0	0	0	0	0	0	6.49924	61.4958	0	0	0	0	0	1.63683	1.94704	0	0	0	0	0
3.75_630.0947n	3.74885	631.102	630.095	5.51933	13.4724	20.9328	0	0	0	0	0	0	0	0	0	0	0	0	10.475	7.53362	0.538518	0	0.116972	0.506794	2.35684	0.0655438	4.93368	0	4.26772	0	0
5.03_641.3718m/z	5.02518	641.372		12.7118	325.726	14.4299	5.38081	44.814	1.93771	13.7751	6.07064	0	17.3532	10.9146	5.70203	11.3293	8.72411	23.063	13.6624	5.03111	7.31632	4.16324	9.73254	5.74218	16.4233	1.65982	3.78611	0	1.25089	0	0.543518
2.19_1131.3188m/z	2.18748	1131.32		63.6312	74.0286	62.3123	0	0	0	0	2.87909	0	0	0	0	0	0	18.6337	36.8539	0	0	2.56018	3.27411	3.07233	0.881081	0	16.8719	0	0	1.22351	0
2.78_504.3448m/z	2.77932	504.345		2.08148	40.7981	35.91	62.9973	216.219	108.427	311.741	193.456	212.037	77.3948	160.493	72.6476	297.334	111.623	15.4754	13.284	125.882	27.359	122.828	157.375	41.9292	103.252	87.8282	295.26	72.5473	55.0827	1.01325	40.9258
3.13_467.0615m/z	3.12853	467.061		0.957138	37.7877	20.7987	0	0	0	0	0	0	0	0	0	0	0	0	8.92774	0	2.81724	0	1.35136	0	0	0	1.91969	3.67136	2.06124	0	0
3.04_402.2786m/z	3.04285	402.279		54.1837	17.8359	70.0285	12.9085	8.26608	13.4097	13.0413	0.47489	6.61728	5.08307	9.91584	10.5298	3.16382	26.1975	16.8702	21.3143	16.6173	9.57624	2.05247	3.19515	16.2315	12.1996	7.47984	6.18449	2.21013	28.8627	1.19287	1.00506
1.57_345.0022m/z	1.57433	345.002		10.319	25.2307	26.1975	0	0	0.0454341	0	0	0	0	0	0	0	1.00475	24.1763	24.0109	0.767702	2.48655	1.06299	8.64582	2.23088	1.47509	0.995504	9.21402	0.239362	0	0	0
0.88_1008.3582m/z	0.88275	1008.36		1.97168	12.3846	17.7659	0	0	0	0	0	0	0	0	0	0	0	0	9.33045	0	0.0316918	0	3.09011	2.04849	4.7627	0	0	0	0	0	0
1.77_391.8927n	1.76643	392.9	391.893	912.931	1025.32	1128.45	119.96	8.33376	20.3864	27.9041	73.5575	60.2072	24.5055	40.675	43.9414	18.4129	28.9608	546.765	922.235	39.0706	13.3267	126.366	102.726	56.1796	130.953	85.339	110.504	43.0167	18.7999	209.784	61.8216
4.55_182.2084n	4.55457	246.224	182.208	83.6957	168.667	333.971	9.77174	5.66696	7.84634	2.05912	1.35504	0	5.657	46.7404	11.6674	8.1382	14.5391	7.78058	314.877	1.95355	7.08569	11.4059	10.3136	96.4558	7.76583	65.3346	302.751	8.45627	92.4917	5.3302	3.34245
4.06_701.2856m/z	4.06235	701.286		34.4586	74.0671	132.552	0	0	0	0	0	0	0	0	0	0	0	0	29.786	1.07881	11.9083	0	0	2.18479	0	0	18.3363	0	26.5856	0	0
3.06_835.3615m/z	3.05712	835.362		5.14707	50.2693	10.7565	0	0	0	0	0	0	0	0	0	0	0	8.89849	10.4033	0	0	4.40954	0	40.5331	0	0	0	0	26.494	0	0
0.43_603.7105m/z	0.426217	603.71		12.1872	37.5264	16.3799	0	2.91339	0	0.0518599	0	0	0	0	0	0	3.14798	0.075573	95.6979	1.62488	0	0	0	0	0	0	1.1116	0	0.000844792	0	2.89992
4.34_540.1657m/z	4.341	540.166		13.4102	47.4299	5.63823	1.47594	30.4507	0	0.158255	2.87253	0	2.48941	8.82875	4.22751	5.85598	6.58035	8.35104	2.30027	13.4503	1.41058	3.97655	0.755059	17.1437	17.7097	100.302	17.1768	3.99519	1.50935	0	0
3.56_447.0922m/z	3.56388	447.092		2.50131	15.8996	4.48142	0	0	0.0986903	0	1.46148	0	0	2.79971	12.5249	1.58998	0	0	7.73528	0.596178	0	0	0	0.226877	0	0.00585411	0.658334	0	0	0	0
4.48_237.0615n	4.48317	538.148	237.062	49.8185	324.883	19.5711	18.707	37.8629	17.0906	5.39847	7.05295	0.114167	3.21363	8.04254	2.39099	4.98297	8.65855	62.7084	11.6799	8.28418	10.2229	0.388223	3.13096	6.48855	13.2472	5.29083	25.5301	8.54025	33.0394	3.5768	0
4.78_716.2334n	4.78238	739.222	716.233	52.0957	441.792	18.2667	18.2709	150.09	4.22628	31.4623	4.70593	3.58714	24.9186	0.736812	17.5834	0.259698	38.2266	350.876	33.2741	164.253	13.7792	1.9461	1.61652	44.0701	264.298	4.41975	2.07939	2.49741	5.68677	0	0
1.35_258.2746m/z	1.34622	258.275		246.926	293.88	250.909	12.0765	8.59921	0	0.58609	16.4312	9.58385	9.98201	13.2574	7.12061	4.75187	17.3425	98.554	256.381	3.1638	0	38.978	34.9618	14.167	25.1628	20.91	58.2008	17.8301	3.18885	26.8367	29.9665
7.90_312.3276m/z	7.90495	312.328		13.6803	26.3921	27.5614	5.48699	3.91508	1.45527	4.15304	2.00174	0.536924	0.329138	31.3546	3.94675	4.97414	1.54674	16.6623	49.1852	9.17026	2.69702	6.72437	13.9198	29.676	8.28826	27.3179	68.8555	2.16512	8.68102	0.528479	0.643485
3.01_906.3557m/z	3.01498	906.356		57.5813	39.268	70.1747	0	0	0	0	0	0	0	0	0	0	0	17.491	34.5745	0	0	12.315	5.69049	0	0	3.87541	7.58539	0	16.834	0	0
3.70_904.6734n	3.69957	453.344	904.673	4.85139	72.8312	275.65	3.58727	0	0	155.004	0	0	3.48594	0.00471701	7.13222	0.122514	0	0	0	0	4.03644	13.7589	1.40417	0	0.902589	8.45551	0	0	0	0	0
0.43_304.3369m/z	0.433367	304.337		0.411987	3.33894	5.62473	0	0	0	0	0	0	0	0	0	0	0	0	4.54561	0	0	0	0	0	0	0	0	0	0	0	0
5.87_358.3485m/z	5.86618	358.349		634.791	584.064	5127.4	245.566	43.6918	84.723	79.4126	69.2121	74.9528	192.846	1117.94	364.718	289.715	68.9735	156.549	890.686	177.624	161.41	3074.86	370.332	1184.65	1003.83	2308.18	3816.98	456.12	971.689	134.795	5.97186
3.53_613.4013m/z	3.528	613.401		2.374	3.90823	2.0217	6.62248	30.3438	8.55211	63.2624	35.0756	10.0016	9.47281	10.9498	13.4491	22.3312	4.91304	52.332	17.467	10.8547	5.40883	16.201	3.56622	6.75128	30.1255	5.73217	0.588275	0	0.100115	11.1454	0.135611
1.77_472.8634m/z	1.76643	472.863		191.602	208.204	226.69	9.84663	0.874649	0.501396	1.29357	3.17137	6.75819	0	1.29178	5.65123	0	3.08456	114.485	194.506	2.44906	0.990589	11.2421	19.43	4.93932	13.9246	7.95818	14.8085	0.903902	0	13.0311	2.33003
3.98_720.9936m/z	3.97737	720.994		12.0471	82.9261	68.2809	0	0	0	0	0	0	0	0	0	0	0	0	65.8663	36.6404	7.83981	0	0	0	0	0	14.1363	0	0	0	0
0.43_1271.5036n	0.426217	647.75	1271.5	39.8577	78.958	16.7474	0.324606	0	0	1.9855	0	0.312333	0	0	1.61077	0	3.88023	5.35288	65.5237	1.36214	3.72248	0.00362169	0.0399862	0.546533	0.731244	3.50343	2.06667	0.104069	0	2.23842	2.93198
0.53_379.0335m/z	0.5262	379.034		19.5779	20.5268	11.6287	128.695	496.682	257.636	228.668	13.3591	38.6225	30.4891	27.6122	54.5648	39.0392	77.1237	40.1924	14.452	218.629	250.745	13.9731	15.0989	29.2	10.403	14.4889	11.2924	56.2268	121.048	45.0889	45.4009
1.77_491.1353m/z	1.76643	491.135		49.128	75.0375	82.3497	5.23212	3.15364	2.00737	0	0	0.976608	3.4111	2.86015	0	2.00607	0.720718	39.5236	88.432	0.967407	1.03981	15.8472	6.66939	2.39761	2.1015	6.00539	5.00163	2.7473	0	0	1.77825
2.62_233.9809m/z	2.61548	233.981		11.3482	1.36947	3.4469	0	3.57076	0	0	0	0.539252	0	0	0	0	0	0	5.29167	0	0	1.35236	0	0	0	0	1.42483	0	0	0	0
4.93_327.1828n	4.93235	328.19	327.183	149.608	231.3	287.675	44.8267	146.138	122.535	102.998	66.2805	52.8605	184.779	316.823	204.306	273.697	377.603	272.034	414.105	320.689	106.495	109.452	209.123	2681.71	2922.3	1888.92	3160.25	832.401	1217.08	62.6525	79.0535
0.43_449.3337m/z	0.426217	449.334		11.1279	19.2237	5.95539	0	0	0	0	0	0	0	0	0	0	1.61528	0	5.46812	0	0	0	0	0	0	0	0	0	0	0	0
4.36_521.0712m/z	4.35528	521.071		6.27955	26.5223	65.4509	0	0	0	0	0	0	0	0	0	0.219068	0	0	16.1111	0	9.53524	0	0	11.4305	0	3.90886	10.5791	0.0276968	0	0.428664	0.929273
4.01_673.0570m/z	4.00592	673.057		34.3859	105.156	75.699	0	0	0	0	0	0	0	0	0	0	0	0	66.7851	6.53281	0	0.290337	0	0.776276	0	0	32.3284	0	6.74304	0	0
2.64_567.1679m/z	2.64435	567.168		18.4533	8.63957	20.0387	0	0	0	0	0	0	0	1.87261	0	0	0	0	1.88141	0	0	3.49063	3.57547	0	0	1.95828	4.48697	0	0	2.20209	0
2.47_722.3046m/z	2.46552	722.305		33.6209	40.9957	46.1449	1.74315	0	0	0	0	0	0	4.13791	0	0	0	8.31978	55.8864	0	0	3.50589	7.0255	13.5534	0	7.46914	20.8086	0	0	1.1557	0
2.48_679.2048m/z	2.4798	679.205		18.5073	29.4857	18.5115	0	0	0	0	0	0	0	0.727966	0	0	0	3.26575	47.4835	2.99866	0	7.75855	0.315866	8.12943	0	4.69775	3.03772	1.02954	0	0.921051	0.562285
3.31_504.3461m/z	3.3142	504.346		316.913	367.491	393.416	1127.4	1076.46	2258.23	14866.5	1468.57	1422.77	976.598	1036.12	312.74	3029.51	3788.41	1877.99	586.125	694.101	556.386	710.328	942.961	263.064	1322.59	467.854	1685.8	1309.79	692.458	134.582	500.69
3.63_716.1231m/z	3.62815	716.123		48.2114	241.727	284.549	0	0	0.0107339	0	0	0	0	0	0.0296905	0	0	0	181.897	15.6488	0.263497	0.987396	0.000103693	15.195	0.216285	0.387315	32.9923	0	41.8012	0	0
0.43_452.8129m/z	0.426217	452.813		22.8716	30.6049	0	0	0	0	0	0	0	0	0	0	0	2.68048	0	27.9501	0	0	0	0	0	0	0	2.07512	0	0	0	3.03323
0.44_484.7929m/z	0.4405	484.793		28.5597	8.42826	5.23786	103.249	164.708	158.454	178.735	91.814	59.2547	128.771	79.0097	138.043	145.224	70.465	17.2246	46.8009	190.195	130.334	60.9048	37.3853	78.4804	48.6111	61.3522	26.7933	27.3203	48.5405	46.299	37.6819
2.52_209.0465m/z	2.5155	209.046		30.2108	0.367867	8.00074	1.9451	0	0	0	0.367494	0	0	0.000201355	0.630966	0	0	0	5.9853	0	0.840294	0.568268	0	0.488233	0	1.32836	0	1.27158	0	0	0.136736
0.43_352.8303m/z	0.433367	352.83		9.95919	0	0	0	0	0	0	0	0	0	0	0	0	0	0	0	0	0	0	0	0	0	0	0	0	0	0	0
1.77_729.8639m/z	1.76643	729.864		32.7684	40.31	46.0668	0	0	0	0	0	0	0	0	0	0	0	3.54518	34.7948	0	0	0	0	0	0	0	0	0	0	0	0
1.76_320.9713m/z	1.75928	320.971		975.64	1315.98	1289.9	49.2221	2.85732	2.083	3.16079	63.4229	39.6314	18.8306	34.0388	35.3393	9.21693	54.8713	458.705	1147.74	11.6105	0.92907	118.407	102.877	78.4138	108.513	91.9836	139.575	53.8888	15.9302	174.677	86.9893
3.34_395.0384m/z	3.34277	395.038		70.3737	42.4813	28.8182	0	0	1.30937	0	0.265486	0	0.270825	1.72499	0	0	0.929891	14.2289	8.69249	0	0	5.39998	12.9085	3.82821	9.51519	2.03757	8.21827	0.0325748	4.29453	0	0
5.22_690.3802n	5.22443	713.373	690.38	20.5388	10859.3	24.5112	0.00240531	24.6035	0.565663	0	0	0	0.00210487	1.15711	9.7742	1.2257	3.16054	53.2882	13.8716	0	2.18753e-06	0.333375	25.2123	3.20164	14.0738	2.08838	0	0	0	2.11996	0
4.29_669.2046m/z	4.29087	669.205		0	0	0.182202	0	0	0	0	0	0	0	0	0	1.86874	0.669241	0	0	33.3686	0	0.112101	2.51847	2.54059	9.47471	2.99225	3.39492	4.4222	0	0	0
2.92_702.2793m/z	2.915	702.279		30.9462	22.8792	18.336	0.798248	0	0	0	0	0	0	0	0	0	0	0	68.9574	0	0	8.21092	3.01541	3.47671	0.17566	9.50162	3.45255	0	0	0	0
1.19_143.1203m/z	1.18912	143.12		7.45061	15.4399	13.4641	1.4137	7.05972e-07	0.206319	0.120075	1.4974	0.274136	0.117435	0.972061	1.41668	0	0.000637101	2.71562	12.6367	0.242949	0.107223	3.74953	1.81543	0	2.40756	1.44377	2.77044	0.974152	0.528125	0.337197	0.576767
3.88_361.0125n	3.87738	745.032	361.012	16.7657	349.913	94.5804	0	0	0	0	0	0	0	0	0	0	0	20.3471	527.65	10.0536	0	0	2.79776	32.8578	0	5.83618	181.787	0	171.85	0	0
0.43_601.7286m/z	0.426217	601.729		18.2415	50.6831	7.96273	0.00518026	7.09518	0	0.840551	0	0	0.252401	0	0	0	3.98879	0	65.4942	2.91845	0	0	0	0	0	0	0.820166	0	0	0	1.58692
3.46_438.7745n	3.46373	900.53	438.775	0	0.14106	0	0.0930459	0.111137	4.16029	4.55942	0.321857	2.07387	1.16117	0.251768	0.20002	0.597061	0.0447278	2.3902	0	0	0	0.191718	0.126221	0	0.16035	0	0	0.186479	0	2.31146	0
3.19_327.5096n	3.18567	697.078	327.51	9.39294	122.741	72.6045	0.602234	0	0	4.48096	0.888611	0	3.76064	0	0	0	2.88062	9.60813	85.4886	0	2.26575	0.437653	4.77666	0.133767	0.786616	3.17129	13.4123	4.35629	4.11952	1.06128	0
2.32_677.2657m/z	2.31622	677.266		39.3658	34.2389	36.7613	2.99625	0	0	0	0	0	0	3.07709	0	1.5553	2.37268	5.88221	43.5566	0	0	7.34521	0.766296	8.42966	2.63397	8.0376	8.38617	0	1.3623	1.03876	0
5.18_312.4207m/z	5.18158	312.421		5.47191	7.56507	27.9924	0	0	0	0	0	0	0	6.37145	0	0	0	0	24.425	0	0	0	0	13.324	0	3.88692	52.2246	0	13.4878	0	0
0.43_265.3672m/z	0.433367	265.367		1.96608	0	3.21657	0	0	0	0	0	0	0	0	0	0	0	0	0	0	0	0	0	0	0	0	0	0	0	0	0
4.06_661.2872m/z	4.06235	661.287		43.5274	120.766	257.023	1.13116	2.29762	0	6.31675	0	0	0	0	0	0	4.07778	7.69652	31.5836	1.20253	2.91064	3.11646	0.926345	4.04471	0	0	10.2432	0	21.1617	0	0
0.43_1125.5679n	0.426217	585.749	1125.57	23.159	49.0054	9.60402	0	1.42548	1.88681	3.05685	0	0	0	0	0	0	2.5686	0	22.8806	0	0	0.802518	0	0.888557	0	0	0	1.99567	0	0.186969	3.69632
2.49_241.0368m/z	2.48693	241.037		38.9818	61.0691	46.833	6.13693	5.98894	1.09661	0.0438001	3.25229	1.23623	1.81303	2.3596	1.38219	0.605706	1.11673	27.9419	49.7373	1.21907	0.0255592	11.5774	2.99462	3.69382	5.96139	5.36788	8.90252	2.14199	3.23256	9.2639	10.3562
0.43_1045.5986n	0.426217	534.798	1045.6	83.607	103.134	49.7254	0	13.3068	6.20498	9.55025e-06	1.02951	0	0	0	0	0	11.561	0	411.383	0	4.01364	0	0	0	0	0	10.2521	2.25076	0	0	8.46954
3.59_832.8907n	3.5853	428.444	832.891	1.59951	1.99291	9.06662	0	0	0	0.31787	0	0	0	0	0	0.0186915	0	0.652838	0	0.532736	6.26118	1.88139	0	0	3.22067	0	0	0.406494	0	1.15298	0
0.43_1011.5860n	0.426217	528.76	1011.59	24.6793	73.9813	26.7529	0	0	4.08516	0	0	0	0	0	0	0	5.85883	0	61.6369	0	1.97308	0	0	0	0	0	2.71321	0	0	0	5.95878
0.45_930.6203m/z	0.44765	930.62		0	0	0	10.279	35.4246	30.9099	30.457	12.076	10.593	9.7525	3.07835	26.3198	11.4281	17.5337	0	0	39.3992	23.2782	6.0929	0.0186476	5.63446	6.52534	4.98479	4.65253	2.94778	4.08209	10.9665	4.71954
3.39_691.0631m/z	3.39233	691.063		8.77808	62.7491	86.0765	0	0	0	8.358	0	0	0	0.432075	0.0258085	0	0	9.40283	24.2518	0	0	0	4.15976	1.64661	0	0	10.1033	0	4.87671	0.0588465	0
0.43_536.7502m/z	0.433367	536.75		8.39227	39.8952	8.04305	0	0.930865	2.71222	0	0	0	0	0	0	0	0	0	74.2511	0	0	0	0	0	0	0	0	0	0	0	0
2.22_852.2411m/z	2.22318	852.241		38.1126	33.0405	41.5039	0	0	0	0	0	0	0	0	0	0	0	7.85971	26.07	2.27088	0	0	0	0	0	0	1.77917	0	0	0	0
6.64_559.3246m/z	6.63643	559.325		26.9186	42.7083	28.902	46.9292	95.2784	88.0877	30.9994	160.552	7.47373	226.316	263.873	124.03	74.9479	121.913	46.3112	50.1611	52.2478	42.6884	54.0595	16.3117	231.879	133.041	59.9341	121.994	18.573	5.09799	5.37522	4.83127
5.80_548.4101m/z	5.80175	548.41		4.80403	15.8414	6.94843	43.6319	15.8199	80.1788	23.9587	12.9516	3.23236	11.1198	9.80644	2.92786	5.7083	13.702	5.33038	11.8699	22.132	56.8954	9.15736	0.924597	17.3195	5.08461	3.84233	5.1492	2.60896	2.05843	2.81877	0.0197626
3.73_496.1037m/z	3.72742	496.104		302.382	240.463	85.5222	5.50258	4.91822	1.27445	0.730221	0	0.905613	3.97193	0.757193	5.19496	0.0200771	5.34081	160.594	163.81	15.0762	3.7172	7.36597	124.063	10.8703	3.75798	5.10288	68.8106	6.34972	40.6469	5.78156	0.811616
0.83_324.1624m/z	0.825633	324.162		15.7356	14.6821	12.3476	0.0855496	0.258309	0	0	0	0	1.20228	0.290638	0.492117	0	0.0316254	4.31766	60.1315	2.87219	0	10.4108	4.495	2.3459	0.0717455	2.31125	4.16876	0.388947	0.274809	9.12523	0.674202
2.54_720.2906m/z	2.54407	720.291		19.6978	20.119	19.9647	0	0	0	0	0	0	0	0	0	0	0	3.26697	40.0254	0	0	2.39963	0	4.19518	0	5.80562	10.0353	0.881103	4.09125	0	0
3.26_414.9653n	3.26422	397.962	414.965	0.0838167	0.938089	0.893518	5.73492	416.721	13.9877	8.6257	11.9049	0.0234255	0.901764	3.48394	9.17743	73.8072	0.670511	182.441	6.70884	40.0524	16.2591	1.745	0.523086	67.0524	40.9415	1.73694	32.8028	31.6083	29.2054	0	0
5.05_214.3814m/z	5.05303	214.381		5.85575	0	1.59102	0	0	0	0	0	0	0.55941	39.4588	0	1.31285	1.42574	0	1.95511	0.425135	0	6.54866	1.03901	40.2682	0.997198	18.4548	45.7848	11.8509	28.6974	0	0
4.36_596.8775n	4.35528	619.885	596.878	0	0	3.04156	1.12775	5.01719	4.63992	138.569	53.7789	47.1154	84.5228	77.5296	15.3087	51.1485	14.2076	7.77791	0	756.3	0	0	6.35665	1.78797	80.4959	22.5454	47.5534	10.1374	13.7907	0	0
3.31_548.3683m/z	3.3142	548.368		42.0981	67.4927	32.4211	70.5582	83.1671	259.051	1396.61	117.707	128.035	55.5845	57.7848	29.914	195.53	290.786	157.428	92.1564	53.39	71.408	87.4399	120.765	56.9569	215.84	56.1666	141.393	110.386	56.2971	82.8805	88.2073
5.04_642.3183m/z	5.03947	642.318		29.4792	5544.16	31.629	3.17883	36.4382	2.61047	2.81419	0.183108	0	17.522	5.47402	5.55869	7.49547	12.7519	64.1097	40.9037	6.16001	3.30616	7.33115	32.1889	23.6438	23.4242	3.83738	20.7978	2.4085	6.72332	6.04959	8.28268
3.50_283.0632m/z	3.49945	283.063		374.02	403.632	297.749	4.72637	7.91339	1.25237	5.99725	0	0.565357	2.40618	0.427008	0	0	3.00967	82.1638	189.294	8.80238	3.99219	7.94324	27.5064	16.1857	1.83352	15.3468	56.1303	3.25085	91.1619	1.70718	1.67636
3.25_1026.6062m/z	3.24993	1026.61		103.377	273.246	50.7312	1460.22	2777.88	2206.84	12904.7	4425.17	2091.49	3847.78	2163.29	2026.83	4035.6	2486.33	3637.91	516.45	1352.39	335.814	1515.67	1533.82	637.074	2375.57	485.536	481.747	1317.84	19.7826	435.891	156.858
3.49_779.0560m/z	3.4923	779.056		31.6905	0.804677	2.70256	0	0	0	0	0	0	0	0	0	0	0	0	0	0	0	9.58296	28.9957	5.52066	0	3.65029	10.8244	5.42862	9.58372	0	0
5.89_358.3534m/z	5.8876	358.353		437.662	349.338	2124.33	26.8033	17.4971	13.2707	48.8959	10.989	21.7073	49.4054	560.367	95.743	112.67	84.1095	86.9616	513.737	94.3403	76.1211	891.223	120.92	611.579	284.236	1577.81	1443.42	397.604	637.862	8.89009	84.7521
0.43_273.8576m/z	0.433367	273.858		13.5329	28.7259	16.4113	0	2.0215	0.357275	0.0217534	0	0	0	0	0	0	1.08656	0	17.6652	0	0	0	0	0	0	0	0	0	0	0	2.02255
3.70_331.0450m/z	3.69957	331.045		1.87921	10.5628	1.29172	7.0238	9.57354	1.78633	11.9277	1.13439	1.18216	1.28003	1.99425	9.51796	44.0165	6.23584	37.3883	39.1924	8.61732	15.0207	13.3684	2.38446	4.06266	3.0226	2.65091	6.97985	7.42277	4.91449	0	0
0.43_447.8029m/z	0.433367	447.803		3.04976	7.37151	5.20004	0	0	0	0.348376	0	0	0	0	0	0	2.42979	0	0	0.130255	0	0	0	0	0	0	2.44316	0	0	0	0.516184
4.24_667.0423m/z	4.24088	667.042		0	53.5696	14.0253	0	0	0	0	0	0	0	0	0	0	0	4.00656	59.6944	0	0	3.04092	0	0	0	4.6584	11.9126	0	0.0756576	0	0
3.83_603.0543m/z	3.83453	603.054		4.45932	38.9699	78.8696	0	0	0	3.49905	0	0	0.170129	1.78369	0	0	0	0	0	0	0	3.00381	0	0.199769	3.43616	1.42418	2.72336	0	0	0.011187	1.20734
3.00_429.0560n	3.0007	474.032	429.056	0.499664	274.987	36.0104	0	3.43709	0	0	0	0	0	0.842804	0	0	7.56989	0	8.7661	2.36142	2.87312	0	0.569555	8.36805	0.838364	0	0	1.00762	12.0172	0	0
0.41_840.7380m/z	0.411933	840.738		10.474	9.57528	16.6974	0	0	0	0.44663	0	0	0	0	0	0	0	0	16.6381	0	0	0	0	3.44196	0	0	0	1.43738	0	0	0
3.83_482.0535n	3.83453	505.043	482.054	111.802	228.682	176.305	3.90668	30.1504	1.76733	2.19074	0	0.963148	10.8001	0.669729	1.55714	3.49619	5.03313	75.2453	227.722	14.9388	5.39885	0.975132	96.5463	17.7612	5.38684	0.00690985	34.9326	4.30021	41.0243	0.810378	0.0402582
2.14_169.9899m/z	2.13748	169.99		2.91559	6.34411	5.12541	0	0.150826	0	0	0	0.0603638	0	0	0.200566	0	0	2.13304	8.71195	4.40957	3.69664	1.84165	2.10399	1.81815	0.813649	0	0.428486	1.2123	3.49809	0	0
3.73_221.9426m/z	3.72742	221.943		0	0	0	0	8.10971	0	0	0.923927	0	2.30906	1.90933	4.79868	0	0	8.94114	30.7449	2.2223	0	2.25787	1.5256	7.64995	6.80126	13.1067	7.41045	0	0	0	0
2.60_260.0515m/z	2.6012	260.051		64.8222	46.1369	78.5965	3.2088	0.715836	1.76619	2.77682	5.17155	3.91284	2.22739	0.839128	0.881848	2.65791	1.30356	10.8064	18.9991	2.25948	0.726864	2.28907	3.453	0	0.285507	0.260372	1.93242	0.743822	1.49768	6.88085	1.22769
6.04_357.5152m/z	6.03775	357.515		5.78259	378.574	0	0	0	0	0	0	0	0	0	0	0	0	0	0	0	0	111.932	261.918	2.54225	14.6531	659.458	0	6.07985	758.08	0	7.73098
4.45_660.5495m/z	4.44742	660.549		8.65702	71.3276	147.38	0	0	0	0	0	2.54545	0	0	0	0	0	0.780392	21.584	217.23	1.71505	0	0	0	0	0	1.95255	0	12.4033	0	0
0.43_624.6918m/z	0.433367	624.692		13.3882	9.31241	15.0053	0.769068	0	0.000936738	0	0	0.409467	0	0	0	0	2.82015	7.98617	42.5302	0	0	0.823246	3.00945	1.68014	0.0132864	0	3.23336	0.314771	0.0271074	1.33868	2.40268
3.09_786.0423m/z	3.09283	786.042		0	382.569	13.5355	0	0	0	0	0	0	0	0	0	0	0	10.8386	179.816	0	0	0	0	0	0	0	3.88245	0	13.4238	0	0
0.53_433.0201m/z	0.53355	433.02		30.3422	13.6393	24.9385	186.554	252.642	363.993	418.489	42.2557	61.3122	35.8195	24.3619	81.4819	47.1173	91.1999	58.9536	15.0617	240.092	212.149	33.0994	14.5036	23.4267	25.1286	23.1619	10.5383	94.8156	61.9843	70.0174	69.5699
5.17_548.3270m/z	5.1673	548.327		40.6638	30.0607	19.6062	23.1388	19.6079	14.7359	15.6378	3.16972	15.9921	17.8625	5.85424	5.0226	17.9709	12.2212	34.8813	29.5108	17.436	11.8923	4.437	19.4039	17.0017	17.0844	10.7484	18.5006	43.2649	8.2806	1.91922	0.116186
3.90_754.9737m/z	3.8988	754.974		16.0895	65.9001	97.4003	0	0	0	0	0	0	0	0	0	0	0	17.6142	0	0	2.65723	0.292936	1.57706	7.70859	11.1965	0	6.97217	0	20.215	5.67731	6.39409
2.26_697.2087m/z	2.25888	697.209		99.4593	87.8341	93.2156	0	0	0	0	6.73395	0	5.48443	1.53949	5.13589	5.27939	14.5335	40.3094	105.652	1.2052	0	31.7596	28.8301	26.1496	11.7206	23.1841	33.1173	4.0636	22.7325	30.8973	5.9967
3.40_447.1268m/z	3.39947	447.127		2.73072	0.400475	4.56672	4.3739	94.2581	3.13397	7.8713	21.1647	2.81552	5.65724	42.7384	90.5484	36.4039	25.211	25.6163	54.3637	30.3525	2.01083	12.7331	4.01812	82.623	27.3393	15.2372	21.1603	38.4853	8.49764	3.91877	2.76463
0.43_629.7762m/z	0.426217	629.776		17.6875	17.5236	10.5445	2.85448	3.01957	1.21962	10.0478	0	0	0	0	0	0	0	0.965538	2.59983	4.7251	6.52567	0	5.90216	4.27054	0	0	2.1614	0	0	0	0
2.82_529.1261m/z	2.82217	529.126		71.8028	157.177	72.6001	0	0.623617	0	0	0	0	0	1.6845	0	0.362765	0	57.1052	217.409	39.7649	13.0762	6.46457	7.75113	19.2277	9.26741	3.62519	24.6726	0	0	1.50596	3.46995
4.85_569.2619m/z	4.8538	569.262		68.2996	4384.39	70.4417	21.7307	110.968	21.4111	25.6763	41.9695	13.1524	22.6786	32.1937	31.7805	28.1178	32.4612	109.517	82.5104	28.1683	36.7026	50.8519	66.5181	83.6707	34.8698	31.1477	31.9736	14.7069	40.259	16.9403	24.195
3.07_605.8860m/z	3.0714	605.886		0	0	0	6.09764	7.90457	18.0736	91.7122	8.0292	0	9.74619	0.930646	0.133483	27.6204	1.35367	2.54574	0	1.7569	0.40777	1.09033	0	0	0.760852	0	3.12635	6.46217	0	0	0
0.43_357.8018m/z	0.433367	357.802		12.6237	19.6117	8.50167	0.59526	0	0	1.17696	0	0	0	0	0	0	0	0	30.1278	0	0.770268	0	0	0	0	0	0	0	0.0778345	0	0
0.82_694.4218m/z	0.818483	694.422		37.4213	34.6533	38.989	3.31363	0	1.88416	0	0.414154	4.5278	0	3.42149	0	0	2.88196	37.0032	38.6636	9.33414	1.40086	4.80496	3.31805	5.20284	1.71442	5.24776	5.55357	6.40991	8.05939	13.1277	3.07075
5.62_590.3174m/z	5.61678	590.317		125.721	3083.64	85.6927	31.5602	90.0961	44.448	10.1542	24.2158	5.95233	28.4192	30.2319	28.8513	37.0297	33.5542	80.0602	74.1488	24.6489	19.2035	9.2153	34.2874	60.0363	17.4944	34.6825	41.0224	5.76105	0.270794	44.2514	29.8199
0.43_1017.5442n	0.433367	531.742	1017.54	8.82058	45.7231	12.898	0	2.02423	4.45361	0.756543	0	0	0	0	0	0.036857	1.34122	0	55.1633	0	5.61307	0	0	0	0	0	0	0	0	0	1.05165
0.43_413.2137m/z	0.426217	413.214		7.95768	1.6747	6.09084	23.5079	9.61409	9.48845	109.843	34.5573	38.6615	40.2697	40.4147	41.0593	24.0282	20.0239	27.6301	2.75004	25.7735	10.7279	78.4788	69.5696	51.4123	58.8654	66.8168	42.7423	9.6171	17.8542	38.936	7.90554
2.58_585.1558m/z	2.57977	585.156		5.03492	4.67536	0.307168	0	0	0	0	0	0	0	0	0	0	0	1.04535	15.8775	0	10.4085	0.108398	0	18.4945	0	0	0	3.23108	12.2018	0	0
3.51_789.0107m/z	3.51373	789.011		175.18	46.6758	59.0613	0	0	0	0	0	0	0	0	0	0	0	22.8155	13.5278	0	0	0	11.6598	0	0	0	4.22253	0	10.1353	0	0
4.28_644.0047m/z	4.28372	644.005		0	0	0.115824	0	0	0	0	0	0	4.18671	17.0222	0	10.5106	0	3.00211	0	170.127	0	0	0	3.15137	80.5734	33.2034	15.5399	2.8721	4.20911	0	0
4.28_585.0629m/z	4.27658	585.063		25.3178	25.6234	533.845	0	0	0	0	0	0	1.74398	15.6313	0	4.02189	0	0.7453	40.9527	347.145	5.47813	0	0	13.7714	61.2924	45.108	49.7372	0	200.205	0	0.0672289
4.90_290.8327m/z	4.90378	290.833		12.8138	0	0	0	0	0	0	0	0	0	0	0	0	0	0	0	0	0	0	0	0	0	0	0	0	0	0	0
4.90_289.9075m/z	4.90378	289.908		9.16898	0	0	0	0	0	0	0	0	0	0	0	0	0	0	0	0	0	0	0	0	0	0	0	0	0	0	0
2.44_836.3023m/z	2.44407	836.302		49.6642	61.9689	62.3481	0	1.74792	0	0	1.85306	0	8.24625	1.91046	1.26548	1.90778	5.04117	16.1349	67.9739	0	0.76716	10.1687	5.96991	21.1853	4.05292	18.349	23.5825	0	10.4676	10.8633	2.75983
2.68_660.2672m/z	2.68005	660.267		16.1143	7.09464	10.1537	0	0	0	0	2.46974	0	0	0	0	0	0	0	14.0401	0	0	2.63745	0	0	0	0	1.1774	0	0	0	0
4.93_544.8648m/z	4.9252	544.865		1.80352	1.57585	1.80403	2.49694	63.356	9.96133	4.83325	12.5379	5.328	5.66715	9.32921	1.58709	1.50053	2.32683	5.69353	1.1598	4.36859	11.4298	15.339	1.24058	3.54464	2.51471	0.128449	3.10981	2.29959	2.41115	0	1.86131
5.12_445.4378m/z	5.11732	445.438		4.01963	0	1.094	2.01642	29.7248	16.5538	21.5628	47.4584	20.0947	11.7201	11.2806	10.7429	0.953156	13.2112	2.03163	0.992173	12.5959	31.954	46.448	1.67188	8.14435	2.7486	2.27727	0	0.810074	5.96442	1.73338	2.20705
4.83_328.1876m/z	4.83237	328.188		151.026	229.904	254.668	44.8948	149.044	104.326	150.272	74.3919	90.9284	247.714	351.95	189.478	215.95	440.883	242.623	412.261	414.788	98.2781	158.177	159.028	2039.12	2376.54	2398.36	3008.07	1034.27	1242.47	73.8067	87.8477
3.95_523.0913n	3.9488	524.098	523.091	47.132	17.2411	7.10473	0.0150186	0	0.0225191	0	0	1.44953	1.13805	1.04076	1.81323	8.19833	0	8.29406	3.45435	0.847961	1.31405	2.0803	85.7627	2.53871	0	5.85248	5.27667	0.149844	5.38908	0.759374	0
4.16_591.7009m/z	4.15518	591.701		4.10468	56.6782	0	0	0	0	0	0.687897	0	0	0	0	0	0	4.68489	0.977051	0	0	0.889704	0	0	0.0036959	0	0	0	0	2.98425	0
3.73_561.0790m/z	3.73457	561.079		42.1446	231.813	124.021	0.0410124	0	0	0.8353	0	0	0	0	0	0.021269	0	3.27655	116.555	15.1204	0	0.937194	0	8.10767	0	0	91.9237	0.00380757	52.1453	0	0
4.81_651.1030m/z	4.81095	651.103		141.74	43.4617	54.4365	0	0	0	0	0	0	0	0	0	0	0	0.0986099	36.861	1.63211	15.4789	0	2.21664	0	0	0	1.06931	0	36.5334	0	0
3.12_463.9847m/z	3.1214	463.985		5.34556	2.90132	0.960083	11.1805	8.85417	8.81561	192.513	10.9663	12.1934	5.64798	2.26508	2.25516	5.29237	3.38397	32.2063	7.32933	12.4959	10.6675	4.61771	12.7389	0.507568	1.396	0.455872	0.617028	10.8282	0	2.79319	0
1.73_313.0013m/z	1.73073	313.001		106.623	119.573	155.606	20.1859	0	0	0	10.7868	17.8312	1.04508	4.30042	0	0	0.0633571	60.3716	130.865	0	0.125389	8.84528	11.6684	6.42467	17.419	4.63817	1.21224	0	0	47.4213	3.16638
2.79_146.3945m/z	2.78647	146.395		10.2238	17.4674	10.3373	0	0	0	0	0.295654	0	0	0	0	0	0	3.42642	12.9613	0	0	1.84274	4.18932	1.97202	0.776092	2.09072	2.16478	1.23013	2.74269	0	0
3.62_479.0616m/z	3.621	479.062		109.767	106.759	104.424	0	11.9714	0	0.34658	0	0.114855	1.42962	0	0	0	0.15697	37.332	185.417	6.28289	0	22.2011	14.9015	17.59	0	14.0895	71.1959	0.238911	16.2241	1.38991	0
2.97_335.0928m/z	2.97213	335.093		12.0967	5.02358	6.89799	0	1.88176	0.021079	0.307838	1.33014	0	0.0893948	2.01512	0	0	0.419783	0.527216	24.1973	0	0	2.10333	1.2575	5.68758	1.16221	5.10651	7.85472	0.44061	0	0	1.74516
1.58_334.9736m/z	1.58147	334.974		29.5722	58.9647	101.411	0	0	0	0	0	0	0	0	0	0	0	58.1145	33.3678	2.61237	4.41068	0	9.74442	9.85746	0	0	6.4446	0	8.25867	0	0
2.07_428.0806m/z	2.07295	428.081		0	0	0.0238051	0	0	0	0	0	0	0	0	0	0	0	0	0	0	0	0	0	0	0	0	0	0	0	0	0
0.43_576.7658m/z	0.433367	576.766		22.85	42.3049	12.282	3.705	6.17566	0	2.2662	0	0	0	0	1.04828	0	0	0	0	0	0.793111	0	0.397383	2.01135	2.6512	0.239801	0	0	0	0	1.32758
4.95_633.1469m/z	4.95377	633.147		2.72979	13.5864	3.71775	0	0	0	0	0	0	1.256	0	0	0	1.4656	4.29038	1.35132	0	0	0	0	0	3.39904	0	0.312107	0	0.525114	0.202949	0
2.19_537.0877m/z	2.18748	537.088		132.887	129.01	152.762	12.9568	4.86785	0.848999	3.52896	0	10.4057	3.78032	6.26086	0.851074	0	21.1449	88.7807	103.431	1.00983	3.19962	15.807	12.6521	16.6814	14.1068	12.0656	14.3292	8.90472	10.5621	14.6937	13.6597
0.50_591.9885m/z	0.497633	591.989		0	0	3.13385	14.5412	52.369	36.9518	51.2023	20.4202	11.5752	23.8801	9.97161	27.6043	29.1708	4.53219	5.55457	1.01668	20.2455	46.9352	15.3885	9.83521	21.6585	8.59824	5.78466	3.01565	0.419495	7.45734	8.50659	3.24469
2.40_412.1587m/z	2.40122	412.159		27.7113	17.121	49.1154	3.97296	0	0	0.0575649	0.404567	2.15915	0	0	0	1.19064	1.9077	9.8366	30.4411	0.434338	0	2.12207	0.940231	0	2.24232	1.70498	3.07046	0	1.0696	4.22783	0
4.90_290.9729m/z	4.90378	290.973		8.73142	0	0	0	0	0	0	0	0	0	0	0	0	0	0	0	0	0	0.282959	0	0	0	0	0	0	0	0	0
3.66_445.1177m/z	3.66385	445.118		19.1006	11.0423	4.84351	22.608	575.004	33.5283	33.4649	52.5644	34.3466	82.7656	103.026	241.423	189.279	81.7175	131.936	144.99	66.4879	24.0303	56.7361	26.5387	235.717	75.8531	169.792	120.583	183.404	41.3733	10.53	37.114
3.27_795.0773m/z	3.27135	795.077		2.54205	41.188	4.27772	0	0	0	0	0	0	0	0	0	0	0	10.4895	44.4505	0	0.00740654	0	0.215578	0	0	1.11504	2.12753	1.75302	66.8629	0	0
0.43_160.1368m/z	0.433367	160.137		3.05794	0	1.07275	32.5096	5.43317	12.0436	22.1202	30.7973	34.1944	38.1989	41.6359	22.9297	32.0253	26.0565	13.0393	6.3721	39.7871	0	33.6036	32.7378	29.7437	27.2219	32.2632	14.9592	17.2321	10.6796	17.5198	9.61072
6.79_929.3880m/z	6.79283	929.388		383.675	314.354	283.313	0	148.474	29.1908	78.601	14.1639	16.5903	22.4015	49.0368	0	51.089	0	303.637	260.659	177.039	62.1438	24.8852	4.89465	4.11145	2.67847	21.6657	66.3957	0	6.99954	0	0
0.47_795.6439m/z	0.469067	795.644		20.3132	0	4.44614	0	0	0	0	0	0	0	0	0	0	0	0	0	0	0	0	0	0	0	0.730969	0	0	0	0	0
2.07_788.2193m/z	2.06582	788.219		46.916	28.1505	33.6887	2.22598	13.851	0	0	0	0	0	2.69507	0	1.06674	6.03717	39.2529	50.2824	3.11188	1.56747	6.70956	2.80652	2.40356	0	3.61884	0	0	1.27292	3.21219	1.41501
2.02_808.2713m/z	2.02367	808.271		16.7033	17.5752	8.01758	0	0	0	0	0	0	0	0	0	0	0.714355	6.53675	15.4605	0	0	2.05536	4.1074	4.63748	0	2.24139	3.1532	0	6.25122	0	0
5.23_546.7219m/z	5.23187	546.722		0	0	0	9.28169	0	3.26401	0	7.29086	9.33784	8.83784	12.6779	1.08899	0	17.6534	0.0555767	0	0	0	6.86076	0	0	2.40579	0	1.35804	0	0	0	7.40463
3.32_611.0780m/z	3.32135	611.078		0.11684	24.708	8.45569	0	0	0	0	0	0	0	0	0	0	0	2.07285	7.45489	2.03024	0	0	0	2.02765	0.646211	1.19699	14.4987	0	4.74103	0	0
0.43_405.7924m/z	0.433367	405.792		18.6376	85.2813	27.2231	0	0	1.27739	0	0	0	0	0	0	0	0	0	101.18	0	0	0	0	0	0	0	0	0	0	0	2.98389
3.36_751.3750m/z	3.36418	751.375		0	7.99517	1.26478	34.6229	54.4367	45.8418	124.593	255.088	29.1171	153.477	167.719	121.737	212.14	93.7669	32.2147	9.74552	32.6691	25.4459	116.084	5.15601	64.2483	170.134	36.0859	36.8384	46.4987	1.87817	7.99838	42.143
5.68_283.4895m/z	5.68105	283.49		0	0.356476	0	0	0	0	0	0	0	0	0	0	0	0	0	0	0	0	0	0	0	0	0	0	0	0	0	0
3.38_741.3134m/z	3.37777	741.313		11.7207	27.7351	18.6828	0	0	0	0	0	0	0	0	0	0	0	9.77582	19.6266	0.711599	0	1.22318	0.73472	0.466031	0	1.52715	0.357117	0	8.60548	0	0
0.43_401.7836m/z	0.433367	401.784		4.96172	8.13526	7.70356	0	0	0	0	0	0	0	0	0	0	0	0	11.7816	0	0.168272	0	0	0	0	0	0	0	0	0	0.00544011
5.10_588.3830m/z	5.10303	588.383		0	0.0616167	1.31123	4.64706	2.9551	3.44955	4.16897	13.2819	2.06036	10.105	14.2187	5.82487	0.232691	4.48093	3.11192	5.75892	1.71594	0.093282	16.6646	0.337793	3.13811	10.8457	2.66107	3.61413	0.935444	2.61318	6.20889	0.0410961
2.19_1033.3436m/z	2.18748	1033.34		46.2641	44.6265	69.5944	0	0	0	0	1.43188	0	0	0	0	0	2.10571	23.4103	34.0698	0	0	0	2.55493	1.4389	0	4.84314	6.5887	1.01776	2.66022	2.97607	2.30432
0.63_172.2496m/z	0.633517	172.25		65.2593	0.406746	0	394.422	0	448.324	572.073	286.585	304.09	373.048	396.181	516.917	333.319	112.966	138.61	270.923	565.524	467.5	176.76	186.352	281.819	133.196	337.997	326.867	14.6189	134.251	239.509	4.12543
0.40_948.0628m/z	0.4048	948.063		50.4917	35.1655	19.638	2.46512	4.82561	0.0372489	3.98236	3.7179	0	0	0.796702	0	2.5546	0	11.8626	16.4008	0	0.744531	7.11918	0	7.40989	8.40997	5.31179	4.37427	0	0.393341	18.393	4.43297
4.35_745.4572m/z	4.34815	745.457		0.330242	2.11733	0	0	0.976215	0	0	0	0	0	2.22534	0	0	1.74511	5.04724	6.77341	437.712	0	0	3.54391	0	30.6246	0	2.16574	4.50583	4.45187	0	3.64789
6.25_570.6380m/z	6.25128	570.638		0	11.7496	10.6385	0	0	0	0	0	0	0	0	0	0	0	0	0	0	0	0	0	0	0	0	0	0	0	0	0
4.33_243.3256m/z	4.32672	243.326		3.03084	16.3558	15.675	0	0	0	0	0	0	0	1.2669	0	0	0	0	14.1657	0	0	0	0	8.80235	0	6.46143	20.7745	0	16.3722	0	0
2.23_395.0641m/z	2.23032	395.064		2.89334	0	1.85146	0	2.52692	0	0	0	0	0.136682	0.172832	0	0	0.408444	0.41265	0	0	0	0	0	0	0	0	0	0	0	0	0
2.42_155.0363m/z	2.42263	155.036		11.9533	9.55655	16.3086	0.279968	0	0	0.274503	1.62187	0.356064	1.71187	1.76895	0.879652	0.15057	0	2.79085	6.6387	0.866766	0	3.56924	1.18605	2.7424	3.2208	3.60768	4.48537	0.951431	0.252777	1.29819	2.30727
1.30_444.1687m/z	1.30338	444.169		5.5777	14.4074	32.6208	0	0	0	0	0	0	0	0	0	0	0	0	0	0	0	1.11728	0.617166	0	0	0	2.7327	0	0	0	0
8.62_508.3241m/z	8.61765	508.324		64.5389	69.2963	20.1087	45.8466	27.5026	67.2447	11.5101	16.1714	23.2696	17.0066	29.7601	1.14354	15.9339	0	38.4514	94.917	5.05955	100.841	4.31598	5.14748	2.26845	1.84512	15.2161	19.076	7.07668	0	0	0
3.09_776.4823m/z	3.09283	776.482		5.16641	366.879	29.8592	0	0	0	0	0	0	0	0	0	0	0	8.01761	187.648	0	0	0	0	0	0	0	24.7413	0	8.05922	0	0
2.12_699.2300m/z	2.1232	699.23		147.382	144.14	195.119	6.97906	2.98779	0	0	11.8192	7.04276	2.47376	1.53439	3.77765	1.55731	17.5401	88.4913	71.0877	0	0	28.1488	20.3946	21.4303	29.8999	15.3543	36.4789	15.7283	16.1313	63.106	38.7219
3.86_496.1035m/z	3.8631	496.103		0	0.813025	0	0	0	0	0	0	0	0	0	0	0	0	0	0	0	0	0	0	0	0	0	0	0	0	0	0
2.67_848.3381m/z	2.66577	848.338		16.0957	23.9258	7.93387	0	0	0	0	0	0	0	0	0	0	0	2.63019	21.316	0	0	2.21066	4.10226	0	0	2.92764	1.46756	0	0	0	0
2.74_510.2113m/z	2.73648	510.211		2.22417	1.50935	4.74845	0	1.1454	0	0	0.746459	0	0	0	0	0	0	0.612061	8.15343	1.54685	3.47574	0.535179	0	4.29832	0	3.12046	0	0	1.64156	0	0
4.29_723.0425m/z	4.29087	723.043		10.6873	123.209	206.925	0	0	0	0	0	0	0	0	0	0	0	4.31781	60.1701	4.28494	0	0	0	0.974823	0	0	6.03039	0	0	0	0
3.24_723.3017m/z	3.2428	723.302		0.0106324	155.668	9.5748	0	0	0	0	0	0	0	0	0	0	0	2.64984	129.203	0	0	0.050564	0	0.66996	0	1.45505	11.1206	0	10.2261	0	0
2.43_383.6080m/z	2.42978	383.608		7.89898	27.538	32.2731	0	0	0	0	0	0	0	0	0	0	0	15.3485	50.385	20.2678	0	12.519	0.924103	2.87746	1.23334	0	0	0	0	0	0
5.23_545.8053m/z	5.23187	545.805		0	0	0	0	0	0	9.97991	16.892	4.74478	0	0	0	0	21.0971	0	0	0	0	0	0	0	0	0	0	0	0	0	0
0.43_322.3561m/z	0.433367	322.356		1.92868	12.3078	17.6335	0	0	0	0	0	0	0	0	0	0	1.53476	0	5.87822	0	0	0	0	0	0	0	0	0	0	0	0
0.50_493.0236m/z	0.504767	493.024		3.9397	0	0	23.1821	102.487	87.4661	98.9721	8.55172	8.58997	7.98682	0	26.2613	8.71136	25.0728	6.80929	1.46898	65.7545	63.0403	2.45726	0	4.19313	0	5.26611	1.46761	15.5973	34.2096	6.78604	8.00249
3.41_403.4169m/z	3.40662	403.417		0	0	0	1.46454	6.20738	9.90007	50.6657	6.87017	8.53549	6.10262	0	0	13.7891	14.1532	0	0	6.6179	0	0	0.0983909	0	0.198274	0	7.48723	2.73305	0	0	0
3.24_311.0644m/z	3.2428	311.064		1448.38	1463.42	1205.32	33.5628	67.5039	24.9692	26.6738	42.6937	40.4985	15.0095	28.8626	21.6323	30.7789	39.2447	246.095	364.812	140.587	90.772	102.91	99.8344	110.925	51.2232	88.3754	127.932	60.9592	839.32	26.5788	27.7939
3.38_335.3391m/z	3.37777	335.339		0	0	0	0	4.98122	0	1.94081	4.42934	0	2.96426	1.68962	6.95372	2.36389	1.94046	0	11.5377	1.99349	1.01544	5.46406	0	7.15334	2.81953	0	7.77157	1.88009	2.04973	0	0
0.46_866.6145m/z	0.461933	866.614		13.2366	6.54451	2.85236	0	0	0	1.19785	0	0	0	0	3.6745	0	0	1.31165	14.8326	0	0	0	0	0	0	0	0	0	0	0	0
1.77_532.9102n	1.77357	533.918	532.91	428.722	557.616	571.313	0.484741	0	0	0.0980463	2.33626	0	0	0.344496	0.213682	0	0	112.436	451.895	0.356824	0	33.2765	21.9369	3.98223	9.34187	6.54564	35.6235	0	0	49.0896	1.57465
2.09_703.1376m/z	2.08723	703.138		69.5663	57.2174	67.2854	0	9.97881	2.12054	0	0	0	2.37479	0	0	0	8.75526	43.0948	62.3427	2.61353	2.54607	1.50828	0	0	3.91125	8.75494	2.20035	1.18698	6.68934	10.6788	4.04253
0.38_244.8957m/z	0.376233	244.896		14.2296	6.12453	5.38315	0	0.0528508	0.640681	0.0155484	0.185887	0	0	0	0.079982	0	0.143895	4.70479	5.84775	0.0701449	0	0.697029	0.761576	0.784302	0	0	0.155	0	0.103109	0.950271	0.127657
2.14_548.2169m/z	2.13748	548.217		26.5412	37.7008	31.2548	0	0	0	0	0	2.55947	0	2.37723	0	0	0.354123	7.6155	28.8777	0	0	7.75136	0	7.35662	4.23154	2.61609	3.13376	0.678925	0	2.22791	0
0.43_409.7739m/z	0.433367	409.774		9.78904	26.1923	18.4821	0	1.63263	0	0	0	0	0	0	0	0	0	0	19.6593	0.0374876	3.53348	0	0	0	0	0	0	0	0	0	0
5.24_316.5598m/z	5.239	316.56		3.43677	0	0	0	0	0	0	0	0	0	0	0	0	0	0	0	0	0	0	0	0	0	0	0	0	0	0	0
3.91_334.0719m/z	3.91308	334.072		13.0293	67.4006	3.71494	0	0	0	0.755291	0	0	0	0	0	0	0	14.7866	48.5676	19.0925	2.29768	17.5284	8.41769	3.42454	1.13197	0	1.6956	0	0	0	0
1.34_379.8687m/z	1.33908	379.869		1.33373	0	2.72079	40.3353	11.4933	19.964	32.7211	11.8166	20.5266	13.2563	11.2625	12.0512	12.8791	0.0277997	4.27315	2.28737	7.11745	2.03784	0	0.107305	0	0.0200921	0.639725	0	0	0	4.67667	0
4.30_828.7473m/z	4.298	828.747		0	0	0	0	0	0	0	0	0	0	4.19177	0	0	0	4.36292	0	45.5981	0	0	0	0	18.2157	1.95514	4.31299	2.94781	0	0	0
2.42_234.9932m/z	2.42263	234.993		24.737	43.6454	17.2396	0	0	0	0	0	0	0	0	0	0	0	10.2301	28.8879	21.9566	33.7926	0	0	8.68027	0.799622	0	3.65192	0	0	0	0
4.22_689.9254m/z	4.21945	689.925		0	0	0	0	0	0	0	0	0	0	0	0	1.64543	0	0	5.87451	110.075	0	0	0	3.08914	34.3739	4.22839	2.01743	0	5.87281	0	0
0.43_1165.5417n	0.426217	594.769	1165.54	106.647	163.347	46.6102	0.505673	9.27382	2.01016	0	0	0	0	0.141081	0	0.832817	9.59744	2.07693	358.734	0	4.63377	0	0	0	0	0	6.4058	0.802574	0.000546619	0.928125	17.3011
3.47_772.9858m/z	3.47088	772.986		15.1667	44.0645	55.2562	0	0	0	0	0	0	0	0	0	0	0	0	1.07433	2.28172	2.61279	0	0	1.69821	0	0	0	0	7.88197	0	0
3.18_575.0403m/z	3.17852	575.04		3.40345	19.241	61.4358	0	0	0	0	0	0	0	0	0	0	0	0	12.9702	2.8935	0.205722	0	0	6.10906	0	0	0	1.04681	5.71257	0	0
3.30_982.5783m/z	3.29992	982.578		0	5.20303	0	66.9942	166.829	137.364	1022.47	280.075	227.325	778.624	363.13	174.358	662.36	288.916	227.371	0	67.5246	9.07441	96.1888	121.683	20.7943	349.886	49.235	65.9252	244.724	0.847656	20.5576	13.2538
1.75_303.1895m/z	1.74502	303.189		33.0243	68.2991	58.3991	0	0.0208371	0	0.357694	0	0.500874	4.98614	0	0	1.16643	0	27.4681	53.5346	0.467704	0.186229	7.85633	2.23546	5.33792	4.56115	3.05402	6.819	1.17057	2.20292	5.81626	0
4.24_495.1444m/z	4.24088	495.144		9.84152	26.5023	2.65554	3.75265	15.0953	5.39026	0	1.54474	0.303916	0.858066	3.20605	3.92777	0.518115	0.957929	11.1193	13.8926	11.2763	1.26334	9.98108	9.56678	9.95537	10.4141	4.36164	2.29666	6.12401	2.6876	1.03464	0.0340826
5.61_685.4839m/z	5.60963	685.484		14.8473	1.15549	2.20388	21.3406	26.9093	40.0087	22.5536	321.457	58.2291	82.7899	97.1276	55.6014	7.12895	218.878	9.09365	3.23213	3.32908	33.8815	195.724	0	22.5886	47.5136	2.79879	0	37.6872	25.4982	31.6442	39.6128
6.62_301.2518m/z	6.62215	301.252		1.08568	2.27417	1.90634	0.709886	1.0939	0.149912	1.19172	0.500884	0.0372361	4.75036	11.5412	0.197828	4.65748	1.81061	3.84346	7.8641	0.864397	0	0.94372	21.8633	7.22602	7.27194	6.59239	5.17108	0.471612	2.38881	0	0
3.78_775.0864m/z	3.7774	775.086		0	57.1975	58.4464	0	0	0	0	0	0	0	0	0	0	0	0	5.35205	0	0	0	0	0	0	0	2.51889	0	0.357178	0	0
2.99_606.1049m/z	2.98642	606.105		0	0	0	0	8.90095	0	0	0	0	2.54039	0	0	0	0	10.8021	60.3922	1.30508	0	4.87695	0	9.41272	4.09277	6.3429	11.8983	0	0	0	0
3.09_795.2302m/z	3.08568	795.23		0	0.795113	0	0	0	0	0	0	0	0	0	0	0	0	0	0	0	0	0	0	0	0	0	0	0	0	0	0
5.36_315.3143n	5.3604	316.303	315.314	9915.27	4883.9	9911	1033.03	5318.66	22.2866	82.7043	56.3443	66.648	116.408	3047.42	162.852	497.566	509.451	538.742	8831.88	2238.3	431.685	2320.4	773.426	4286.22	779.579	3568.42	9062.53	1465.42	5327.26	23.2925	167.29
5.30_712.2782m/z	5.29613	712.278		73.9595	8.16928	4.23466	0	0.694434	0	0	0	0	0	0.0403854	0	0	0	3.21115	1.29984	0.192292	0	0	3.64796	2.9902	59.8723	2.57053	0	16.6763	1.3131	0	0
2.14_1130.3959m/z	2.14463	1130.4		122.269	127.504	110.29	2.00462	2.18469	0	0	6.95695	0	0	0	0	0	0	40.3553	84.02	0	0	17.8526	1.03015	0.237421	1.09571	2.13226	7.57808	1.58618	2.66467	0.378866	0
3.65_707.0141m/z	3.64957	707.014		10.4495	32.4019	21.0318	0	0	0	0	0	0	0.110694	0	0	0	0	3.27609	32.138	5.95292	2.80432	0.272603	0	6.57492	0	1.59344	16.3757	0	32.8235	0	0
3.12_830.5258m/z	3.1214	830.526		0	0	0	0	0.730103	2.53546	196.911	0	5.50769	10.1899	1.81155	0	4.12286	9.44226	16.8503	0	3.18643	0	0	0	0	1.11902	0	0	0	0	0	0
0.43_289.8425m/z	0.433367	289.843		6.1942	16.1386	15.4299	0	0	0	0	0	0	0	0	0	2.02007	0	0	50.7179	0.130004	0	0	0	0	0	0	0	0	0	0	2.4639
0.45_804.6656m/z	0.44765	804.666		4.11225	3.79287	10.182	17.0857	42.833	66.3893	85.0579	11.7305	8.78001	24.6774	22.9309	32.761	37.1752	20.1044	10.3377	15.5964	47.8254	26.7712	8.2713	9.27794	10.2456	7.59995	11.2588	12.5514	4.65854	0.94697	8.73337	0
3.46_401.1593m/z	3.4566	401.159		74.2442	94.3764	63.4171	27.7654	1013.99	119.933	139.206	201.344	146.891	238.176	208.383	537.274	773.611	278.914	318.35	299.269	119.165	294.916	316.415	342.723	748.351	199.753	836.761	349.687	1207.24	269.207	104.395	18.9536
2.05_1017.3478m/z	2.05153	1017.35		70.2158	51.6896	54.1269	2.69958	21.3103	0	0	1.46857	0	0	0	0	1.79517	0	29.6237	79.2121	3.12415	2.2196	5.29622	4.99078	6.24438	5.54742	11.3555	8.25372	2.53967	6.67975	5.98547	3.06135
5.99_398.4415m/z	5.99492	398.441		0	0	0	0	0	0	0	0	0	0	0	0.284912	0	0	0	0	5.91272	0	0	0	279.13	138.718	21.5634	91.7041	0	1.78674	0	0
0.43_417.7647m/z	0.433367	417.765		5.81673	17.5019	8.9907	0	0	0	0	0	0	0	0	0	0	0	0	22.8454	0	0.473117	0	0	0	0	0	0	0	0	0	0
5.73_327.3754m/z	5.73033	327.375		5.45895	55.2729	0	0	0	0	0	0.841919	0	0	1.34764	0	0	0	0	0	0	0	23.3352	130.864	0.927278	1.37041	86.4285	2.22606	2.52719	29.5787	0.556641	0
2.78_302.6849m/z	2.77932	302.685		0	1.17023	0.794083	2.97798	48.8709	1.3754	0	1.07962	0	0	0	1.23841	3.73199	1.08429	22.0078	31.0587	1.9375	4.26269	0.395142	0.387784	14.0783	37.9869	0	3.23332	11.5085	1.87585	0	0
2.53_727.2595m/z	2.52978	727.259		30.5737	24.2035	22.5692	0	0	0	0	0	0	0	0.153842	0	0	0	2.54037	26.0395	0	0	4.44333	4.35248	3.13297	0	9.08527	1.93173	0	8.39813	1.30441	0
2.51_649.1517m/z	2.50837	649.152		98.8158	0	5.48423	0	0	0	0	0	0	0	0	0	0	0	0	6.92536	0	0	0	0	0	0	0	0	0	0	0	0
6.22_702.7439m/z	6.21558	702.744		0	0	1.03024	0	0	0	0	0	0	0	0	0	0	0	0	0	0	0	0	0	0	0	0	0	0	0	0	0
3.44_560.1139n	3.44232	561.121	560.114	0	0.606893	3.76582	33.8636	60.5927	48.4735	14.2723	599.072	0.700731	7.17676	2.28563	175.398	1053.93	5.86651	643.317	19.5104	8.50632	22.7109	4.94736	0.103917	656.796	184.357	2.17923	3.52306	2172.62	34.3107	0	1.85736
0.43_161.9754m/z	0.433367	161.975		24.2025	39.4769	20.0718	0	1.89721	0	0	0	0	0.630699	0	0.306807	0	5.95551	7.23381	10.1246	0	0	2.43255	2.0481	0	0	0.823567	1.83839	7.04076	0.29176	0	5.9541
8.85_268.8699m/z	8.84563	268.87		41.1644	28.4873	32.6196	29.806	18.7795	18.7621	26.5057	27.4184	17.2343	25.3725	23.0521	1.88291	17.7193	11.9703	32.6482	33.163	14.9721	34.5909	18.3369	19.8641	1.02336	7.39973	18.0062	18.8129	3.01522	2.9221	0.769121	0.51984
0.65_1161.2406m/z	0.65495	1161.24		96.6156	26.4317	31.5986	1.68964	1.87962	0	0	0	0	0	0	4.0061	0	0	78.9535	87.3321	0	2.94012	1.88851	5.94	6.73375	5.60549	3.76697	3.81021	0	7.11853	26.8144	3.17272
0.80_678.2127m/z	0.8042	678.213		58.774	73.7315	60.5827	1.13654	0	0	0	2.52063	0	3.79132	2.04198	2.61926	0	6.05182	36.0345	92.4745	0	0	10.8628	11.5245	4.26394	2.89142	2.96536	17.2892	13.8881	11.8704	3.4548	5.78857
5.79_991.4662m/z	5.7946	991.466		0	0.25474	0	0	0	0	0	0	0	0	0	0	0	0	0	0	0	0	0	0	0	0	0	0	0	0	0	0
1.77_523.1624m/z	1.77357	523.162		287.59	274.793	287.604	3.4476	1.44766	0	0	8.78341	0	5.69107	1.60874	1.90607	0	4.40469	101.891	271.98	0.103944	0	45.905	29.5495	44.0628	25.8624	33.9824	56.0446	0	2.38159	46.3925	5.36072
4.40_548.0602n	4.40457	612.1	548.06	0	72.7487	4.0188	0	0	0	0	0	0	0	9.09131	2.32809	0	0	8.57744	257.06	3128.14	0	1.80612	0	0.829532	21.8345	20.8854	4.78946	0	3.53265	0	0
6.69_666.4905m/z	6.68642	666.49		46.568	53.0328	67.9627	25.0176	15.7016	35.0048	30.5172	10.5527	0	0	10.0358	8.33382	5.86995	0	23.9882	35.8113	101.47	75.1359	13.6948	14.2945	438.743	23.0369	1.11648	114.4	25.4211	296.796	3.93034	1.94244
5.54_548.4066m/z	5.53823	548.407		2.01941	0.00704155	0.11689	0	0	0	0	0	0	0	0.00316693	0	0	0	0	0	0	0	0	0	0	0	0	0	0	0	0	0
0.63_202.9675m/z	0.626383	202.968		5.81993	2.44852	4.37392	29.5973	36.9193	50.8815	34.553	12.0173	10.6292	12.715	11.4809	16.839	18.4097	32.0193	13.479	8.99311	39.594	43.882	7.17019	9.13421	13.6503	6.64404	5.38478	8.96061	14.9335	17.8512	11.661	6.14036
7.01_477.3366m/z	7.00707	477.337		4.43124	95.2205	46.1729	5.83766	31.8054	6.50038	6.59615	3.33004	1.25489	19.8291	27.2735	10.9688	32.2121	0.00265492	47.2019	178.541	10.5093	3.50779	16.8649	40.6142	32.2552	15.3479	71.1049	102.319	0	0.127517	0	0
3.81_677.4075m/z	3.80597	677.407		0	0.121798	0	0	0	9.95743	40.4608	0	0.942749	2.02344	5.74334	0	11.7098	1.83803	0	3.97737	0	0	0	0	0	0	0	0	0	0	0	0
2.74_480.2210n	2.73648	522.255	480.221	261.429	242.571	65.3029	4.44208	16.7232	0.280264	18.1816	1.12578	35.0965	1.12123	0.339135	0.767933	0.525513	1.03318	243.165	206.221	24.0913	22.263	21.6303	63.3895	15.0736	7.77006	3.21787	0.38856	10.1835	1.79141	120.173	1.48721
5.06_662.3448n	5.06018	685.334	662.345	0.827221	417.08	10.1436	0	2.26889	0.500921	1.63517	0	0	0	0	0	0	0	2.51237	3.6899	0.0369506	0	0	1.41057	4.92374	12.7344	2.84503	2.07968	19.0718	26.5793	0.000549381	0
2.28_843.2716m/z	2.28032	843.272		131.932	101.75	107.777	1.07761	0.595917	0	0	0	3.08014	1.7623	3.59232	0	0	13.508	47.0741	79.1007	0	0	17.1842	4.28549	11.7694	0	30.4271	16.0346	10.259	20.6754	3.03735	15.6736
3.96_555.7207m/z	3.96308	555.721		0	4.7492	0.754772	0	0	0	0	0	0	0	0	0	0	0	0	0	0	0	0	0	0	0.75128	0	0.21318	0	0	0.100668	0
3.16_449.0702m/z	3.16423	449.07		22.3802	7.51041	9.65977	0	1.38606	0	0.753647	0	0	0	0	0	0	0.971986	0	11.1715	2.66146	0	2.12899	0	1.2907	3.54924	2.86242	0	2.2805	1.34586	0	0.0678899
3.31_1106.7600n	3.30707	576.366	1106.76	196.766	194.258	227.534	1733.45	1281.75	3287.66	16281.5	1976.66	2570.69	1768.29	1436.26	216.93	4362.51	4152.42	2913.62	287.531	797.753	333.479	548.949	879.519	135.114	684.503	340.542	1825.09	1326.74	167.001	193.266	392.913
0.47_804.6275m/z	0.469067	804.627		20.6962	0	1.71848	0	0	0	0	0	0	0	0	0	0	0	0	1.78034	0	0	0	0	0	0	2.21783	0	0	0	0	0
3.66_655.4473m/z	3.66385	655.447		2.48514	2.00944	0.780021	6.03224	15.646	6.04813	45.6358	110.564	2.86184	43.0769	33.672	47.1689	115.959	10.9003	28.2961	0.466623	4.49008	0.391231	48.5173	1.59938	24.4288	117.373	4.39334	7.14252	24.5393	1.21614	3.06883	4.12885
2.43_426.1970m/z	2.42978	426.197		3.25775	9.68975	14.8058	0	0	0.740349	1.68373	0	0.0473263	0	0	0	0.564321	0	0.562958	8.80953	0.0184127	0	0	0.396442	1.07901	0.842194	3.75871	1.43263	0	1.70456	3.7585	0
4.99_518.1182m/z	4.98948	518.118		6.86334	312.157	5.65545	2.54137	1.04142	1.89691	1.51286	0	1.30087	0	2.26172	0	0	0.0833081	0.161425	3.32027	1.72058	5.16999	0	0	0.328485	0.175969	0.685519	1.58985	2.07928	0	1.68209	2.91162
5.62_368.3888m/z	5.62392	368.389		0	0.0189851	0	0	0	0	0.306946	0	0	0	1.31298	0	0	0.0163849	0	0	0	0	0	0	67.4083	35.979	81.0105	143.718	1.15599	11.0636	0	0
2.35_658.2916m/z	2.35193	658.292		0	5.82765	13.806	0	0	0	0	0	0	0	0	0	0	0	0	31.3478	9.26242	10.6716	0	0	8.07075	1.72822	0	2.53079	3.48062	4.14202	0	0
1.45_316.9716m/z	1.4455	316.972		22.5198	23.4335	20.3565	0.987045	0	0	0.101341	0	0	0	0	1.07239	0	0	9.86007	17.1323	0	0	0	0	0	0	0.967911	0	0	0	0.18996	0
4.21_529.1375n	4.21232	552.129	529.137	85.8297	34.3353	10.2073	1.74316	2.24894	0	1.1483	1.74741	0.543457	1.80014	1.49544	2.85452	13.726	5.13021	16.6904	4.92689	22.1737	0.204289	3.70112	11.115	2.43116	19.6122	5.43812	2.9548	4.40171	18.1202	0	0.225996
6.30_270.2306m/z	6.30127	270.231		3.84816	9.50801	5.26793	0	0	0	0	0	0	1.91582	3.40764	3.13981	0.418991	0	0.652385	11.3928	0.0193407	0	1.51369	3.08966	5.00568	2.61601	0	2.55208	0	0	0	0
0.43_608.7164m/z	0.426217	608.716		8.12979	24.4595	4.57185	0	1.54172	0.956807	0	0	0	0	0	0	0	0	0	146.661	0	1.42369	0	0	0	0	0	0	0	0	0	0
6.23_658.7095m/z	6.22987	658.709		0	1.44498	4.39355	0	0	0	0	0	0	0	0	0	0	0	0	0	0	0	0	0	0	0	0	0	0	0	0	0
6.12_445.2211m/z	6.1156	445.221		9947	33.3811	20.6111	5.06142	9.22006	12.4049	9.5049	0.986794	1.5013	12.121	22.5184	10.6289	14.0055	17.8058	24.411	27.1786	7.08342	8.14479	2.7863	14.2969	11.3704	9.13354	20.1279	13.5401	3.16023	5.00718	1.55927	1.32807
0.45_426.8225m/z	0.44765	426.822		6.13445	5.00348	9.60944	31.6086	104.749	126.241	163.228	18.2922	14.1127	29.2684	18.87	37.3523	38.674	14.0695	16.0854	8.13816	82.7757	45.2487	14.7843	5.64058	13.0633	2.25749	8.04603	25.8424	9.28978	14.046	16.4933	13.4191
0.43_465.7622m/z	0.433367	465.762		11.3019	39.7209	15.9437	0	0	0	0	0	0	0	0	0	0	0	0	22.3173	0	0	0	0	0	0	0	0	0	0	0	0
1.21_518.2073m/z	1.21053	518.207		58.1923	72.5378	79.159	0	2.18362	0	0	0	0	0	0	0	0	0	17.4017	68.2385	0	0	1.53708	0	0	0	4.32281	0	0	0	2.00912	0
0.43_395.8781n	0.426217	396.885	395.878	4.7023	2.39116	3.76912	19.6621	30.8724	21.2111	28.113	23.1209	17.2168	17.0239	3.58453	31.8362	3.27045	15.5535	10.9284	5.5751	41.3384	15.6128	25.2281	10.2845	14.4555	15.631	28.8134	20.0081	4.30933	2.29383	23.3197	9.40073
2.80_466.0774m/z	2.80075	466.077		352.06	95.4805	168.772	0.560699	0	0.0183028	0	0.107967	0	0	0	0	0.381526	2.33019	38.7166	55.0484	3.39129	0	6.64989	10.0665	4.55115	7.04958	2.14337	7.81671	6.61238	15.7635	0	0.897472
0.46_903.5751m/z	0.461933	903.575		3.48404	4.09424	0	0	0	0	0	0	0	0	0	0	0	0	0	0	0	0	0	0	0	0	0	0	0	0	0	0
4.93_702.3821m/z	4.93235	702.382		48.2921	0	224.468	0	0	0	0	0	0	0	0.149319	0	0	0	0	0	0	0	0	9.46478	0	0	25.8862	2.92892	25.662	102.985	0	0
0.50_494.0142m/z	0.504767	494.014		27.834	19.3477	16.098	87.2432	213.412	162.192	151.482	86.268	82.7748	112.58	65.3421	127.421	131.311	22.6541	49.6739	17.7314	114.757	175.223	64.9664	69.9975	93.0768	60.8098	57.531	50.5669	18.749	30.403	45.6276	11.1258
2.09_992.2965m/z	2.08723	992.296		50.1085	69.2057	45.7118	0	1.23737	0	0	0	2.73279	0	0	0	0	17.8815	12.3197	50.8935	1.15891	0	9.40924	0	0	0	7.96011	11.3479	8.35748	16.2221	7.60482	11.8062
0.53_431.0509n	0.53355	396.037	431.051	105.192	68.5203	68.3414	607.062	2192.64	1322.87	1013.49	388.376	406.527	501.331	368.963	564.311	529.728	179.008	221.728	80.4931	956.017	1390.71	293.329	276.609	375.979	277.999	297.19	243.243	161.461	368.922	228.345	102.969
2.17_266.1971m/z	2.16605	266.197		1.30804	3.5589	3.11359	4.02853	68.0027	12.9535	62.1923	6.19883	36.6794	32.7629	13.5941	18.6956	14.4744	8.32014	23.5177	99.9508	26.3737	3.01578	27.8872	2.08162	1.52104	2.01622	15.417	3.53284	0	0	1.27253	0
3.74_674.1154m/z	3.7417	674.115		10.6642	0.934139	0.15439	0	0	0	0	0	0	0	0	0	0	0	0	0.724361	0.167083	0	0	0	0	0	0	0	0	0	0	0
2.34_370.2366m/z	2.33765	370.237		2.40942	10.2928	4.29131	1.27885	0.634566	0	0	0	1.14695	0	0	1.31788	0	1.04532	3.98678	3.67981	0	0.144892	1.45043	2.08998	1.12377	1.92604	0	1.19586	0.114456	0	0	0
3.33_227.0374m/z	3.32848	227.037		10.6797	23.053	10.5656	4.7077	1.02486	0.00654387	0.127075	0.0113069	0	0	2.03896e-05	0	0.0229112	2.23211	40.3222	31.9837	8.6837	0.43262	12.0961	7.39994	4.01467	11.5214	9.36728	6.9721	9.67407	5.1934	2.77601	4.21091
4.08_712.0216m/z	4.08377	712.022		32.4483	46.0681	76.6484	0	0	0	0	0	0	0	0	0	0	0	1.09555	12.1158	0	4.26361	0	0	0.952626	0	0	0.0632386	0	6.60328	0	0
0.49_592.9961m/z	0.490483	592.996		2.68954	1.74091	2.60367	49.7712	117.539	107.797	168.636	9.34341	15.6367	10.893	4.78649	20.531	20.6568	25.2613	9.71278	5.29846	81.1119	113.145	1.40216	3.1517	15.718	1.89359	2.75496	0	29.5188	53.7572	8.10475	10.0527
2.61_154.0374m/z	2.60833	154.037		25.5112	44.8311	54.8886	4.27115	0.586624	0.416503	0.525435	2.26549	1.54635	0.590544	2.33305	0.904351	2.6538	2.77037	14.4775	43.4891	6.59586	6.72986	24.4538	14.9816	14.3203	10.041	14.7477	24.2645	11.6795	9.06677	0.888846	1.42765
2.90_365.3233m/z	2.90072	365.323		0	9.23886	12.1122	0	1.91173	0	0	1.21832	0	2.84765	0	1.00557	0	0	0	20.3714	1.11842	6.00717	11.7439	18.0761	4.1731	41.7816	8.10996	10.7915	3.43033	15.7116	1.21397	8.91873
3.63_496.1024m/z	3.62815	496.102		21.2802	24.7655	0	0	3.801	0	0	0	0	0	1.10321	0	0	0	18.2189	7.17619	0	0	0	7.20191	1.12787	0	0.695129	3.26151	0	3.83136	0.00596273	0.617239
2.37_706.2729m/z	2.37265	706.273		33.0933	47.9495	31.7406	0	1.89279	0	0	0	2.19043	2.64474	0	0	0	4.58017	16.4699	64.627	0	0	6.59558	8.44871	9.2363	5.26458	12.0527	21.7836	0.818252	8.19334	0	0
2.06_1197.4139m/z	2.05867	1197.41		80.9693	77.6136	84.1475	2.04095	35.7063	0	0	0	0	0	1.72089	6.37677	0	5.2547	34.6657	72.9807	0	0	8.87412	4.2339	6.52423	0	11.5135	12.4839	2.47327	8.41028	7.64636	1.02862
3.30_443.7647m/z	3.29992	443.765		0	4.62819	2.25276	3.50867	26.2049	10.8691	125.583	4.09174	8.76496	69.5414	17.7231	8.01702	32.4263	12.0465	35.7457	0	2.8833	1.63687	2.47418	19.2715	1.72011	11.9968	0	3.92241	10.7874	0	0	0
0.43_1021.5089n	0.433367	522.753	1021.51	2.6958	61.9474	33.0995	1.12137	6.63461	0	3.54209	0	0	0	0	0	0	0.00836387	0	11.0488	2.52978	3.34236	0	0	0	0	0	0	0	0	0	3.74513
6.79_846.4655n	6.79283	829.462	846.466	1413.08	1247.12	1136.53	78.4172	754.158	302.175	320.961	41.0024	26.876	37.6052	168.47	4.98077	70.9376	6.35144	1210.19	1115.21	609.564	429.945	35.1224	29.7851	33.1992	18.5836	58.3362	115.492	8.04526	10.3054	0	2.47504
4.68_687.4526m/z	4.68312	687.453		0	2.58124	0	8.55899	5.77853	13.2509	3.19296	10.7536	4.70049	1.21317	4.6398	1.85885	0	0	6.31956	1.24541	4.77808	0	0	0	0	0.00486921	0	0	0	0	3.83666	0
2.66_1191.4083m/z	2.65863	1191.41		107.578	103.991	105.139	0	0	0	0	0	0	3.73816	9.13989	2.3808	0	17.3132	15.1847	140.72	0	0	11.9352	8.51391	37.0673	11.4354	41.4772	67.304	2.2804	28.5424	15.8159	0
2.93_374.0660n	2.92928	397.054	374.066	144.125	212.576	146.12	0.753931	2.24298	2.6491	0.802667	2.19566	0	2.03234	0	3.95101	0.782738	2.29361	31.6846	60.5291	3.65701	2.89905	26.8235	7.20451	1.42317	0	5.6863	11.9868	8.23913	92.8708	0	2.52984
2.54_887.2794m/z	2.53693	887.279		65.6004	61.5074	53.9597	0	0	0	0	4.12766	0.981537	0	0	1.52633	0	0	3.43991	92.9461	0	0	15.469	0	5.98601	6.00653	23.2824	17.6908	0	0	6.32474	0.708527
8.60_583.4596m/z	8.60337	583.46		5.52093	7.01814	17.3125	5.39216	41.4192	5.78954	71.6802	8.28556	8.03052	10.3263	13.9792	12.4633	11.5278	2.05655	34.6991	12.4303	18.1427	0.0482588	7.53659	2.96272	1.78293	12.862	4.77958	2.9132	0	0	0	0
0.43_542.7801m/z	0.426217	542.78		27.685	50.5012	15.9843	0	2.03394	0	0	0	0	0	0	0.00119898	0	0	1.37708	151.457	0	5.49311	0	0	0	0	0	4.23533	0	0	0	0
2.92_170.1611m/z	2.915	170.161		3.65788	1.93512	4.38939	2.03582	8.52413	3.20325	4.08977	0.77462	0.347397	4.53421	0.808861	6.14715	2.56503	1.21635	4.92124	5.98256	7.2523	6.71422	1.40408	3.6534	2.99673	2.481	1.35161	1.4442	0.172096	0.903091	0	0.283459
0.43_571.7962m/z	0.426217	571.796		11.6779	19.2941	0	0	3.35572	1.23095	1.79691	0	0	0	0	0	0	2.4107	1.53132	0.575032	0.346835	0	0	0	0	0	0	0	0	0	0	0
4.22_653.3918m/z	4.21945	653.392		0	0.0284371	1.30259	0.0552905	0	0	0	0	0	0	0	0	0	0	0.260894	0	0	0	0	0	0	0	0	0	0	0	0	0
4.92_644.2597m/z	4.91807	644.26		40.5446	137.038	91.5741	0.0565598	21.4256	2.22125	0	5.97588	5.06809	7.73087	12.3681	9.93197	5.75789	6.57233	75.5777	113.673	1.53202	0	13.41	41.7717	26.0066	31.3038	7.22499	27.1144	7.79841	12.3365	1.86801	1.63943
2.05_693.2451m/z	2.05153	693.245		20.0495	19.1386	19.1154	0	0	0	0	0	0	0	0	0	0	0	11.9041	13.2388	0	0	6.02209	0	0	0	1.36951	3.0093	0	0	4.22879	0
3.42_417.1193m/z	3.42088	417.119		12.6113	23.5951	5.6593	13.6881	303.919	19.7949	13.2663	27.6531	33.4452	45.2286	84.437	188.623	138.459	21.8875	29.2241	44.6946	25.7093	20.2337	32.3771	28.5276	158.107	61.873	83.9285	41.596	102.669	38.1715	38.7148	2.54837
2.79_601.7182m/z	2.78647	601.718		0	22.1563	51.4674	0	0	0	0.672154	0	0	0	0	0	0	0	27.0334	77.6431	19.826	1.15146	65.7693	7.10805	3.95268	0	0	3.84042	0	5.81404	0	0
4.28_559.0111n	4.28372	601.054	559.011	16.9619	27.9432	444.416	1.10575	0.169858	0.205364	0	0	0	0	0	0	0.319089	0.127036	8.64908	9.18293	61.8862	0	0	3.8354	9.76294	0	8.6572	5.96091	1.23488	30.1351	0.540542	1.14773
4.29_817.7424m/z	4.29087	817.742		0	0	0	0	0	0	0	0	0	0	0	0	0	0	0	0	22.117	0	0	0	0	10.3591	2.96707	6.04114	4.34982	1.62632	0	0
5.64_450.5080m/z	5.6382	450.508		0	0	0	0	0	0	0	0	0	0	0	0	0	0	0	0	3.85403	0	0	0	37.742	0.88977	0	7.33636	10.1748	61.4108	0	0
5.00_286.3992m/z	4.99662	286.399		5.00537	24.2895	90.7763	0	0	0	0	0	0	0	3.65267	0	0	0	0	86.538	0	0	0	1.06717	9.89034	0	3.80341	83.7032	0	30.1392	0	0
0.43_392.7948m/z	0.433367	392.795		3.30103	10.9345	8.0129	0	0	0	0	0	0	0	0	0	0	0	0	0	0	6.14628	0	0	0	0	0	0	0	0	0	0.0185473
3.19_662.1279m/z	3.1928	662.128		5.2574	17.8782	5.9023	0	0	0	0	0.898957	0	0	0	0	0	0	15.9041	12.71	0	0	14.7827	0	7.41211	0	3.01538	4.73926	2.31283	9.31755	0	0.00888557
0.53_277.0024m/z	0.5262	277.002		26.8481	18.3268	26.1575	177.056	574.49	355.514	328.917	51.5746	55.3318	59.1587	50.5031	100.169	74.693	122.726	64.1778	17.7175	274.217	336.734	41.2366	33.9367	58.2861	37.0795	37.2525	26.3849	88.5113	153.37	66.224	71.1486
2.30_170.0305m/z	2.30193	170.03		5.17611	13.3507	14.0703	0	0	0	1.59809	1.02789	1.77366	0	0	0.0610213	0.281731	0.640358	3.94001	13.1502	1.25979	5.18997	2.53176	0.737511	3.49178	4.47522	4.13619	6.00603	0.221767	1.19867	0.841287	0
1.58_366.8828m/z	1.58147	366.883		135.369	121.012	129.355	3.14859	1.09983	1.53122	9.45284	0.490409	0	0	0	0.714935	0	0	62.9613	89.7488	125.148	81.3595	16.6613	8.34233	6.24652	4.84665	7.98965	6.36741	0.773256	0	1.10347	0
4.28_1545.4445n	4.28372	795.728	1545.44	0	0	0	0	0	0	0	0	0	0	0	0	0	0	0	0	39.8731	0	0	0	0	28.2957	3.83612	2.32382	3.60703	5.6193	0	2.70294
2.09_268.3256m/z	2.08723	268.326		1.6395	0	0	0	0	0	0	0	0	0	0	0	0	0	0	0	0	0	0	0	0	0	0	0	0	0	0	0
3.99_400.7529m/z	3.99163	400.753		0	0	0	0	0.82617	0	12.4404	11.6708	1.63904	8.77612	0	2.8504	12.7728	0.958115	6.18123	0	0	0	0	0	0	3.7055	1.47751	0	0	0	0	0
2.60_528.2301m/z	2.6012	528.23		6.73678	8.33203	8.94911	0	0	0	0.672516	1.16019	1.91156	0	0.842372	0	1.73685	0	1.2986	19.1902	0	0	0.00213488	4.0006	1.11545	0.6946	1.49051	4.37955	1.5061	0	0	0
3.83_615.7116m/z	3.83453	615.712		0	6.19259	12.9729	0	0	0	0.0230905	0	0	0	0	0	0	0.0142411	15.946	2.40282	0	0	0	1.49776	6.52765	1.15965	0	2.66393	0	2.22347	0.61991	0
6.79_911.4189m/z	6.79283	911.419		324.339	197.819	190.45	30.0729	143.309	58.7206	68.6775	12.0314	5.0233	21.4638	27.175	15.0934	19.1559	1.76642	212.741	202.348	119.329	70.2671	17.8858	11.2727	23.4447	23.3523	21.8859	33.609	9.44983	0.99082	3.88003	4.14518
4.34_1791.1364n	4.341	605.38	1791.14	25.3531	12.3582	9.48121	14.6157	33.4412	41.9172	273.136	61.5315	45.7872	74.4235	142.631	17.2992	195.454	49.9077	46.5205	52.5772	4501.81	10.8513	15.4426	16.8086	40.4305	435.39	248.488	189.137	48.5259	120.514	8.60579	16.248
2.40_987.3130m/z	2.40122	987.313		131.52	82.4721	98.6897	6.59806	0	0	0	0	0	1.7269	2.534	0	0	19.768	30.5974	111.532	0	0	12.6762	14.7212	17.1499	10.9456	20.2348	34.0908	0	25.7765	13.9834	3.1415
0.52_361.0794m/z	0.51905	361.079		37.0696	10.1239	30.6712	188.318	679.224	348.481	307.969	42.2411	48.0193	63.6308	52.0812	98.2021	59.5641	124.23	86.7552	27.8514	333.18	421.57	36.805	38.8452	67.4434	41.3115	41.6347	16.392	108.934	222.922	61.3351	63.448
2.04_873.3062m/z	2.04438	873.306		33.9623	20.1462	34.4809	0	2.6051	0	0	3.52228	0	0	0	0	0	0	19.2084	26.3521	0	0	0	0	11.5824	3.32776	3.9433	9.13135	0	6.91415	2.86142	2.01212
3.56_615.3865m/z	3.56388	615.386		3.94878	12.4493	3.60122	0	0	2.22061	0.363878	0	0.431013	0.150328	0.0167879	0.0204344	0.0123437	1.37642	12.8272	7.07157	0	0	0	0.500651	1.70196	2.22418	0.722181	0	4.42053	0.777292	0	0
3.83_170.1581m/z	3.83453	170.158		1.78158	0.975005	1.3043	8.79921	11.044	8.60611	14.083	6.67165	7.25367	4.35104	4.99544	10.7485	7.53647	1.79096	3.93076	0.554878	18.7674	8.07823	11.4007	10.766	6.31623	7.91757	4.7258	15.1425	1.14696	7.91092	12.0976	1.54435
5.87_465.2328m/z	5.87332	465.233		14.4785	40.0771	19.1723	5.16268	24.5022	3.94272	6.77241	7.76388	2.73129	13.1391	28.9697	18.4057	30.5624	35.0479	14.0147	16.1178	5.99753	5.86048	1.31376	14.2566	23.4545	23.862	12.7686	29.4037	2.69474	1.50873	0.373489	0
5.27_737.3479m/z	5.27472	737.348		5.89297	39.043	32.8461	0	0	0.296419	0.131473	0	0	3.06634	0	3.75125	1.15385	0.0890532	18.8865	0.0847745	1.22695	1.70361	1.54257	40.0427	1.84012	0.0391551	0	8.05032	0	0.302607	0	1.4336
4.76_416.1362m/z	4.76097	416.136		218.517	1444.14	327.682	10.5034	58.8764	11.3872	12.1297	13.9955	9.82609	2.40856	6.95329	2.85027	11.0254	29.521	58.9997	67.3924	15.7218	12.2918	2.00136	6.4053	59.857	9.15338	567.971	116.259	11.3013	24.7031	8.47123	0.297921
8.00_645.3984m/z	7.99778	645.398		3.1037	6.40551	1.31255	1.13217	7.27478	3.73372	1.6829	95.1771	4.22702	112.986	87.5344	23.2965	15.2425	29.8743	5.3475	5.63102	4.74143	0.202295	2.52533	0.774614	80.8871	32.5561	1.67606	2.17138	0	0	0	0
3.51_745.1201n	3.50658	787.154	745.12	58.9836	149.689	89.5187	0	0	0	0	0	0	0	0	0	0	0	25.4164	67.6357	0	0	0	0	0	0	0	10.281	0	43.5762	0	0
1.52_296.9680m/z	1.5172	296.968		24.045	42.789	21.6505	1.71813	0	1.83995	0	0	1.88449	0	0	0	0	0	22.8374	32.8767	0	0	1.49623	0	0	0	0	0	0	0	1.80255	0
4.84_274.2555m/z	4.83952	274.255		53.8436	146.533	244.934	6.79918	2.55426	2.73428	8.46539	0.26688	1.13821	3.34641	35.9108	0.703139	1.90122	16.8049	2.91372	242.309	0.76986	7.59201	7.47215	12.8476	66.6132	4.63523	46.4307	250.541	15.129	73.8526	0.0999871	8.30026
6.80_1058.6275n	6.79997	1059.63	1058.63	402.774	353.277	325.219	0	221.445	1.69476	14.2542	15.5851	3.80383	10.3863	32.6464	0	24.5915	0	291.001	328.046	55.772	24.8384	0	3.85833	3.0752	0	3.50494	65.9352	0	0	0	0
4.40_678.7538m/z	4.40457	678.754		142.769	423.396	539.114	5.51749	4.86187	2.40726	0	0.207519	0	0	1.69598	1.28448	1.9801	0	10.9791	228.939	1593.77	30.0266	0	0	56.5417	4.11181	40.203	28.8217	2.47588	91.0646	0	0
0.43_630.7717m/z	0.426217	630.772		26.5333	37.1276	18.02	4.99869	0	0	7.93344	0	0	0	0	0	0	0	0	6.71757	0	4.59449	0.0177476	0	0	0	0	0	0	1.08472	0	0
6.47_619.2925m/z	6.47202	619.293		30.1427	12.2085	25.1999	0.0833385	0	0.292741	2.01489	0	0	0.00248694	1.41651	0.243471	2.82425	0.212387	0.814826	145.655	0.756527	2.75401	10.8604	12.2828	1.39534	0.255001	2.8459	12.3862	2.017	0.854855	0	1.58044
3.88_661.3510m/z	3.87738	661.351		13.5082	31.1088	5.91732	0	0	0	0	0	0	0	2.30896	0	0	0	4.85204	7.58011	0	0	0	0	3.8705	0	0	1.86287	0	1.37919	4.00916	0
0.53_932.2463m/z	0.53355	932.246		18.0994	9.70633	14.3814	173.648	319.052	305.121	288.868	23.4109	32.0409	41.6519	20.1982	90.2598	26.505	80.3283	76.7149	20.8102	285.791	276.278	14.4288	29.3968	47.0041	22.3911	28.2387	2.87729	71.2498	95.7691	51.5069	42.8206
4.81_705.2029m/z	4.81095	705.203		15.6824	47.4502	3.16688	14.6181	12.3617	12.9294	0.00012925	7.80139	6.58827	8.82751	4.97498	1.66646	2.57017	1.0806	28.6901	9.00434	15.1898	7.47175	5.01996	9.65158	9.53375	42.4334	3.54858	1.25918	6.89032	1.53682	0.046515	0
3.08_838.7960m/z	3.07855	838.796		0	0	0	1.44522	2.59879	6.8243	90.2172	0	7.05499	22.1253	5.30438	3.64133	9.7103	9.46864	10.592	0	0	0	0	0	2.25269	4.99866	0	0	1.69669	0	0	0
4.33_723.0487m/z	4.33387	723.049		18.8114	88.1918	158.23	0	0	0	6.81769	0	0	1.64999	44.7286	0	26.7141	0	10.2512	129.618	910.263	0	0	0	7.58332	95.9317	37.0184	54.6648	4.62262	29.8331	0	2.38272
6.79_843.4146m/z	6.79283	843.415		82.9294	81.835	103.151	0	59.88	0	0	5.90086	0	0	22.8086	0	8.66845	0	75.9114	77.722	8.97649	0	0	2.31951	1.1837	0	8.35527	15.1637	0	0	0	0
2.18_763.1589m/z	2.18033	763.159		29.4549	39.0248	41.3991	3.47125	0	0	0	2.76675	0	0	0	2.00116	0	0	8.31287	30.2125	2.51959	0.789246	1.67142	2.91309	0	0	0	0	2.91809	2.65903	0.924072	0
3.78_489.0416m/z	3.78455	489.042		160.469	228.602	448.662	7.73434	18.6373	14.2168	3.07857	0	0.41161	1.58145	1.53331	2.57546	2.61484	11.144	18.3854	95.476	25.4074	30.6312	2.15065	8.03345	34.4376	5.00787	21.1401	83.3265	4.16813	57.3664	2.42431	7.26294
8.60_662.4053m/z	8.59622	662.405		27.6855	10.642	72.3764	1.7989	87.3658	41.9217	71.2129	21.094	16.5543	8.02582	11.9123	38.8743	29.1249	0	6.905	15.7788	21.9476	5.11527	0	6.66011	0	20.1502	1.03882	8.73227	0	0	3.84443	0
6.48_727.3179m/z	6.47915	727.318		48.5934	29.3688	49.0455	24.8731	43.7828	12.4393	28.5102	4.99676	11.0513	7.14607	9.1094	6.54568	0	0	46.411	50.0357	21.6822	14.26	4.53104	39.9734	6.91058	16.7018	19.3989	2.59019	0	0	0	0
2.87_144.1471m/z	2.87217	144.147		2.47013	1.49113	2.64406	0	0	0	0.00593906	0	0	0	0	0	0	0.185687	0.922461	3.8523	0.0917442	4.68554	1.44369	1.12123	0.982523	1.6506	1.07197	0.00501787	0.1651	2.22256	0	0
6.80_787.4747m/z	6.79997	787.475		606.191	726.688	695.464	35.0806	443.889	82.922	102.854	85.4962	58.0563	109.279	220.944	11.667	152.425	0	609.917	628.363	143.573	99.5815	65.9182	73.4434	72.3401	37.6036	97.3121	258.451	0	13.8037	3.41954	0.0171204
1.11_240.0245m/z	1.11057	240.024		0.052771	1.01251	1.57822	0	0	0	0	0	0	0	0	0	0	0.0366544	0.762362	0	0.812186	0.933365	0	0	0	0.11102	0	0.606276	0.896286	0.329057	0	0
2.04_537.1561m/z	2.03725	537.156		21.9682	12.4457	19.5274	0	13.8398	0	0.212306	0	0	0	0	0	0	23.8183	10.5628	10.5688	0	0	0	1.03408	0	0	0	4.10728	1.14316	0	0	0
4.31_687.0218n	4.31243	688.029	687.022	23.3903	106.261	246.342	0	0	0	0	0	2.05005	0	19.027	0	25.1594	0	0	11.6439	287.194	0	0	0	3.05615	81.0551	36.3158	20.9738	2.99669	12.4849	0	0
2.94_505.5150m/z	2.94357	505.515		0	0	0	0	11.5865	0.3983	6.33466	5.82505	1.04472	3.13194	0	8.30934	6.99539	11.3487	6.29289	14.2453	0	0	9.16781	4.42972	0	1.90367	0	4.28996	10.8747	0	0.412643	0
3.09_776.8842m/z	3.09283	776.884		0	158.929	16.2324	0	0	0	0	0	0	0	0	0	0	0	11.6892	76.1951	0	0	0	0	0	0	0	20.5353	0	18.7349	0	0
4.68_496.1027m/z	4.68312	496.103		244.992	130.599	173.47	0	0.200086	0	0	0	0	0	0	0	0	0.145867	2.4012	11.1403	0	1.12152	0	0	0.0736921	2.04659	0	0	0	0	0	0
4.67_513.2648m/z	4.66883	513.265		301.164	11767.9	392.354	51.059	293.888	83.9468	119.189	120.467	87.1254	159.66	166.417	138.776	194.11	191.179	319.951	366.119	186.206	138.574	185.697	233.289	205.949	213.197	161.349	173.887	97.0757	60.8169	124.644	75.7839
2.49_674.2510m/z	2.48693	674.251		29.3012	20.8863	18.9008	0	0	0	0.0862417	2.07865	0	1.50686	0	0	0	1.48431	3.38708	20.0661	0	0	5.92322	0	1.77414	0	0	4.34596	0	0	0	0
2.86_853.2916m/z	2.85788	853.292		79.3646	70.9413	67.0573	0	0	0	0	3.0954	0	0	2.80035	0	0	2.57185	14.3176	78.6314	0.0573054	0	0	6.17694	21.6857	3.832	11.8339	26.4462	0	5.19275	5.79495	0
0.43_526.8071m/z	0.426217	526.807		64.4808	114.639	36.5371	1.51487	8.10011	2.26249	9.5695	0	0	2.25458	2.77768	8.63028	0	7.05981	6.09393	93.2032	1.31628	10.0538	0.616119	0	0	1.82019	3.20279	4.59061	0	0	0	3.09802
0.43_339.8349m/z	0.433367	339.835		11.1382	24.324	18.1196	0	0	1.85945	0	0	0	0	0	0	0	0	0	37.645	0	2.25329	0	0	0	0	0	0	0	0	0	0
4.52_576.3634m/z	4.51887	576.363		0	0.170588	2.03358	10.5883	8.2171	5.31763	75.7329	13.3705	22.057	23.3447	8.34266	3.35277	18.7865	10.0218	2.00276	1.3012	13.4116	0	6.52673	9.73685	5.48962	7.09025	1.63746	9.67102	10.7035	2.07009	0.773271	4.63226
5.33_255.3729m/z	5.33183	255.373		2.44074	0	0	0	0	0	0	0	0	0	0	0	0	0	0	0	0	0	0	0	0	0	0	0	0	0	0	0
2.09_974.1930m/z	2.08723	974.193		18.7872	17.6077	20.1266	0	0	0	0	0	0	0	1.42008	0.654369	1.27403	3.22174	8.49677	10.3201	0.784773	0	3.35063	0	4.36393	0.843872	4.98215	4.9475	1.09891	1.77869	4.42675	2.69947
1.35_587.1579m/z	1.35337	587.158		24.0712	20.7924	27.8369	0	4.94919	0	0	0	0	2.11438	0	0	0	0	9.10161	22.3176	0	0	6.29462	0.750183	6.92126	1.69788	7.36276	1.78583	0	0	7.54204	0
4.84_577.2214m/z	4.83952	577.221		19.469	59.8375	15.644	0.0145781	31.8452	9.80945	2.49766	13.5496	8.19266	5.29143	1.56058	2.55795	0.492133	13.3114	20.2031	4.14803	8.37054	15.5551	7.66991	2.93941	3.83468	18.0689	13.0013	1.02701	0	0	0	0
6.42_711.5005m/z	6.42202	711.5		0	0.907654	0	0	0	0	0	0	0	0	0	0	0	0	0	0	0	0	0	0	0	0	0	0	0	0	0	0
4.95_519.6212m/z	4.95377	519.621		0	0.122288	0	0	0	0	0	0	0	0	0	0	0	0	0	0	0	0	0	0	0	0	0	0	0	0	0	0
4.33_694.2013m/z	4.33387	694.201		0	0	0	0	0	0	0	0	0	0	2.34183	0	0	0	0	0	127.061	0	0	0	0	8.74872	6.89508	2.1579	2.89133	3.59119	0	0
0.45_687.7296n	0.44765	652.716	687.73	7.32465	9.94403	22.4399	85.153	162.85	179.106	181.908	68.7737	46.8251	88.8143	62.8599	111.07	118.379	40.7521	9.08183	9.4749	161.63	114.352	30.1373	15.1717	48.9292	26.9695	31.4178	27.6099	20.4226	16.3613	24.0125	14.5116
5.19_661.2427m/z	5.18872	661.243		2.1332	8.16018	0	0	0.186647	0	0	0	0	0	1.4982	0	0	1.0332	0	0	0	0	0	0	0	0	0	0	0	0	0	0
0.84_224.2446m/z	0.839917	224.245		10.5902	10.7163	8.90262	0	0	0	0	0.500366	0	0	1.05767	1.88003	0	0	2.25169	6.57988	0	0	0	1.71493	1.1851	1.06547	0.526543	0.94191	0	0	2.31723	0
0.43_265.2144m/z	0.433367	265.214		0	2.20488	1.87512	24.2666	2.69724	9.43902	11.7457	29.8354	30.1483	25.3088	25.6685	18.1538	9.11437	16.8413	9.72271	4.80222	4.22704	0	24.6796	18.5172	16.2625	16.1436	34.6012	10.0524	5.0168	5.70827	20.7269	6.22461
3.24_1007.6819m/z	3.2428	1007.68		0	0	0	4.4473	10.1821	17.7227	1479.01	12.4513	25.3651	0	4.00397	0	177.318	343.92	16.4629	0	0	0	0	2.66745	0	0	0	11.7143	0	0	0	2.18216
6.91_584.3907n	6.90708	549.377	584.391	58.7419	87.2162	70.8413	41.3208	73.0807	51.2772	66.2321	9.66699	4.55588	31.2477	16.3191	21.0953	19.6915	26.7297	77.3684	110.09	82.3996	42.1835	24.5524	67.4252	146.049	19.9481	58.9314	88.6237	1.37054	27.3005	5.06491	0
0.41_876.7400m/z	0.411933	876.74		43.5002	21.4812	24.0739	4.03424	0.372191	0	0	0.0372971	1.69955	5.22601	0	0	0	5.7048	13.5253	18.8683	3.48913	0	5.85981	8.10608	0	0	10.2284	0	0	0	0	0
2.11_1107.3742m/z	2.10865	1107.37		25.5009	49.9732	22.5484	0	61.8432	0	0	1.72864	0	6.35529	0	0	0	1.38727	18.6955	56.7685	0	12.6803	23.1112	0.849793	6.40601	0	7.89508	11.1345	0	8.62738	0	0
3.49_195.5122m/z	3.4923	195.512		14.9471	14.2798	4.29753	0	0	0	0	0	0	0	0	0	0	0	1.17575	4.70954	0.71106	0	0.299377	0	1.63448	0	0	0	0	3.28021	0	0
5.36_667.2761m/z	5.3604	667.276		43.929	217.729	107.254	0	83.8512	71.5622	4.1918	30.4257	3.07864	21.0092	14.4644	25.5235	10.8435	9.23473	123.416	54.3607	98.5045	123.891	35.5815	8.00732	98.9987	7.74283	29.6257	73.236	12.1905	1.84897	0	5.81061
3.07_375.1022m/z	3.0714	375.102		193.667	91.655	303.171	4.99816	8.62203	4.6613	0	8.8591	0.998817	6.56322	8.39591	2.01068	6.44942	18.7033	23.0892	53.109	16.2739	5.78636	17.1948	7.26487	21.3736	3.36942	23.5691	28.0495	26.2265	61.5537	6.87271	30.1296
5.04_582.4219m/z	5.03947	582.422		0.687259	0	0.00334927	77.1268	3.7531	79.5635	2.45568	2.68347	0.43406	1.91713	3.6747	2.4371	2.29834	1.32632	2.05625	0.00689924	3.36528	38.2408	0.0990971	0	6.92886	0.0990101	0.476349	1.38504	0.0911152	0.113054	0.405888	0
2.40_1019.2581m/z	2.40122	1019.26		31.1166	31.0178	39.7645	0	0	0	0	0	0	0	0	0	0	0	5.74438	46.1879	0	0	3.5126	1.64456	5.51608	0	4.78578	1.26791	0	0	0	0
2.35_261.0047m/z	2.35193	261.005		21.6257	13.1595	16.1174	0	3.31406	0	1.97431	3.34157	2.17831	0.298557	0	0	1.72572	6.04354	14.7296	9.12126	0.373932	7.66267	8.38054	2.28406	4.55754	1.91748	0	0	4.31944	6.70619	0.0496581	0
0.41_890.7415m/z	0.411933	890.741		24.6064	8.78989	14.6395	0	0.538558	0.317809	1.80303	1.97694	2.29877	0	0	0	0	3.44104	6.67116	5.90921	0	1.03246	5.03668	5.24747	0	0	0	0	6.46378	0	0	0
6.52_784.1286n	6.522	807.118	784.129	0	1.29878	0	30.2083	0	6.81866	4.29961	46.6852	4.86528	316.085	219.177	68.6688	262.471	254.192	0	6.30776	1.68829	14.9341	60.6419	11.0926	371.875	619.133	356.792	128.063	3.66733	251.174	14.9955	10.1631
0.62_587.1568m/z	0.61925	587.157		57.2699	130.966	129.245	1.92223	1.06329	0	0	3.28902	1.6731	0	0	0	0	2.2427	32.7864	18.4785	0	0.8414	2.47841	0	1.28235	0	0	0	0	0	0	2.22385
0.50_495.0199m/z	0.497633	495.02		217.457	150.379	199.359	1004.26	2511.08	1991.04	2340.07	327.711	416.053	399.727	336.261	614.987	482.585	775.93	419.498	191.442	1834.44	1993.94	241.255	200.819	360.331	270.234	247.682	170.967	637.087	1035.83	497.394	529.374
5.79_791.5009m/z	5.7946	791.501		0	152.471	5.17118	9.97882	3.68619	3.40448	4.11944	2.24661	0.270141	0	0	0.579889	1.35165	1.4126	0	0.453429	0	1.94326	0	4.70895	2.00039	0	0	0	0	0	4.86181	7.71292
0.60_276.3699m/z	0.597817	276.37		12.4486	4.18411	4.15236	0	0	0	0	0	0	0.973083	0	0	0	0.646423	0	5.46196	0	0	0.143559	0	0	0	1.30899	0	0	0	0	0
0.95_1071.8667m/z	0.947033	1071.87		196.284	297.779	241.134	0.0972235	18.6764	0.898788	0	12.728	0	1.84241	22.9611	2.41394	0	47.1627	48.3122	296.229	0.0388654	1.79917	61.8582	63.9195	21.5961	14.1778	58.0523	95.4782	4.61682	14.0125	16.0767	31.0643
4.03_671.0610m/z	4.03448	671.061		17.2138	6.57748	3.78156	0	0	0	0	0	0	0	0	0	0	0	0	2.83038	0	0	0	0	0	0	0	14.8207	0	3.80078	0	0
5.19_651.2759m/z	5.18872	651.276		3.9121	18.684	1.7705	1.83793	23.5971	12.8273	9.02935	21.2748	3.66075	1.43322	3.16979	0.977229	1.83015	2.6995	6.68897	3.08805	1.66426	8.78798	10.6853	7.06234	3.91157	2.33841	0.879372	0	0	0	0	0
3.47_377.0676m/z	3.47088	377.068		80.1858	120.326	67.0029	6.55816	25.5216	1.98707	12.2672	0	0.548477	0	0.63147	1.48913	1.85892	6.29997	34.0233	58.2399	28.2102	18.5668	0.903094	7.02707	6.1654	2.78365	10.6958	24.7221	0	15.5021	2.76724	1.98794
0.47_177.1393m/z	0.469067	177.139		0	0	0	2.97559	8.10048	2.68997	6.24363	5.25884	11.0678	12.7191	10.6086	5.05115	8.37753	11.741	2.6068	6.14513	20.0565	3.0285	14.27	6.86394	10.6955	7.44872	9.40159	7.93302	3.81636	2.66901	3.60459	1.17307
0.53_435.0138m/z	0.53355	435.014		10.9835	0	4.05775	53.589	130.174	178.464	179.664	13.4585	25.3882	11.156	13.374	35.5111	15.8986	27.8781	21.6139	2.21307	117.167	96.5863	1.34383	3.94201	14.3363	4.50026	6.00702	0.0608726	24.9989	19.5873	24.9411	18.1406
4.33_1751.5718n	4.33387	898.788	1751.57	0	0	0	0	0	0	0	0	0	0	4.68317	0	2.71135	0	0	0	757.316	0	0	0	3.68486	76.0872	9.12034	14.3626	1.49838	9.99597	0	0
3.01_883.3961m/z	3.00783	883.396		0	1.67316	0	1.5304	4.22766	10.973	396.04	12.6131	15.0898	7.2932	1.20721	0.545593	4.47699	24.6349	68.4468	4.18301	4.22162	4.73118	1.17465	21.5609	0	1.55025	0	0	3.4552	0	1.12665	0
3.29_554.3531m/z	3.29278	554.353		2.53537	1.5974	2.8539	27.7166	7.75122	39.6696	451.012	10.222	40.628	35.5121	21.4162	2.40875	116.126	39.5137	24.6139	0.892297	8.50759	3.11046	1.87173	2.28103	0	2.38916	0	2.21619	8.90826	0	1.15698	1.0444
3.26_514.0031m/z	3.25708	514.003		7.79949	1.18774	1.63391	22.0383	28.9236	21.7712	312.572	37.6622	17.8837	35.5109	10.6923	19.3744	34.715	19.1126	29.102	0.3718	16.6179	11.2962	13.0672	5.8203	1.70603	12.1448	0.323805	3.70942	13.8797	0.689468	4.48038	2.88159
5.33_374.5860m/z	5.33183	374.586		1.11584	0	0	0	0	0	0	0	0	0	0	0	0	0	0	0	0	0	0	0	0	0	0	0	0	0	0	0
0.38_201.8916m/z	0.383383	201.892		22.4644	15.1739	13.3451	46.2031	93.2422	79.4811	58.6593	16.7728	11.1637	14.3585	16.009	19.8884	23.4648	4.64029	39.0057	30.6409	62.4398	86.7498	3.57407	13.9008	14.9703	17.0135	17.6814	7.03449	3.65333	6.21806	1.70058	0.759634
2.93_472.1225m/z	2.92928	472.122		1.56214	0	1.59826	0	0	0	0	0	0	0	0	0	0	0	2.06737	0	0	0	0	1.90932	1.04067	0	1.11882	2.18877	0	3.96114	0	0
0.53_1103.3042m/z	0.53355	1103.3		30.7602	17.7687	14.305	187.576	303.651	271.996	317.245	21.2786	32.3362	38.6446	21.6376	89.4325	35.2867	52.281	76.888	26.4012	258.263	279.189	23.7521	18.7987	36.4563	6.40148	27.8946	13.373	38.0978	85.7771	30.4127	22.5022
5.44_296.2953m/z	5.43825	296.295		12.1568	0	1.73257	0	1.40433	0	0	0	0	0	0	0	0	0	0	0	0	0	0	0	0	0	0	0	0	0	0	0
0.43_481.7342m/z	0.433367	481.734		5.33441	26.2727	5.84098	0	0	0	0	0	0	0	0	0	0	0.00148196	0	50.6192	0	0	0	0	0	0	0	0	0	0	0	0.0863376
2.42_407.0668m/z	2.4155	407.067		29.9005	24.9943	29.0478	2.74432	0.422366	2.30994	0	1.82289	0.749466	1.59416	0.229908	0.787535	0	0.0276059	3.58473	23.0623	0.00623418	1.11349	3.89959	3.68569	0	1.40422	3.29398	1.72343	0	0	1.59758	0.946579
2.38_307.0065m/z	2.37978	307.007		4.53557	0	0	0	0	0	0	0	0	0	0	0	0	0	0	0	0	0	0	0	0	0	0	0	0	0	0	0
2.69_666.1906m/z	2.69433	666.191		1.35783	2.43698	0.20875	0	0	0	0	0	0	0.000762751	0.0131932	0	0	0	0	0	0	0	0	0	0.0239059	0.00373769	0.25187	0	0	0	0	0
5.50_501.5860m/z	5.50252	501.586		0	0.0322871	0.103619	0	4.23001	2.48337	6.58076	51.4991	4.35045	2.00192	3.82816	2.52777	0	5.46662	1.11288	0.0751991	1.9032	0.83979	1.2002	0	0.0274035	0	0.453011	0	0	0.820855	0	1.97519
0.53_215.9732n	0.53355	198.97	215.973	4.53364	0	4.116	50.1611	239.65	150.044	125.046	5.96992	16.8316	12.4481	10.9837	24.0361	9.85454	39.8157	14.5754	1.56852	109.155	143.219	1.49449	5.14185	11.2984	4.59295	3.87153	1.37569	14.3499	49.1681	8.13004	12.0823
5.54_330.5026m/z	5.53823	330.503		7.60095	2.27789	369.177	0.595093	0	0	0	0	0	0	2.94911	1.29333	0	0	0	7.98313	0	0	760.018	0	27.2375	1.7514	61.7911	39.7013	0	3.21735	0	0
1.75_250.1103m/z	1.74502	250.11		972.802	1357.58	1281.43	64.606	70.8393	26.4358	40.6825	60.9223	56.4537	33.7795	59.7797	39.1163	39.8297	64.5892	478.95	1115.68	139.61	279.961	201.877	214.381	463.93	267.27	219.53	288.732	240.721	341.894	149.24	95.2753
5.32_606.4322m/z	5.3247	606.432		1.61307	0.0542814	0	26.3486	2.06365	10.1576	5.43101	124.765	4.96793	1.04904	1.22999	0.0183332	0.931476	0	1.67576	0.865196	0	0.399371	0	0	0	0.128874	0	0.0986149	0.158175	0	20.4165	1.57993
2.27_614.2886m/z	2.27317	614.289		64.3544	76.8791	68.9613	0	0	0	0	0	0	0	0	0	0	0	13.5402	76.2013	0	0	1.94906	17.0419	12.4784	0	8.58579	32.349	0	0	0	0
4.23_541.1359n	4.2266	564.156	541.136	41.6286	42.9466	10.3989	0.0945205	1.58265	0.633082	0.00316897	0	0	3.64197	0	1.30087	4.82193	0	25.5622	24.2301	147.374	0	3.5651	0.255454	7.03459	34.6594	7.95472	6.67896	5.72807	17.5806	0.489509	0
1.77_539.0708m/z	1.77357	539.071		25.2613	38.8103	37.7088	0	0	0	0	0	0	0	0	0	0	0	4.01221	27.9924	0	0	0	0	0	0	0	0	0	0	0	0
3.66_732.9869m/z	3.65672	732.987		29.102	27.308	49.1774	0	0	0	0	0	0	0	0	0	0	0	0	14.8786	3.40578	2.62868	0.267331	8.82321	8.29038	1.26673	1.81325	0.608116	0	4.81631	0	0
1.37_258.5803m/z	1.36693	258.58		48.4953	59.9294	57.672	0	0	0	0	0	0	0	0	0	0	0	8.1073	29.7575	0	0	0	0	0	0	0	2.22504	0	0	0	0
3.39_834.9851m/z	3.39233	834.985		30.1197	36.4554	5.42578	0	0	0	0	0	0	0	0	0	0	0	26.3329	8.19577	12.4201	2.40994	0	0	1.44127	0	0	1.06702	0	0	0	0
0.53_174.9697m/z	0.5262	174.97		0	0	0	12.3086	43.5414	28.8662	31.0247	1.77279	1.87118	0.99358	2.85801	4.08989	1.45692	6.76416	1.75428	0	14.9702	16.2872	0.785057	0	1.9192	0.147247	0.626723	0	4.20506	7.2982	1.19846	3.3898
4.02_428.0469m/z	4.0202	428.047		100.996	113.405	41.5037	0.464109	0.429239	0	0	0.48059	0	0	0	0	0	0	57.2975	14.4648	3.22954	0	0.614258	74.5765	14.2521	0	0	27.8137	0.662297	6.6474	0	0
4.92_719.2942m/z	4.91807	719.294		19.9121	55.4351	2.13967	9.71194	16.1446	0	3.51959	0	0	2.31811	0	0	1.79883	4.50856	19.8144	0.971955	1.25596	0	0.490807	4.14198	0	1.75256	0	0	0	0	0	0
5.22_534.1396m/z	5.22443	534.14		2.3499	94.1138	2.38516	1.91122	2.56326	1.99259	1.80032	0	0	0	0	0	0	0	5.98646	2.53215	2.45465	2.22245	0	0.385355	0	0	1.70191	0	0.191	0	0	0
2.05_618.1769m/z	2.05153	618.177		29.715	3.15475	20.6023	3.12347	14.1028	0	1.62439	0	0	0	0	0	0	10.0253	8.36964	10.9399	2.08589	0.548186	0	0	0	0	0	0	0	0	0	0
3.91_754.4651n	3.91308	755.466	754.465	203.443	321.74	170.863	623.712	2047.93	1070.08	2749.29	5867.91	1198.32	4242.44	2773.87	2558.05	4676.78	1307.56	2334.8	472.534	673.279	362.055	3585.15	511.883	1537.72	3342	999.474	999.27	1539.9	106.372	253.18	364.63
6.02_313.4747m/z	6.02347	313.475		0	406.073	18.0263	0	0	0	0.714752	0	1.2444	0	26.9879	0	0	8.25968	0	11.6574	3.76081	0	67.2765	1304.76	3.06458	13.5452	459.306	18.1093	15.4668	170.612	3.31734	0
3.98_673.0588m/z	3.97737	673.059		77.5711	535.439	389.391	0	0	0	0	0	0	0	0	0	0	0	2.19354	191.885	0.0267888	0.14003	0	0	1.07621	0	0	52.6711	0	90.5349	0	0
3.16_561.3630m/z	3.16423	561.363		0.25256	11.9967	39.8477	33.3149	112.14	163.63	98.5713	160.077	140.724	49.7731	135.125	25.1298	426.602	98.4749	23.1023	4.28143	71.0417	14.5485	27.5052	104.867	13.9117	45.4712	15.605	341.404	54.2935	7.57122	1.13839	20.0584
4.08_559.0750m/z	4.07663	559.075		33.7649	133.599	493.302	0.548612	1.07879	0	0.622555	0	0	2.45004	0	4.98643	0.743081	0	5.37099	27.278	8.06658	6.52936	0.958958	0	2.58139	0	3.29323	32.5648	0.67264	175.125	17.5603	2.65781
1.12_426.0856m/z	1.12485	426.086		6.9043	5.77144	5.93904	0.382681	0	0	0	0	0	0	0	0	0	1.80356	3.99348	0.783463	0	0	0.969693	0	1.9748	0.514053	0.92131	0	0	1.68482	0	0
1.37_685.1281m/z	1.36693	685.128		220.975	224.793	205.39	13.5842	24.8478	0	0	1.43268	0	1.05576	3.39117	3.99893	0	0.354895	98.0308	190.906	11.4639	1.29813	8.81319	9.14069	10.7446	10.6103	8.78562	13.6092	0	10.229	16.5588	0.785642
0.65_955.2817m/z	0.6478	955.282		118.01	101.256	93.8586	0	41.9844	0	0	0	0	0	1.71307	0	0	0	52.697	119.446	0	0	7.90442	0	0	4.58618	5.57468	3.03497	1.56152	2.74496	6.54504	2.44147
5.88_551.4553n	5.88047	596.419	551.455	2.16686	1.96688	1.18062	6.22758	2.79587	12.4612	1.66763	4.4671	0.0997856	4.68007	4.59979	3.44502	3.16075	5.58921	4.57695	5.23436	8.77723	7.89142	0.765468	2.94531	20.0945	6.26415	6.0035	19.0193	0.623808	0.188379	0.00478856	0
2.31_420.8928m/z	2.30908	420.893		4.6506	12.861	0	0	0	0.410861	0	0	0	0	0	0	0	0	9.91256	16.5015	49.4474	30.5289	2.41197	0.878891	5.30981	0	1.39812	3.51379	0	0	0.0224084	0
2.19_439.0873m/z	2.19462	439.087		107.742	87.0797	80.1062	12.3219	3.73388	4.88927	3.34846	1.68624	1.44019	1.49028	0.98764	1.71126	0	14.1325	40.4879	92.2818	6.78757	5.18853	9.4221	7.91505	8.72989	9.28061	11.8479	8.32292	3.81781	15.3782	12.6022	5.82908
3.39_360.0499n	3.39233	383.043	360.05	39.3481	241.814	87.9982	21.7972	16.2173	3.02946	6.71794	2.24224	5.36879	0.265412	5.69859	6.79534	0.000150631	2.68597	85.3125	258.969	23.9075	9.63199	26.9301	24.2237	3.7516	2.37001	7.96069	17.2906	23.989	54.417	4.45439	3.06045
2.07_869.2478m/z	2.06582	869.248		30.9409	19.4032	20.2199	0	16.0687	2.65619	0	0	0	0	0	1.34589	0	0	6.09398	12.4255	0	0	0	0	0	0	4.10034	2.66373	0	0	0	0
2.12_874.2312m/z	2.1232	874.231		69.9199	81.4275	37.2773	1.00732	24.0813	0	0.027612	0	0	0	3.16356	0	0	0	23.4501	78.299	0	0	0	0	5.39886	0	2.38287	4.11618	0	14.2997	0	0
2.94_445.0517m/z	2.93643	445.052		35.756	33.8903	30.626	0	0	0	0	0	0	0	0	0	0	0	4.21562	7.81941	0	0	7.28929	0	0	0	0	0.141637	0.0551846	0	0	0
4.26_387.4463m/z	4.2623	387.446		4.03867	0	0	1.53807	71.6109	45.7715	22.7918	100.141	23.0139	35.3521	59.1177	13.1433	2.69191	87.3999	0.49548	3.53976	13.4102	53.5282	136.368	0	20.5081	14.072	0	3.55815	33.6107	38.3731	0	5.83714
2.74_562.2413m/z	2.73648	562.241		0	9.07584	0	0	0	0	0	0	0	0	0	0	0	0	8.80725	17.1456	6.7831	1.43223	6.60693	1.92624	65.9935	0	0	0	0	27.173	0	0
2.08_240.5409m/z	2.0801	240.541		21.6337	27.6701	27.248	0	0	0	0	3.66005	1.9435	0	2.74932	0	0	0	13.4489	21.0685	0	0	0	3.74126	3.38538	6.03314	0	5.26277	0	0	0	2.67809
0.41_868.7424m/z	0.411933	868.742		20.999	4.50612	8.95306	2.57956	0	0	0	0	0	0	0	0	0	0	3.11871	21.9019	0	0	1.99042	0	2.18543	0	11.9236	4.48801	0	0	3.84122	0
1.77_390.9007m/z	1.76643	390.901		77.8397	85.3142	89.3398	7.50278	1.92543	0	0.974175	0	0	0	0	1.08994	0	0	31.7821	87.8486	0	0	5.4922	0	2.2728	0	0	3.85832	0	0	9.21116	0
2.27_343.0411m/z	2.26603	343.041		15.452	13.1951	15.7119	1.54037	0	0	0	2.28058	1.841	3.73222	0.988096	6.20165	6.61896	2.56843	9.69026	14.9898	7.14623	7.55005	9.52535	2.18718	27.5134	9.85439	7.22805	12.519	17.7585	5.10376	1.46654	0.125787
2.10_486.1003m/z	2.10152	486.1		5.87067	4.78722	0.328647	0	0	0	0	0	0	0	0	0	0	0	0	0.00398712	0	0	0.820159	0	0	0	0	0	0	0	0.205108	0
0.53_369.0849m/z	0.5262	369.085		11.3105	1.21269	2.84314	40.3086	204.282	95.6585	67.3167	15.4293	7.09438	6.11951	13.2661	27.8063	13.5126	21.1796	20.7374	7.23419	95.9875	128.794	7.17646	7.65749	10.4436	9.81929	12.73	7.32651	14.4547	56.9288	12.0403	14.8485
5.49_738.3594m/z	5.48823	738.359		124.389	55.9998	106.478	0.477552	2.66182	0	2.33022	0	0	0	0	0	0.324678	0	0.837041	26.6704	13.2333	0.204336	0	128.155	0	0	27.0405	1.37061	72.4865	141.871	0	0
0.43_461.8020m/z	0.433367	461.802		10.7827	0	0	0	0	0	0	0	0	0	0	0	0	0	0	0	0	0	0	0	0	0	0	0	0	0	0	0
4.37_656.5742m/z	4.36957	656.574		2.79434	26.2751	7.40482	0	0	0	0.722776	0	0	0	22.4627	2.77689	24.7263	0.103621	12.5688	20.3009	3307.09	0.791004	0	3.39726	8.2225	68.3217	35.1058	19.4628	0	33.9283	0	0
0.40_762.0937m/z	0.4048	762.094		16.5901	16.4223	3.02615	12.8383	4.73841	6.009	0	7.11075	4.13828	5.23935	4.75105	9.22628	5.28353	8.07315	20.0254	47.692	3.17179	4.34265	3.42938	16.2158	9.06387	22.6299	12.7538	34.3081	5.83636	0	0	0
3.20_366.0042m/z	3.19995	366.004		32.2296	29.5391	5.20079	32.8822	5.95198	0.274066	0	0	2.25468	0	0	0	0.923074	0	0	40.3942	0	0	0	0	0	0	0	0	0	0	1.7999	0
3.12_528.8132m/z	3.1214	528.813		248.349	303.685	197.268	1285.81	1821.59	1881.16	5145.8	734.666	1112.89	825.644	349.497	380.966	884.942	1215	1766.3	463.565	1530.08	474.465	244.518	791.798	183.039	566.546	84.9556	83.4262	253.155	7.8808	440.936	61.6055
3.47_250.0937n	3.47088	295.065	250.094	386.811	282.965	238.119	13.6935	16.3601	18.5897	16.4688	1.91976	7.84031	1.55603	2.78719	12.3292	11.4592	5.35571	127.458	149.921	57.0955	32.9025	21.8703	56.3797	32.2571	11.8166	20.8796	42.0335	35.0346	118.511	9.38237	5.49797
3.46_430.4001n	3.4566	395.386	430.4	37.5986	75.0307	48.8449	15.5143	13.5293	27.1606	23.3429	2.93361	0	197.429	0	0	0	1.50458	4.23379	2.71664	1.10785	0	0	0.338724	0	1.81314	0	0	0.0145571	2.89723	4.88132	0.00302886
0.53_734.1575m/z	0.53355	734.158		0	0	0	19.8295	62.8892	67.5319	51.7995	6.41199	5.37987	1.00732	1.97064	13.6016	5.28335	8.97235	2.98981	0	56.5218	86.7123	0	0	8.5311	1.97153	0.663003	0	0	17.6712	0.810585	1.9906
6.79_792.4882n	6.79283	856.482	792.488	591.981	388.847	354.483	44.2453	277.436	126.963	145.045	53.9687	8.78322	75.2393	79.6942	20.7892	47.6136	10.039	435.391	335.616	262.147	153.194	78.0039	63.5199	107.972	67.4218	70.7111	113.914	22.8997	16.7299	22.6288	2.68993
2.22_360.0153m/z	2.22318	360.015		11.9344	11.3545	8.33361	0.664953	0	0	0	2.0692	0	0	2.43993	1.64441	0	0	5.26402	9.13368	0	0	0	0	0	1.58633	0	2.73588	0	0	4.09598	0
4.98_734.4279n	4.9752	757.419	734.428	0.814145	13.5942	2.82146	0.0161738	3.43498	0	0	0	0	0.640803	0	0	0	0	3.94327	0.128073	0	0	0	0	1.86417	0	0	0	0.570444	0	0	0
5.17_704.3466n	5.17443	669.333	704.347	19.4492	459.362	14.3068	11.0274	20.4188	0.0559993	7.10512	0	1.32812	1.27622	2.13969	0	1.49612	4.15275	17.7184	5.32262	4.53367	0.446989	2.11731	23.39	3.26154	3.81241	2.64444	6.76564	2.01427	1.46533	1.6472	4.83029
0.43_204.3926n	0.433367	472.805	204.393	41.563	28.3389	17.8553	0	5.45258	0	12.0697	0	0	0	0	6.74333	0	0	0	39.013	3.22235	9.64583	0	0	0	0	9.83623	0	0	0	0	0
6.79_1082.7169m/z	6.7857	1082.72		492.143	671.121	572.325	0	414.833	0	0	3.57488	0	0	17.3641	0	5.13975	0	521.795	649.908	2.04444	5.09685	1.78113	0	0	0	0	15.7357	0	0	0	0
2.62_741.2760m/z	2.61548	741.276		66.2383	67.6049	64.7585	1.42673	0	0	0	9.8517	0	6.74509	5.30304	4.76456	3.21752	2.02701	6.53658	65.4031	0	0	32.9396	22.7585	17.8569	12.007	40.5902	38.403	1.93896	16.2149	18.164	3.95091
2.18_209.0002m/z	2.18033	209		4.23811	14.0809	14.245	1.12833	0	0	3.03582	0.036433	0	0.192533	0	0	0	0	1.97356	6.39539	2.43314	1.33515	0	0.937012	0.736413	1.12072	0.577709	0	0	0	0	0
0.82_1054.2619m/z	0.818483	1054.26		43.7453	28.0204	27.154	4.39191	5.56679	0	4.09498	0	0	0	0.467468	0	0	4.73666	32.0507	32.6112	2.98422	0	0	0	5.30808	0	2.60248	0	0	9.49811	4.86335	4.5741
0.50_791.2006m/z	0.497633	791.201		2.02731	0	0	21.3759	33.1736	72.65	27.961	10.2745	8.03276	22.1956	14.2361	5.45978	8.41895	15.9961	12.5129	1.30838	38.9201	75.0732	4.96616	8.66812	9.0004	5.63754	13.9389	0	12.3307	18.0257	3.08824	0
4.78_378.3220m/z	4.77525	378.322		1.54539	0	0	28.3009	1.4335	34.213	77.699	0	17.1835	19.2707	22.6986	19.4387	21.265	7.18104	5.00928	0	8.56114	0	0	0	0	6.41267	2.03591	0	0	1.84505	8.79855	0
7.07_459.2535n	7.07063	501.287	459.254	25.8304	28.6492	9.57659	18.507	36.5874	36.8108	7.92658	128.953	5.76144	224.648	226.334	157.399	96.8729	185.435	17.5097	39.656	20.0707	10.5446	63.3655	13.1052	180.339	103.028	67.0587	62.0922	38.3842	9.1503	3.59673	6.14751
3.00_882.9665m/z	3.0007	882.967		0	0	0.944367	7.78207	8.5603	12.0069	859.961	9.35849	14.1534	5.68404	2.34122	0.726379	3.65942	17.3238	112.823	4.70042	7.19839	0	1.53683	22.9209	0	2.84671	0	0	0	0	6.07129	0
3.34_1120.7164n	3.34277	583.376	1120.72	5791.67	5711.03	8379.03	14621.9	19331.8	29551.7	121931	32154.4	24445.2	22066.7	20656.8	8237.53	52438.6	34131.4	17307.7	5371.46	16557.3	9481.84	7657.39	13001.9	4053.14	13469.2	6309.61	24228.4	20658.8	8178.32	2506.54	8334.6
7.08_535.3375m/z	7.07777	535.337		7.71725	17.7548	7.61377	2.10611	8.45466	0	9.40307	0.655785	1.79552	8.65379	3.35918	1.62973	2.41497	0	7.69174	19.5644	10.7556	8.7361	3.43612	6.9044	20.1561	14.2648	31.4179	21.0856	0	1.25545	0	0
5.20_823.5316m/z	5.19587	823.532		0.0091466	0	0	0	0	0	0	0	0	0	0	0	0	0	0	0	0	0	0	0	0	0	0	0	0	0	0	0
7.18_539.3792m/z	7.18488	539.379		33.5779	67.7387	37.083	53.6101	31.1749	46.2531	42.1799	26.6115	15.574	91.6784	68.6311	84.3184	90.6493	22.4416	55.4709	122.988	72.0941	65.33	42.3622	76.7676	2928.82	977.677	819.897	2036.39	30.8108	41.208	39.7893	18.7409
0.71_1161.2425m/z	0.711367	1161.24		51.7586	12.9426	37.0076	0	0	0	0	0	0	0	0	0	0	0	5.7059	67.5877	0	0	0	0	0	0	0	0	0	0	0	0
4.31_539.2579m/z	4.3053	539.258		444.011	12990.9	383.939	17.8246	1405.13	23.7617	45.9287	31.4829	9.2822	53.0758	144.756	88.4392	108.042	188.564	673.846	227.684	74.8942	61.6534	124.004	77.5526	226.365	343.441	559.491	171.66	41.8051	43.0815	51.5998	18.8759
3.62_321.8917m/z	3.621	321.892		0	0	0	0	0	7.00716	5.44497	10.025	11.8799	9.7032	6.23117	0	9.14531	6.23177	11.8408	0	0	0	0.669388	5.25363	0	4.54787	0	2.3448	0	0	0	0
2.24_656.1723m/z	2.2446	656.172		10.5437	9.48591	19.0353	1.55552	0	0	1.63428	0	0	0	0	0	0	0	2.99573	17.5338	3.62603	0.150388	0	0	0	0	0	0	0	0	0	0
2.26_474.1903m/z	2.25888	474.19		13.7887	8.12767	18.262	1.23072	1.91382	0	0	1.44469	1.52358	0	1.32097	0	0.00355407	0.131476	3.09813	21.2546	0.134444	0	2.30371	0.0959088	0	0.000190816	0	1.74834	0	0	1.68304	0
3.79_315.3072m/z	3.79168	315.307		0.00145109	0	0.533607	0.584833	7.20726	10.0512	3.95274	4.77682	3.62114	10.3836	14.9333	5.4299	3.78059	8.06779	0	0	5.98252	11.7451	21.1034	0	1.97577	4.48035	1.54993	0.492225	1.72083	14.1503	0	2.3255
8.62_567.3624m/z	8.61765	567.362		4.40389	0	21.6998	4.36838	36.9745	41.4786	49.2441	3.27199	11.6087	4.52652	3.98294	23.5754	3.63174	0	0	0	43.5449	4.38147	3.91232	4.13791	7.56894	3.83983	7.8194	0	0	0	0	0
5.30_602.3587m/z	5.30327	602.359		8.52588	53.4267	10.484	3.11255	5.31492	1.84164	3.87996	3.34872	0.931557	1.43172	2.42389	4.35492	2.54275	10.0489	14.5275	12.4754	11.1728	6.24766	8.00288	14.4482	30.5543	17.562	0.198273	8.1197	5.4968	3.87273	0	1.27279
3.81_371.0374m/z	3.80597	371.037		0.0685519	1.5024	6.64961	0	0	0	1.28758	0	0	0	0	0	0	0	0	0	0	0	0	0	0	0	0	0	0.050951	0.00966026	0	0
2.53_871.3021m/z	2.52978	871.302		518.481	446.855	540.009	8.92694	6.72226	0	0	19.3251	7.7037	36.1222	24.8674	16.315	5.2236	77.824	137.505	632.359	8.85318	3.77982	139.05	103.631	143.96	80.6721	204.088	196.022	37.9816	111.495	79.1686	35.8325
2.61_535.1455m/z	2.60833	535.146		32.2535	14.4029	24.9148	0	0	0	0	0.563418	0	3.67674	0	2.12527	0	0	4.34253	19.5671	0	0	5.65372	4.57894	1.7374	2.35361	10.0579	10.2278	0	0.0193522	5.68889	0.737623
2.10_500.1975m/z	2.10152	500.197		35.5592	36.9868	46.9913	2.43647	1.36299	0	0	3.20032	0.33679	0	1.93719	0	0	0.578374	9.11533	56.4013	0.952254	1.56441	1.63966	0	3.89958	0.856927	9.95547	10.7204	0	2.4702	6.45667	0
1.57_267.0612m/z	1.57433	267.061		116.441	127.058	176.163	3.99096	0.663937	0.981321	1.36082	2.58962	4.477	1.32628	4.62948	1.86707	1.47287	6.06117	135.908	108.455	13.5229	26.8428	7.54963	104.597	106.475	55.9411	28.3495	84.8453	9.21387	115.569	14.3987	10.7811
4.33_602.0397m/z	4.33387	602.04		7.52176	29.0206	5.39247	0.000345116	0	3.56265	0	2.39111	0	0	20.1077	0	7.53024	0	32.4214	31.8791	460.529	0	2.30419	5.8314	3.51257	41.7797	23.1546	15.2106	4.26312	37.2873	10.8497	5.19617
5.32_743.3593m/z	5.3247	743.359		11.5944	27.4473	3.74409	0	3.66454	0.353638	0	0	0	0	2.9505	2.25166	0	0	20.4755	3.04587	0	0	0	2.44587	0	0	0	0	0	0.0934581	1.28865	4.79599
4.48_701.0493m/z	4.48317	701.049		9.23234	16.4808	82.7248	0	0	0	0	0	0	0	0	0	0	0	0	0	72.9944	0	0	0	1.38782	0	0	2.15425	0	4.83377	0	0
2.00_137.1457m/z	2.00225	137.146		17.1826	28.9899	22.1292	0.0820893	0	0	0.935261	0.220845	1.16265	1.1872	1.47816	0.513295	0.135483	0	7.608	19.1672	0	0.776978	0.781399	1.4156	3.06771	0.826093	1.55194	2.52444	0	0	0.751403	0
4.86_578.0160m/z	4.86093	578.016		0	1.54391	0	25.4706	11.0531	6.94645	22.3373	0	35.1419	23.3931	2.97736	10.5842	9.12812	1.09012	0	0	1.72267	19.4861	0	17.8326	1.76892	9.54824	12.0477	0	0	0	18.0528	0
2.99_956.6031m/z	2.99355	956.603		5.00821	2.66418	0	77.2165	76.435	132.079	793.508	22.8867	25.6595	4.17422	0	5.03162	9.05771	108.688	274.632	4.78815	98.2789	9.96719	1.48376	21.952	0	19.2064	0	0	1.94931	0	0	0
2.83_196.5953m/z	2.82932	196.595		11.749	10.4083	13.2938	2.37102	3.41728	0.569046	0	0	0	0	1.76089	1.43395	0	0	3.8449	9.16587	0	0	0	0	0	0	0	1.81418	0	1.10155	0	0
2.67_433.0218m/z	2.67292	433.022		6.1213	15.5641	9.93146	0	0.0165109	1.33072	0	0	0	0	0.763411	2.93627	0	0	0	7.82085	0.748993	0	0	0	0.636474	7.36722	0	0	0	0	0	0
5.47_656.3338m/z	5.46682	656.334		14.1643	317.362	0.66878	1.51648	5.98433	1.40704	4.10437	0	0	0	0	1.00607	3.34735	0.139452	2.81718	5.44945	1.66879	0	2.12653	0.734511	1.99532	4.97283	0	3.03105	0	0	0	0
4.31_679.2255m/z	4.3053	679.225		0.963667	1.42329	4.58876	0	0.956879	1.6967	0	0.919754	0	3.35214	23.5975	0	9.43224	1.34241	3.73303	19.6356	343.34	0	0	1.33755	4.02805	79.6106	31.1055	32.0657	7.81975	5.68449	0	0.59306
4.13_618.2808m/z	4.13377	618.281		4.87359	15.6698	4.90466	0	0.47237	0	0	0	0	7.3254	0.694845	0.557809	1.24011	0	28.2629	18.5709	0	4.38889	1.16283	2.06027	5.35273	24.9083	0.0622679	2.94514	0	12.3164	0.0779836	0
3.44_459.0594n	3.44232	460.067	459.059	2.81274	100.123	11.4989	0	0	1.80722	2.98243	0.463379	0	0	0	0	1.08623	0.599609	0	17.7889	9.43	12.1306	1.76043	0	0	0	1.6407	0.157158	1.88635	1.66151	0.417126	0
5.74_495.2574m/z	5.74462	495.257		20.5413	1319.02	36.369	0.833404	29.1381	6.04056	11.7151	8.18541	3.56609	19.1348	11.1581	8.30974	13.517	9.81218	21.9215	32.6217	10.2431	5.7873	7.00073	21.2749	8.46487	4.40759	6.528	16.4503	0.411244	2.17794	4.36757	2.70026
5.70_1657.0509n	5.70247	829.533	1657.05	0	0	2.4996	0	0	0	0	0	0	0	0	0	0	0	0	0	0	0	0	0	0	0	0	0	0	0	0	0
2.12_1189.3343m/z	2.1158	1189.33		189.481	224.778	193.741	21.9601	170.077	5.35149	0	7.64008	6.52295	5.38391	15.6296	0	11.2833	11.0134	142.989	197.495	2.98724	39.2299	32.8338	3.34467	14.6873	2.56677	25.6339	36.039	6.25977	19.9937	0	3.1366
5.45_580.4525n	5.4454	603.442	580.452	226.376	147.932	203.061	441.885	1212.81	713.293	593.853	3460.29	888.089	326.735	536.911	339.405	123.627	915.162	278.778	92.2466	438.221	521.362	1595.27	39.2926	405.543	207.63	141.894	150.533	221.353	172.69	176.309	302.632
0.45_703.7020n	0.44765	704.728	703.702	12.8505	2.42596	9.83459	67.9078	114.915	139.297	186.963	49.4979	29.759	48.5293	28.2078	79.024	69.3592	45.6235	10.6858	28.0656	121.785	91.9434	26.9365	8.17493	33.9086	10.7265	44.2274	10.169	4.39511	22.8707	11.9654	20.4982
1.57_838.2319m/z	1.56718	838.232		248.409	312.461	281.504	10.6967	72.7124	0	0	0	4.71955	5.82846	8.03296	0.783325	9.87221	0	92.5774	279.572	0	3.88507	0.00246029	1.74985	11.3635	1.18843	7.87893	21.0221	0	1.88882	3.0413	0
0.92_1089.3853m/z	0.918467	1089.39		180.319	232.713	208.835	2.12396	20.8405	0	0.2602	14.4922	3.09799	10.727	28.0344	9.92974	9.82489	18.7196	61.4876	205.029	4.75473	0	33.5056	73.9562	28.243	14.7246	38.6141	91.6594	13.9978	13.7534	36.1854	21.1251
2.38_154.9779m/z	2.37978	154.978		11.7831	4.77993	0.766647	0.979913	0.615543	0	0	0	0	0.31937	0	0	0	0	3.32716	7.96013	4.01077	0.673836	0	1.0539	0.34515	0	1.38595	0	0.395589	0	0	0
5.03_524.3707m/z	5.03232	524.371		1.55423	8.08705	7.21452	2.28513	1.33954	6.36366	1.0544	2.02251	1.31489	10.7256	5.05675	6.11304	2.32836	1.09238	1.75868	9.38322	5.09706	5.43147	5.48483	1.25246	33.261	15.5592	1.50638	3.21641	1.31071	3.53179	0.262866	0.302975
2.34_453.1037m/z	2.34478	453.104		52.5534	53.4667	62.0447	9.8129	1.92999	3.22908	4.78101	0	0.692031	3.64628	0.357758	0	0	2.82965	30.8808	56.7713	4.87662	1.84894	0	6.23532	0.803209	2.24416	4.63862	5.12981	4.01917	2.6801	8.43854	1.57056
8.60_774.9728m/z	8.59622	774.973		92.0608	91.6095	9.51694	27.828	24.4175	49.4885	39.0755	5.78862	4.9306	2.18912	0.887512	2.79707	11.7503	0	28.9664	123.423	25.34	59.7878	7.08005	8.45142	4.12048	16.9307	5.66336	27.7695	0	0	0	0
3.23_561.3632m/z	3.22852	561.363		0	0	0	0.767529	23.7246	36.0295	148.941	31.0151	24.9803	12.6027	28.445	0	114.025	110.052	0	0	6.51779	2.35328	7.46436	18.9836	0	0	0	79.0488	62.4096	0	0	2.2605
0.48_62.9642m/z	0.4762	62.9642		0	0	0	1.18288	2.06277	3.04307	1.85897	0	0.977012	0.808964	1.44227	0.829737	1.34595	1.36601	0	0.469353	5.00678	2.76253	0.700316	0.96603	1.95592	0.180113	0.447861	0.216729	0.556082	2.17127	0.315262	0.903534
4.13_459.0345m/z	4.13377	459.034		29.7439	48.5356	143.934	0	0	0	0.0368262	0.346545	0	0	0	0.0470847	0	0	0	83.8475	0	0.127793	0	0	0	0.645203	0	1.90315	1.79208	7.86591	0	0
0.55_160.1691m/z	0.554967	160.169		5.8772	8.84831	8.73997	2.50225	3.01041	0	0	1.79243	0	0	0	0	0.0549965	3.04906	1.52935	6.50642	3.21497	3.00794	4.15647	2.4551	1.37263	0	0	0.950134	2.9745	4.3867	0	0.295876
1.12_1180.8493m/z	1.12485	1180.85		451.85	9.50602	3.50305	0	0	0	0	0	0	0	0	0	0	0	27.2709	16.7809	0	0	0	0	0	0	0	0	0	0	0.017523	0
3.24_664.3108m/z	3.2428	664.311		0	37.2151	7.60696	0	0	0	0	0	0	0	0	0	0	0	3.20933	1.78133	15.6572	0	0	0	0	13.6159	0	0	0	0	0	0
0.43_341.3146m/z	0.433367	341.315		5.51398	4.60716	5.78227	0	0	0	0	0	0	0	0	0	0	0	0	8.09408	0	0	0	0	0	0	0	0	0	0	0	0
3.72_505.0421m/z	3.72028	505.042		72.3844	83.2713	189.958	28.6709	16.7408	3.92432	18.2265	4.91429	6.08624	8.12755	0	0	0.0184946	0.535747	9.56454	80.715	19.456	20.1124	10.3274	7.54469	26.527	2.06568	3.46309	24.2298	4.95865	62.7835	3.3042	3.14424
3.31_453.5326m/z	3.30707	453.533		0	75.6507	127.455	0	0	0	3.63826	5.9184	0	0	2.23583	0	0	0.82511	0	0	0	1.52507	0	0	33.6233	0	0	1.01223	0	0.980545	6.0081	4.0694
3.09_419.9518m/z	3.08568	419.952		12.9126	23.6229	7.6517	87.3372	104.492	88.6448	499.24	50.3736	94.6481	154.143	65.214	53.1274	107.98	82.1816	256.804	54.2447	113.012	33.1368	25.7754	85.111	6.71471	61.6981	17.362	19.6283	73.8343	0.464813	13.051	9.83092
7.35_421.2538m/z	7.34928	421.254		35.226	27.6194	18.4749	14.063	22.6779	25.8398	27.8841	0.749552	0	0.115512	4.15973	5.52585	0.548695	0	28.3977	32.0893	31.1387	32.4384	1.83377	3.62813	8.03144	2.11867	18.7003	17.7696	4.42144	6.609	1.34384	0.00510209
5.50_540.2446n	5.49538	563.235	540.245	48.9454	16146.7	56.5797	18.9761	40.7752	12.585	29.2691	2.27403	2.83665	8.31702	19.1335	7.27037	11.0655	20.4911	26.5425	69.5849	18.2714	9.4103	2.28408	42.5897	5.49025	24.8578	6.99017	10.1068	4.55992	3.24412	7.1902	5.51044
2.91_867.3069m/z	2.90787	867.307		74.9851	94.3695	84.553	1.45736	0	0	0	0	0	4.94642	0.502719	0	2.55212	10.8348	5.7132	64.9431	0	0.0756652	12.2758	6.41162	21.4705	15.9419	26.0714	35.817	2.23071	15.899	11.4843	0
5.99_433.2816n	5.99492	398.268	433.282	240.113	367.837	376.537	1017.81	202.264	1029.07	1006.89	277.647	179.467	548.948	912.384	807.384	1137.82	558.966	298.484	1006.71	1588.92	948.313	197.899	809.426	10991.4	7706.37	2918.07	6813.09	309.956	336.006	252.064	146.599
5.27_815.3168m/z	5.27472	815.317		32.1257	95.8255	73.901	0	3.90482	0	0	1.74329	0	0	0.97818	0	0	0	12.8934	0	0	0	0	18.3753	11.8305	3.37156	0	10.1784	0	0	6.86192	6.96988
2.99_1012.5919m/z	2.99355	1012.59		2.40912	0	0	41.2299	16.0059	42.7607	214.23	9.34488	10.7832	39.076	14.5754	5.86142	18.3311	38.1947	62.2423	0	70.8666	39.5575	0	6.84836	0	41.175	0	0	4.70016	0	5.31818	1.98566
3.53_509.0710m/z	3.528	509.071		45.5297	89.9221	174.267	0	0	0	0	0	0	0	0	0	0.480787	0	0	44.6202	2.99141	0	0.258026	0	0	0	2.52904	2.50399	0	0	0	0
4.69_459.5181m/z	4.69025	459.518		2.57861	1.05727	0	1.30089	63.9835	61.6538	10.1366	78.5689	34.2528	22.8875	27.2685	11.0133	1.18481	35.6001	0	1.60984	8.74913	85.4919	99.0637	0	18.1247	6.67082	0	2.22146	17.2758	9.79423	0	0
1.35_444.8208m/z	1.34622	444.821		6.46295	2.75783	5.41898	98.2389	43.9059	68.255	122.137	10.9274	12.6976	8.71682	7.3439	31.3377	4.66116	4.0117	24.6186	1.44545	40.399	23.355	1.04079	1.52763	4.29361	3.09016	0.95372	0	1.64444	0	28.3593	0.556953
4.43_640.1060n	4.43313	641.113	640.106	11.1865	87.3329	75.2052	0	0	0	0	0	0	0	0	0	0	0	0.236602	10.9002	3163.53	5.20595	0	0	0.032359	0.923004	7.39627	0	0	4.54967	0	0
2.04_348.2485m/z	2.03725	348.249		24.5721	26.8238	27.5409	0	0	0	0	0	0	0	0	0	0	0	5.05173	22.4289	0	0	3.93153	0	1.84884	6.41924	2.35483	1.0433	0	0	2.28632	0
3.26_981.6423n	3.26422	513.809	981.642	2001.04	3110.58	1777.49	5607.53	10347.6	8102	41678.7	12479.8	8104.99	11873.8	6362.14	6911.29	11262.1	7417.15	14580.2	4099.26	6250.9	2353.86	5152.3	6405.59	2807.1	6806.71	2617.18	2741.67	5331.74	714.531	2782.62	1212.83
1.12_314.0473n	1.12485	297.044	314.047	0	3.50145	3.29086	0	0	0	0	0	0	0.139783	0	0	0	0	3.34542	6.05749	0.424184	0	0	1.07295	0.394238	1.26334	0.1108	0	0	0.789055	0	0
2.63_357.2865m/z	2.63007	357.287		4.84062	27.0542	45.9363	0	0.650941	0	12.5622	0	0	0.364669	0	0.751103	0	0	4.83369	5.73507	0	0	0	0	0.0722073	0	0	0	0	0	0.661411	0
4.82_157.2096m/z	4.81808	157.21		1.74802	0.596214	0	13.7372	2.75267	6.59789	14.7983	6.61058	6.7986	4.59053	0	3.2685	0.829453	1.98	0	2.31993	8.16354	8.09783	5.48332	2.23995	2.52888	4.88825	3.26368	2.76456	1.4037	1.50223	1.92482	4.10976
2.09_541.0846m/z	2.08723	541.085		197.903	190.638	176.072	25.5226	27.4647	4.83661	6.65379	0	2.32642	1.98129	4.47467	8.43379	4.37289	14.1514	130.213	190.505	16.4904	2.21893	12.8477	13.6049	12.8554	15.0479	12.1447	25.7639	7.58865	20.3892	19.1448	10.1803
3.42_627.1226m/z	3.42088	627.123		10.6361	38.5648	14.4819	0	0	0	0	0	0	0	0	0	0	0	2.77396	15.8445	0.349361	0	0	0	0	0	0	2.83578	0	13.2747	0	0
2.12_824.3018m/z	2.1232	824.302		207.407	233.18	250.506	0	18.8052	4.11734	0	16.4436	8.19179	6.09181	13.2212	4.85025	7.95972	3.32043	103.557	160.738	2.24362	0	37.7687	26.0917	27.02	30.744	13.0319	55.5418	16.0887	10.7124	27.158	7.84174
2.37_551.1420m/z	2.37265	551.142		38.2124	22.5208	19.6507	3.08115	0	0	0	0	0	0	0.835693	0	0	0	16.4067	24.8749	0	0	0	0	0	1.52783	0	0	0	2.81976	0	1.85074
5.43_784.3465m/z	5.43112	784.347		0	4.94034	0	0	0	0	0	0	0	0	0	0	0	0	0	0	0	0	0	0	0	0	0	0	0	0	0	0
3.70_792.4196m/z	3.69957	792.42		0	0	0	0	31.5349	18.8197	72.7503	10.1707	7.00339	6.04371	0.846426	0	13.0016	4.78239	0	0	0	0	0	0	0	0	0	0	0	0	0	0
4.55_558.3037n	4.54743	581.293	558.304	2389.91	3580.89	2267.04	39.2079	2496.39	93.7035	498.123	105.664	46.7118	158.675	258.837	150.045	312.766	244.742	2365.7	803.211	589.592	509.328	252.233	1386.05	1041.66	395.705	173.165	272.071	159.507	207.067	52.5861	90.9725
5.87_600.9989n	5.87332	624.01	600.999	0	309.66	0.823547	0.979992	0	0	0	0	0	0	0	0	0	0	0	0	0	0	0	0	0	0	0	0	0	0	0	0
7.93_525.3569m/z	7.92637	525.357		1.08136	0	0.643389	6.02033	2.03376e-08	3.11066	1.64713	2.87147	6.22315	4.7599	17.7062	3.69222	10.3427	2.98594	1.21492	3.34301	2.0974	7.15839	8.53611	6.06891	27.0084	10.2477	19.5692	7.8517	0	1.37666	0.623607	0
0.63_723.0994m/z	0.626383	723.099		38.5919	48.2433	15.4402	5.81919	1.81816	0	0	1.7377	0	0	0	0	0	6.60925	12.8532	53.0955	0.364501	0	2.12034	10.2372	0	0.85141	0	2.10596	0.619579	0	3.99816	0
0.59_1045.2513m/z	0.590683	1045.25		14.3869	9.32938	5.48529	126.151	223.757	172.545	152.369	28.3702	24.4746	30.5763	31.5042	51.7496	27.6327	15.7084	26.0541	11.17	148.956	204.716	19.9753	27.7585	32.4631	22.1318	29.3782	15.9366	22.0522	20.3211	35.9733	11.5521
4.03_583.3742m/z	4.03448	583.374		1284.14	1670.23	2009.44	3094.83	5057.73	5017.33	23956.3	10785.4	7780.49	8109.25	7048.57	3703.26	10351.7	5692.3	5676.66	1723.54	4993.96	1508.73	2883.42	3900.45	1366.51	4562.87	2271.04	5367.99	4171.66	2089.07	780.233	2433.14
4.35_717.0407m/z	4.34815	717.041		5.43491	31.7879	34.045	0	0	0	0	0	0	0	0	0	0	0	0	0	0	1.13626	0	0	5.14288	0	1.67088	10.1391	0	0	0	0
6.28_443.4868m/z	6.27985	443.487		0	31.7553	22.7347	0	0	0	0	0	0	0	0	0	0	0	0	0	0	0	0	0	0	0	0	0.717392	0	0	0.504858	0
1.77_338.1320m/z	1.76643	338.132		82.9028	149.336	142.754	0	0	0.0720192	0	2.31756	1.2981	0.486221	2.20503	0	0	0	24.9608	93.1535	0	0	12.3511	5.62086	1.0681	10.0037	1.64727	16.4645	0	0	9.63191	0.0454217
5.37_633.3262m/z	5.36755	633.326		23.121	87.5782	49.6018	5.09282	34.5067	30.0488	12.5164	7.313	0	7.40895	6.07424	8.37622	9.23376	17.2873	37.7629	16.8405	26.6379	32.8881	2.53759	9.75949	11.4961	30.15	14.5876	9.95009	7.83875	2.7012	1.00342	0.173831
2.61_885.3176m/z	2.60833	885.318		420.266	364.56	413.337	1.3642	2.90662	0	0	32.0263	18.6736	30.6584	48.3332	16.4647	7.4841	36.8455	121.815	451.632	1.68164	0	115.944	99.8989	116.04	48.3447	159.5	170.884	21.1563	84.5699	85.991	27.9209
2.00_405.2594m/z	1.9951	405.259		44.8208	82.4178	7.93721	0	6.62068	0	9.20622	0	0	0	0	0	0	0	72.624	56.3062	0	3.03661	0	3.56396	0	0	0	0	0	0	24.9243	0
3.38_334.4259m/z	3.37777	334.426		10.5458	11.5701	4.9186	0	48.0067	17.8618	55.0674	52.7872	20.8459	40.9665	52.9812	104.876	57.9245	25.8327	59.2704	110.786	71.2673	34.1877	78.3022	25.4699	91.3117	52.8966	58.4397	73.819	67.9204	17.2135	0	20.7009
1.77_420.8931m/z	1.76643	420.893		34.5746	36.4733	44.7533	1.31262	0	0	3.05612	0	2.4277	0	0	1.88391	0	0	11.5323	32.858	1.18513	1.95293	1.59575	0.75737	0	0	0	1.68152	0	0	5.3903	0
3.93_446.4346m/z	3.92737	446.435		155.787	4856.61	40.5184	15.4312	156.412	7.63117	4.84644	3.51545	2.68388	0	1.27629	0	1.99176	2.20062	26.3497	10.4281	6.68916	0.0330501	0.871233	6.89683	10.6996	0	3.95716	0.222512	1.88185	0.0981604	0	1.96252
2.58_1017.3032m/z	2.57977	1017.3		53.6558	35.5601	50.4798	0	0	0	0	0	0	0	0.960205	0	0	0	10.2104	58.6777	0	0	3.49661	3.87561	15.2938	0	9.5281	10.7015	0	0	5.65671	0
4.35_740.2537m/z	4.34815	740.254		0.122836	0.201375	1.18108	0	0	0	0	0	0	0	18.4532	2.23804	14.9394	0	0	7.77675	774.506	0	0	3.22308	2.03036	34.2098	16.3816	10.0554	5.0379	8.21228	0	1.36989
0.45_410.8491m/z	0.44765	410.849		3.07632	4.21473	0	32.4546	156.627	144.961	186.239	16.5957	11.8149	32.3272	24.9352	41.6718	67.1238	13.6905	4.03067	0	119.246	75.5198	4.4516	4.35425	14.7858	4.38142	11.3628	0	2.5798	5.69946	5.90646	2.21681
2.00_260.1942m/z	1.9951	260.194		14.7298	21.3109	20.5818	0	0.361849	0	0	0	0	0.529373	1.63181	0.0282567	0	0.0943096	21.2257	16.9201	0	0	0.776581	0	0.00936703	0	0	0	0	0	5.02053	0.00461083
0.50_462.1826m/z	0.497633	462.183		13.4156	10.4004	25.4503	1.11186	15.1432	2.32372	12.0812	0	0	0	0	0	2.78033	1.07968	16.3825	2.88118	24.0329	170.201	4.92638	9.14526	63.9927	8.26009	0	6.95598	15.1878	187.932	0.554443	3.22871
3.83_582.0591n	3.83453	583.066	582.059	79.0209	99.3825	86.4965	2.55481	14.0989	2.57037	8.48799	0	4.45755	12.8045	0	0	2.02198	0	8.76741	77.8288	2.60409	0.577569	0	2.3576	0	0.17894	0	3.41495	1.27559	13.1321	0	0.149249
2.24_110.0354m/z	2.23747	110.035		0.0993521	6.23324	52.391	0.162595	0	0	0.00353326	4.01739e-05	0	0.732436	0	0	0	0	0.604752	1.47246	0	0	0	0.746155	0.54245	1.48086	0	0	0.140404	0	0	0
6.80_771.8774m/z	6.79997	771.877		63.068	60.1335	71.3683	0	24.0623	0	0	0	0.370635	0	0	0	0	0	53.0551	34.9557	0	0	0	0	0	0	0	0	0	0	0	0
4.06_287.0147m/z	4.06235	287.015		0	0.00152128	0	7.78447	5.29712	0	0	0	2.25835	4.41777	0	0	0	12.5983	0	2.67297	0	0	0	0	0	0	0	0	0	0	0	3.94203
4.90_763.3056m/z	4.89663	763.306		17.8161	92.417	5.32166	0	35.3222	0	0	0	0	0	0	0	3.1647	0	38.9432	0.324281	0	0	0	7.8094	0.0288014	0.430939	0	0.597606	0	0	0	2.24436
2.10_787.2143m/z	2.10152	787.214		70.0366	81.2996	46.8497	8.06265	5.89139	0	0	0	0	0	1.43378	0	0	10.1999	38.8429	56.5575	0	1.59543	4.94989	1.53781	0	1.20028	4.63004	0	2.88061	3.68921	2.62569	0
2.81_579.2868m/z	2.80788	579.287		14.5085	15.2648	20.561	0	1.12926	0	0	2.146	0	0	0	0	1.37762	0	3.96826	16.6632	0	0	0.640381	2.41501	0	0.779637	0	5.837	0	0	0.905992	0
0.43_351.0866m/z	0.433367	351.087		9.49139	7.70135	0	0	0	0	0	0	0	0	0	0	0	0	0.000850723	31.9636	0	0	0	0	0	0	0	0	0	0	0	0
3.12_577.3703m/z	3.1214	577.37		0	8.80762e-05	1.46744	0.702301	0	5.03876	108.004	0.803112	5.88185	0	0	0	8.63458	25.922	0.475984	0	0	0	0	0	0	0	0	6.50491	0	0	0	0
3.41_463.0320m/z	3.40662	463.032		2.75393	19.0748	21.8413	0	0.671646	0.776013	0	0	0	0	0	0	0	0.273053	2.96036	10.179	4.93113	0	0.731403	0	0.722121	0	0	2.98572	0.308922	7.42031	0	0
5.37_711.5216m/z	5.37468	711.522		11.4349	30.3359	8.1691	9.44687	4.48096	0	1.33405	4.88437	0.722107	3.49542	1.35632	0	0	22.2596	5.46024	5.9957	11.1719	0	0	0.408718	0	1.62494	0	0	0	0	0	0.692663
3.90_452.0761n	3.8988	435.073	452.076	237.19	76.7673	212.761	8.92501	15.562	8.35827	5.2189	1.22924	2.41363	1.01805	4.53181	6.91141	7.70554	5.89414	20.3645	35.019	9.06082	5.75849	4.86879	17.4935	6.85925	6.28324	6.88396	19.1086	7.48326	135.603	0.479957	1.21202
2.24_713.2433m/z	2.2446	713.243		66.0314	98.4172	75.7237	0	5.5141	0	0	1.1716	0	2.71625	4.68655	3.03824	3.53812	14.1052	23.1101	54.5655	0	0	14.7008	15.0022	24.9361	4.96036	28.0264	20.8841	8.33629	20.6538	17.9646	6.45837
0.53_659.1230m/z	0.5262	659.123		0	0	0	14.4395	29.7102	22.873	27.4796	0	3.5415	0	0	9.50415	3.97048	8.26033	1.42258	0	10.3378	33.3878	0	0	0	0	0	0	0	3.90316	0	0
6.73_509.3096m/z	6.72857	509.31		214.16	331.849	287.35	120.055	298.854	137.169	155.152	38.0675	40.4733	301.079	230.699	118.06	277.677	51.732	406.707	734.13	290.886	135.916	106.917	247.009	312.959	187.211	494.234	417.704	17.8465	19.5047	21.0789	9.57275
4.34_608.5532m/z	4.341	608.553		0	0	0	0	0	0	0	0	7.91766	11.6241	58.2266	3.2131	31.9184	0.980639	0	13.3835	2064.17	2.07472	0	0	4.64844	189.158	107.594	81.2422	9.24581	11.0563	0	0
3.34_796.9816m/z	3.34277	796.982		0	0	0	117.196	3.09189	80.6811	6.87128	10.835	2.9776	7.9115	3.83975	0	70.434	4.11655	1.04181	0.0488599	0	144.802	4.85298	1.28577	1.08731	1.10059	0	33.079	4.86292	0	0	1.44235
4.21_173.0301m/z	4.21232	173.03		4.26249	71.4863	1.40132	0.0248035	0.391915	0.349868	1.46049	0.503465	0	0	0.0934682	0	1.79747	0	6.70443	8.45416	0.99883	1.21669	0.84951	1.23126	2.47925	3.49864	18.8266	0.129892	2.18233	1.37462	3.37709	0
2.19_1122.2810n	2.19462	1087.27	1122.28	160.861	158.052	154.759	14.8738	8.87061	1.49607	0	0	0	0	0	1.0011	2.37671	2.72021	86.3502	82.8917	0	0	5.93597	0	5.37091	8.98077	6.71414	8.07302	0	2.09058	6.51075	5.86707
4.28_257.3065m/z	4.27658	257.307		0	0	0.959451	46.3203	1.00097	30.6165	38.2183	7.01311	4.02911	8.12217	4.94515	6.43586	3.73824	6.78836	1.95095	0	31.3711	33.588	8.32478	4.64835	6.61055	5.43117	8.2488	3.94264	6.68088	1.72035	7.33981	3.99847
2.04_919.2932m/z	2.04438	919.293		108.76	103.491	95.6524	2.39447	13.6606	0	0	0	0	0	0	1.15372	0	15.3003	33.2943	172.437	0	4.44919	4.22385	0	8.7341	0	9.60895	11.0918	2.67288	14.5155	0	1.55045
0.79_865.2474m/z	0.789917	865.247		62.4376	99.8329	71.3208	6.91037	0	0	0	0	0	0	0	0	0	0	13.1719	98.8491	1.13089	0	0.660797	0	0	0	0	0	0	0	0	0
4.11_506.4028m/z	4.11233	506.403		23.8825	0	0	0	0	0	0	0	0	0	0	0	0	0	0	0	0	0	0	0	0	0	0	0	0	0	0	0
2.21_337.0544m/z	2.2089	337.054		0.096273	3.27069	7.27	1.08946	0	0.0158607	0	0	0	0	0.0967002	0	0.460443	0	0.240316	3.59932	0.9082	0.646479	0	0	0	0	0	0	0	0	0	0
0.44_756.7449m/z	0.4405	756.745		0	0	0	6.94222	85.0947	46.3738	42.5479	11.5229	0	25.3693	15.9733	27.7497	34.4395	4.59382	1.30341	0	50.5306	47.4922	12.4336	0.000114287	7.21216	4.64691	5.27495	2.33027	0	4.07367	0	0
5.21_829.3278m/z	5.21015	829.328		0	11.9852	3.50165	0	0	0	0	0	0	0	0	0	0	0	1.61566	0	0	0	0	0	0	0	0	0	0	0	0	0
3.24_782.9895m/z	3.23565	782.99		3.60841	0.048375	3.15191	0	0	0	0	0	0	0	0	0	0	0	0	0.0637355	0	0	0	3.27899	0.283056	0	0	0.798833	0	0	0	0
2.52_1028.4005m/z	2.5155	1028.4		44.5538	64.964	54.3012	0.997482	0	0	0	0	0	1.32867	0	0	0	1.62427	19.63	61.2401	0	0	15.2613	9.09106	10.2371	9.22193	15.5021	17.1118	0	2.89709	7.16838	0
7.60_569.3170m/z	7.59852	569.317		2.81289	2.91117	0	0	0	0	2.28274	0	0	0	0	0	0	0	0	0	0	0	0	0	0	0	0	0	0	0	0.4773	0
2.14_295.9615m/z	2.13748	295.961		10.4821	7.33195	15.818	0	0	0	1.78474	0	0	0	0	0	0	0	13.7823	8.15146	10.3779	15.4418	1.38315	0	2.02196	0	4.62897	2.14909	0	0	0	0
1.75_391.8927m/z	1.75215	391.893		167.751	181.957	182.586	3.9944	0	0	0.114323	17.9721	8.8462	6.8075	11.2341	8.36928	2.55326	7.57069	86.0891	174.942	0	0.0312511	35.2827	34.5938	17.1723	25.9409	14.5799	30.471	12.6713	0	43.0752	13.5334
6.27_487.5263m/z	6.27272	487.526		0	44.6653	31.9313	0	0	0	0	0	0	0	0	0	0	0	0	0	0	0	0	0	0	0	0	0	0	0	0	0
1.95_433.0194m/z	1.95225	433.019		29.5951	34.1191	49.1592	0	0	0	0	0	0	0	0	0	0	0	24.3181	34.7903	1.65969	0	0	0	0	0	0	3.1351	0	0.68605	0	0.635941
0.53_233.9828m/z	0.53355	233.983		0	0.839813	0	1.02741	27.3226	20.4114	13.5712	0.88713	2.72701	4.43607	2.81384	6.65928	2.83223	0.351265	0	0.397846	4.1889	16.9824	1.70238	0	2.8302	0	1.59209	0	0	0	0	0
3.12_426.7828m/z	3.1214	426.783		0	0	0	2.03569	0	7.96304	184.762	2.48509	9.38142	2.51136	0	0	11.5505	18.5103	14.432	1.67752	0	0	1.87573	7.97632	0	7.37233	0	0	4.77481	0	0	0
6.02_397.0182m/z	6.02347	397.018		1.54543	0	0	0	0	0	0	0	0	0	0.904541	0	0	0	0	0	0	0	0	0	0	0	0	0	0	0	0	0
4.40_600.9433m/z	4.39743	600.943		1.04383	8.18815	2.81004	0	0.0877313	0.321079	0	0	0	0.600793	8.10556	0.703111	4.14203	0.476653	18.1796	1.58516	602.558	3.8036	1.83807	0.718745	0	1.05084	0.790164	3.0145	1.73634	4.13708	2.91163	5.39536
5.48_534.1005m/z	5.4811	534.101		1.73792	0.228796	2.97122	0	0	0	0	0	0	0	0	0.131426	0	0	0	0	0	0	0	0	0	0	0	0	0	0	0	0
3.55_514.0024m/z	3.5496	514.002		0	32.1367	12.0601	1.28996	0.287865	0	0	0	0.0557958	0	0	0	0	0.301696	0	3.19601	2.65072	0	0	2.35318	1.19163	0	0	1.24697	0	0	0	0
2.55_138.1575m/z	2.55122	138.158		28.0419	14.5976	35.6757	2.94617	0	0.650755	0.180075	1.29082	2.96685	1.41669	4.82907	1.86946	1.33929	0.372017	3.71327	7.92577	3.43784	11.1853	3.40084	7.51741	2.80845	0.136761	1.25057	5.38277	0.464585	0.153817	1.43782	0.134061
6.74_285.2224m/z	6.74285	285.222		0	7.74575	0.0676247	0.388935	0	0	0.0239476	0	0	0	1.92458	0	0	0	2.18482	7.00395	0	0	1.01203	14.4133	3.63669	4.99196	7.03243	2.78433	0	1.35657	0	0
0.55_170.4411m/z	0.554967	170.441		0	2.44787	2.59942	0	0	0	0	0	0	0	0	0	0	0	0	0	0	0	0	0	0	0	0	0	0	0	0	0
3.09_319.5385m/z	3.09283	319.539		0	2.67514	0	27.872	34.2245	26.844	162.223	5.02787	12.0478	2.09084	0	0	0	27.258	66.4606	9.90484	38.7565	6.79066	0	7.73404	1.2484	7.17623	0	0	0	0	0	0
3.65_636.0848m/z	3.64957	636.085		27.7721	140.627	150.981	0	0	0	0	0	0	0	0.0471429	0	0	0	0	51.2496	0	0	3.91146	0	1.45058	0	2.54517	25.4329	0	306.532	0.0261075	0
4.27_630.1926m/z	4.26945	630.193		3.49926	0.110398	6.67884	0	0.153081	0	0	0	0.2896	0.460612	23.3692	1.28087	11.7955	2.68076	2.5209	4.03711	187.925	0	3.09402	0.652458	6.20776	77.9685	36.9887	15.2626	18.2138	9.21503	0	3.63898
2.10_1036.2854m/z	2.10152	1036.29		294.894	280.456	267.195	35.8937	244.063	20.5291	1.81274	4.26019	3.78802	18.0461	21.0453	3.9032	11.9804	24.6615	208.209	180.975	13.9285	25.5343	38.5765	23.272	42.4276	10.8941	42.5292	33.4297	19.1827	44.853	11.1088	0
4.36_757.8627m/z	4.35528	757.863		0	0	0	0	0	0	0	0	0	0	0	0	0	0	0	0	510.039	0	0.845573	0	1.34668	12.2309	17.6812	3.35766	0	14.7517	0	0
2.59_517.9624n	2.58692	518.97	517.962	0	1.38062	3.3179	0.390458	0	0	0.458835	0	0	0	0	0.339808	0	0	0	0	0	0.220709	0	0.0160088	0	0	0	0	0	0	0	0
3.38_786.0400m/z	3.37777	786.04		0	19.4406	8.80827	0	0	0	0	0	0	0	0	0	0	0	0	0	0	0	0	0	0	0	0	0	0	0	0	0
3.04_441.9728m/z	3.04285	441.973		160	341.958	82.7172	506.769	650.416	653.321	5272.96	695.1	841.858	522.593	268.656	323.997	555.869	474.672	1459.87	506.713	593.36	531.256	253.025	950.736	84.3138	286.887	80.6316	106.28	371.132	15.2362	352.403	72.9707
6.79_868.4300m/z	6.7857	868.43		33.5888	23.1612	31.1274	0	15.3284	0.631042	0.526275	0	0	0	3.65164	0	1.75303	0	20.1517	33.601	0	1.15971	0	0	0	0	0	0	0	0	0	0
5.93_585.4557n	5.93045	608.449	585.456	19.8797	16.7849	9.18215	137.056	26.822	199.232	88.1017	232.061	46.5722	209.845	68.2446	127.502	54.5613	409.438	12.2187	30.0261	29.4471	108.13	127.724	5.11899	39.9568	120.13	7.83755	50.1651	83.2004	38.9888	78.2513	141.121
5.99_651.2981m/z	5.99492	651.298		0	90.983	1.31217	0	1.14405	0	0.0335422	0	0	0	0	0	0.701691	0	0.788007	0	0	0	0	1.29491	0	0	0	0	0	0	0	0
2.97_324.0164m/z	2.97213	324.016		0	9.73385	0	0	0	0	0	0	0	0	0	0	0	0	0	0	0	0.312521	0	0	0	0	0	0	0	0	0	0
5.27_638.2576n	5.27472	603.244	638.258	24.8904	64.5111	32.6674	2.31464	25.5297	2.0752	0.492874	3.45114	0	2.00982	2.09859	8.82413	3.81732	10.0383	56.9962	9.53425	17.4353	1.53729	1.36762	12.4593	7.89575	12.5673	0.129433	3.09047	0.211017	1.31231	0	0.304044
1.60_912.2901m/z	1.60288	912.29		82.1455	71.039	62.3763	0	14.5745	2.06982	0	0	0	0	4.44923	0	0	0	23.4968	101.471	0	0	0	0	2.39446	0	7.5584	3.94189	0	3.52167	0	1.45847
3.97_767.0578m/z	3.97022	767.058		58.6813	150.26	116.189	0	0	0	0	0	0	0	0	0	0	0	0	39.8346	0	3.38379	0	0	0	0	0	1.73248	0	50.5125	0	0
0.52_738.1504m/z	0.51905	738.15		134.973	86.7981	97.3711	402.4	1238.38	730.464	569.542	476.156	388.901	498.061	425.182	561.741	572.379	83.7467	226.464	88.479	553.421	901.005	407.373	383.592	469.332	365.502	404.084	280.592	71.1483	140.54	251.505	45.4396
6.82_509.3063m/z	6.8214	509.306		15.5227	30.8055	34.162	11.3486	50.5404	5.16051	21.0098	4.94277	3.40355	37.104	9.88551	13.3492	37.2362	0.984558	39.3704	80.886	26.6171	11.5404	8.20146	21.1588	24.2551	13.1312	35.4086	39.8275	1.73782	0	0.886215	0
[truncated: 1,131 more rows]
